# Supplementary material for: Genomic factors shaping codon usage across the Saccharomycotina subphylum
Source: G3 (Bethesda). 2024 Aug 30;14(11):jkae207. doi: 10.1093/g3journal/jkae207 (PMC11540330; doi:10.1093/g3journal/jkae207)
Supplement: jkae207_Supplementary_Data [file jkae207_supplementary_data.zip]

Archive with 18 entries (18 files):
- Figure_S1_G3-2024-405191.pdf
- Figure_S2_G3-2024-405191.pdf
- Figure_S3_G3-2024-405191.pdf
- Figure_S4_G3-2024-405191.pdf
- Figure_S5_G3-2024-405191.pdf
- Supplemental_Material_Legends_G3-2024-405191.docx
- Table_S10_G3-2024-405191.csv
- Table_S11_G3-2024-405191.xlsx
- Table_S12_G3-2024-405191.csv
- Table_S1_G3-2024-405191.xlsx
- Table_S2_G3-2024-405191.csv
- Table_S3_G3-2024-405191.csv
- Table_S4_G3-2024-405191.csv
- Table_S5_G3-2024-405191.csv
- Table_S6_G3-2024-405191.csv
- Table_S7_G3-2024-405191.csv
- Table_S8_G3-2024-405191.tsv
- Table_S9_G3-2024-405191.tsv
