# Supplementary material for: Genomic factors shaping codon usage across the Saccharomycotina subphylum
Source: G3 (Bethesda). 2024 Aug 30;14(11):jkae207. doi: 10.1093/g3journal/jkae207 (PMC11540330; doi:10.1093/g3journal/jkae207)
Supplement: jkae207_Supplementary_Data [file jkae207_supplementary_data.zip › Table_S2_G3-2024-405191.csv]

assembly_fullID_updated	clade	Order	AAA	AAC	AAG	AAT	ACA	ACC	ACG	ACT	AGA	AGC	AGG	AGT	ATA	ATC	ATG	ATT	CAA	CAC	CAG	CAT	CCA	CCC	CCG	CCT	CGA	CGC	CGG	CGT	CTA	CTC	CTG	CTT	GAA	GAC	GAG	GAT	GCA	GCC	GCG	GCT	GGA	GGC	GGG	GGT	GTA	GTC	GTG
alloascoidea_hylecoeti	Alloascoideaceae	Alloascoideales	1.521284632	0.40444968	0.476584182	1.591525219	1.645534928	0.511024864	0.277098271	1.562959507	3.285065356	0.286963533	0.695898413	1.058046649	0.802912385	0.493686479	0.999881601	1.701246507	1.623288421	0.363620175	0.365345015	1.57931139	2.011244139	0.372462231	0.256493014	1.343691215	0.727079091	0.177294104	0.230224959	0.83452143	0.565362538	0.284980109	0.259511011	1.040998579	1.626705659	0.308438314	0.3697426	1.686352119	1.438223538	0.536475491	0.227096851	1.787737154	1.302041203	0.369511722	0.379855079	1.942363249	0.770206488	0.500596259	0.378696188
arxula_adeninivorans	Dipodascaceae / Trichomonascaceae	Dipodascales	0.515315974	1.120439659	1.482346854	0.875554331	0.641828075	1.319931898	0.477141045	1.556976131	0.913868803	0.750717076	0.519216825	0.643998998	0.234841262	0.951381572	1	1.804236355	0.693260558	0.975314639	1.302400267	0.978616258	0.98635086	1.05285328	0.400233684	1.548542147	2.008405608	0.895003505	0.729928893	0.915308963	0.635477216	0.924395593	1.710851277	1.017853781	0.843428476	1.061932566	1.154567518	0.932725755	0.937709231	1.233283258	0.473681856	1.354537807	1.535021866	0.969868803	0.508685028	0.984984143	0.757096979	0.86911968	1.351555333
ashbya_aceri	Saccharomycetaceae	Saccharomycetales	0.531286678	1.309914418	1.46323398	0.679125211	0.830501686	1.068956155	1.330217538	0.759342327	0.96116231	1.360120573	0.771381956	0.562517707	0.630003794	1.476240936	1	0.882355396	0.518787099	1.199660202	1.473202782	0.768299325	1.040150927	0.852564924	1.26474199	0.824727656	0.338787521	1.774735245	1.378448145	0.763696037	0.796367201	0.982334317	1.958982293	0.700491147	0.665460793	1.215362985	1.330745363	0.775362563	0.887887015	0.993640809	1.321642496	0.795019393	0.589350759	1.641431703	0.907650927	0.858928331	0.547072513	0.98036425	1.71987774
brettanomyces_anomalus	Pichiaceae	Pichiales	0.887388698	0.924835815	1.111846506	1.072491027	1.458004582	0.731163803	0.695327988	1.113166094	2.695608247	0.777902635	1.210854525	0.950665521	0.837991982	0.873225659	1	1.285321306	0.910904544	0.817925162	1.086040473	1.147328751	1.865492936	0.398364261	0.602051165	1.12032837	0.474520046	0.322388316	0.550486827	0.721796105	0.627209622	0.713741123	0.448087056	1.500455899	0.986219549	0.692138603	1.011869798	1.302515464	1.467176785	0.850284078	0.428516991	1.252411607	1.446589538	0.765341733	0.446767468	1.339683085	0.419030928	0.73575105	1.20883467
candida_albicans	CUG-Ser1 clade	Serinales	1.48071203	0.605393481	0.518279234	1.390238239	1.255829301	0.776391129	0.259075269	1.705227823	3.470734879	0.36563819	0.460466734	1.391541012	0.77640625	0.57753377	1	1.642990927	1.673299731	0.50002621	0.319979839	1.450578629	2.176094758	0.399278226	0.263688172	1.14881922	0.803833669	0.123376008	0.172041331	0.928080645	0.326472786	0.146996766	0.305074148	0.542061374	1.606933468	0.448279234	0.387690188	1.542648522	1.325803091	0.783551075	0.18166129	1.700228495	1.183015457	0.360907258	0.593049731	1.854233871	0.755453629	0.57724328	0.7465625
candida_apicola	Dipodascaceae / Trichomonascaceae	Dipodascales	0.757226946	1.064403779	1.239076607	0.929845964	0.760035326	1.219136578	0.47518587	1.540653933	1.218131855	1.243550216	0.624118299	1.002094886	0.380799754	1.161107209	0.998973095	1.451911275	0.677297597	1.106233724	1.312022181	0.849403984	0.797804888	1.230498254	0.45773588	1.502412816	0.639028959	1.62436106	0.378346272	1.488669131	0.421844732	1.30217252	0.934919285	1.35873321	0.758033272	0.894260423	1.239502157	1.098756213	0.88497022	0.980434586	0.594099815	1.540416513	1.000879852	1.073597043	0.302596837	1.617969193	0.652041898	0.825177244	1.187788868
candida_auris	CUG-Ser1 clade	Serinales	0.769655828	1.186925831	1.230344172	0.810881988	1.00531677	1.143227621	0.784889295	1.062851297	2.639430033	0.931540335	1.006532335	0.711383262	0.49686719	1.326710267	0.999817318	1.170938802	0.856872123	1.098521739	1.138377786	0.862749726	1.341066131	0.866507125	0.522385824	1.256872488	0.514831567	0.577405188	0.363238948	0.878664596	0.456625393	0.930253687	0.692873414	1.104316724	0.829776398	1.085647059	1.167300694	0.909968213	0.933532335	1.149210084	0.551237121	1.365894045	0.897370844	1.292607234	0.55712532	1.246927293	0.43863354	0.952813299	1.503188893
candida_dubliniensis	CUG-Ser1 clade	Serinales	1.461703518	0.584308208	0.537961474	1.41200737	1.256284757	0.763707203	0.259419095	1.717156449	3.394669347	0.384747751	0.514068342	1.349315671	0.776392965	0.548695477	1	1.671889447	1.651022446	0.479364154	0.34160737	1.473064657	2.148247236	0.405272362	0.269888107	1.163851256	0.820573869	0.13078191	0.20478392	0.900873367	0.329800735	0.138938559	0.30408598	0.546703228	1.59761072	0.435890787	0.398703853	1.557744054	1.349246901	0.74558928	0.193831826	1.697894137	1.217935678	0.375492797	0.602042211	1.793048576	0.780032161	0.54520268	0.730237856
candida_infanticola	Dipodascaceae / Trichomonascaceae	Dipodascales	0.891816452	1.187702263	1.105646014	0.807222669	0.840059209	1.299626982	0.735483189	1.123094946	0.78153394	1.114910129	0.417986466	0.70035314	0.302991753	1.238935927	0.999788539	1.452363502	0.773321632	1.115874392	1.220334955	0.840987524	0.763305561	1.216411926	0.832534574	1.17591457	0.847013745	1.666873335	0.933753013	1.329917953	0.506032565	1.169276803	1.461216325	1.148384014	0.806214422	1.08043561	1.190402199	0.916603933	0.866198351	1.281239163	0.623799535	1.228608162	0.798477479	1.540493973	0.500332417	1.157230704	0.46196236	1.130970607	1.057838867
candida_orthopsilosis	CUG-Ser1 clade	Serinales	1.183052874	0.742417317	0.815527679	1.255097587	1.299254081	0.811766501	0.408816891	1.4772044	2.874863378	0.479800923	0.944706175	1.169819021	0.760033712	0.723017566	1	1.514762598	1.573656139	0.653511001	0.420311923	1.304970192	2.026660043	0.562565649	0.35305039	1.044893542	0.799933286	0.258420511	0.218772179	0.869120653	0.54394961	0.322563875	0.280746984	0.755094038	1.364888573	0.561959546	0.633336054	1.434492193	1.382523776	0.710645138	0.3109489	1.593696238	1.323866572	0.463709013	0.518223563	1.684219304	0.78515401	0.67069198	0.809617459
candida_parapsilosis	CUG-Ser1 clade	Serinales	1.142246858	0.778244793	0.857063178	1.219345498	1.267534515	0.857537614	0.458208297	1.413196075	2.785288001	0.527121019	0.924446204	1.121787227	0.698161818	0.794737132	1	1.505016182	1.569241866	0.746330866	0.423872611	1.213386814	2.00108659	0.629777242	0.393078327	0.95871854	0.826758478	0.309807196	0.244732656	0.868543639	0.517881907	0.369562403	0.285155448	0.740486142	1.310264762	0.608737821	0.688702358	1.389196075	1.357474953	0.788928903	0.348092271	1.502018248	1.242456189	0.544812532	0.558225512	1.642739198	0.715835428	0.678581511	0.912534343
candida_psychrophila	CUG-Ser1 clade	Serinales	1.05516523	0.817582967	0.94377723	1.179602675	1.233299314	0.861963048	0.661761042	1.239399613	3.306238606	0.558116136	1.017666725	0.949876122	0.844822805	0.764715467	0.999296146	1.387283301	1.403615344	0.718352279	0.585474925	1.234841457	1.938067218	0.432618687	0.546759106	1.062085518	0.418862925	0.228085518	0.265099067	0.737551293	0.490177723	0.320033433	0.245270456	0.67047862	1.43784832	0.720482844	0.559688897	1.275293331	1.396830547	0.709681506	0.622898469	1.264233679	1.176326588	0.606904804	0.553784973	1.65655534	0.815655816	0.776323773	0.765072673
candida_sojae	CUG-Ser1 clade	Serinales	1.430666796	0.521308437	0.565076238	1.473660604	1.24521517	0.76919195	0.209634675	1.773597523	3.87833243	0.238666022	0.419546053	1.265916409	0.681182856	0.523353135	0.994582043	1.79137442	1.706148994	0.382015867	0.283789087	1.555677632	2.407198916	0.253554954	0.209720588	1.115524768	0.579164861	0.089621517	0.090106811	0.875691176	0.291470201	0.141953173	0.215662152	0.72131308	1.689524768	0.324429567	0.307378483	1.665895898	1.387864551	0.625184211	0.168381579	1.806184211	1.28119969	0.228099071	0.381332817	2.097649381	0.769718266	0.481553406	0.495383127
candida_tropicalis	CUG-Ser1 clade	Serinales	1.427466773	0.558167568	0.569671542	1.437063593	1.226784738	0.708791097	0.176709062	1.883221622	4.034739587	0.233068998	0.362520191	1.305658188	0.630410652	0.59178744	0.999523052	1.773497933	1.72454531	0.423254372	0.264007313	1.517922099	2.44907345	0.202066773	0.207763434	1.126370111	0.511816216	0.083983784	0.065281717	0.889995548	0.305419078	0.14118601	0.219077266	0.711951033	1.691501431	0.342720509	0.305318601	1.651235294	1.325078537	0.602756757	0.155970111	1.897065819	1.208107472	0.228699523	0.384028617	2.167012401	0.725373609	0.530510652	0.478919555
candida_versatilis	Dipodascaceae / Trichomonascaceae	Dipodascales	0.929887878	0.763431016	1.067199854	1.230380415	1.174140517	0.900200218	0.711792501	1.210946487	1.054714598	0.86808664	0.74782672	1.03837459	0.824226793	0.823586276	0.999817983	1.349447943	0.934977794	0.720753913	1.059197306	1.24102257	1.294768111	0.728754277	0.617583546	1.3487004	0.919599927	1.042805242	0.712058245	1.500923917	0.733531125	0.915544958	0.928193666	1.523876593	0.994993811	0.746669458	1.003186021	1.249690207	1.277272661	0.840655988	0.603087004	1.278935566	1.091791045	0.924425191	0.590585366	1.393124135	0.873073899	0.789397161	1.027886422
clavispora_lusitaniae	CUG-Ser1 clade	Serinales	0.899932712	1.196886817	1.099336259	0.796530627	1.093524227	1.046019382	0.778864143	1.07718486	2.176138234	0.882339002	0.529414152	0.651153044	0.404506308	1.256869995	1	1.333119583	1.037263119	1.039600658	0.955788993	0.920172609	1.396788444	0.749948437	0.676671421	1.162776376	0.497253977	1.05500384	0.736514536	0.978055952	0.356902907	0.821442677	0.533789358	1.165942951	1.061749863	1.10193198	0.936055952	0.893313951	0.974408484	1.150238801	0.661143902	1.212672152	1.036879868	1.351004571	0.444856464	1.161370634	0.366508685	0.915826659	1.447297129
eremothecium_coryli	Saccharomycetaceae	Saccharomycetales	0.878951262	0.936285901	1.120178416	1.060668407	1.258463011	0.82026893	0.561424717	1.35545866	1.952664491	0.831579634	1.349656658	0.963356397	0.900462141	0.802887076	1	1.294666449	1.145637076	0.763030896	0.852186684	1.206942994	1.490411662	0.57232463	0.498496084	1.424825065	0.452122715	0.648663185	0.487660574	1.094703655	0.995844648	0.532703655	0.624981723	1.038832898	1.107997389	0.786533507	0.889391645	1.209550044	1.335275022	0.70194604	0.547591819	1.415127067	0.900754569	0.93351349	0.679205396	1.48389295	0.923213229	0.740003481	0.879710183
eremothecium_cymbalariae	Saccharomycetaceae	Saccharomycetales	0.930676996	0.799766301	1.067601463	1.196360663	1.128984721	0.777646654	0.72538584	1.366170863	2.159514526	0.660756617	1.445067786	1.035041963	0.811621046	0.761585539	1	1.422900581	1.069867011	0.654600818	0.926259522	1.312259522	1.519369916	0.570709705	0.601031203	1.296821175	0.458584893	0.408821175	0.555389283	0.956768238	0.80435765	0.382689477	0.668676566	0.811322143	1.173746503	0.626483753	0.825821821	1.367919518	1.244429524	0.685080267	0.628488057	1.438522057	0.898389499	0.75361997	0.778699376	1.567464601	0.804617172	0.613109533	0.988517323
eremothecium_gossypii	Saccharomycetaceae	Saccharomycetales	0.522547427	1.357429179	1.471922161	0.632361974	0.810926414	1.125088048	1.369882603	0.688864313	0.932706508	1.391485751	0.768728626	0.531474692	0.617470438	1.502693109	1	0.867713313	0.489462356	1.261719268	1.505007231	0.708506168	0.976513824	0.912931519	1.358319864	0.738614207	0.339895789	1.838300723	1.4006057	0.707932369	0.728337729	1.024200766	2.083426627	0.677680987	0.622299447	1.283498937	1.373021693	0.709269672	0.834996172	1.036070608	1.418770736	0.709151	0.54475117	1.710723097	0.946632071	0.796103786	0.491631646	1.00592769	1.772735857
eremothecium_sinecaudum	Saccharomycetaceae	Saccharomycetales	0.936454667	0.855807556	1.063099556	1.141082222	1.146699556	0.794368	0.599772444	1.453785778	2.116205333	0.736953333	1.302048	1.011390667	0.867330667	0.715302	0.998	1.410662	1.109123111	0.734434222	0.887321333	1.226010222	1.618579556	0.499822222	0.527235556	1.340976	0.465305333	0.563057333	0.488757333	1.047033333	1.001665333	0.427252	0.664348	0.933694667	1.197238222	0.740841778	0.797428444	1.254269778	1.242725333	0.666556444	0.572953778	1.510582222	0.980982222	0.796896	0.563670222	1.646779556	0.875661333	0.665338667	0.831896
geotrichum_candidum	Dipodascaceae / Trichomonascaceae	Dipodascales	0.702802983	1.227279036	1.296336106	0.769566389	0.798703757	1.316223688	0.635505019	1.248320619	1.356714941	1.018636364	0.305901061	0.719493261	0.262538715	1.114162317	1	1.6177115	0.757767135	1.062316605	1.235923717	0.89753427	0.835816461	1.342622311	0.654769143	1.157590479	0.60208374	1.726434184	0.787258675	1.211043304	0.502495268	1.236030112	1.257624606	1.625637798	0.809840264	1.023848867	1.188151706	0.972422713	0.788537998	1.273806711	0.658210496	1.277658732	0.624501291	1.567119587	0.350542013	1.456052194	0.422235733	1.159748208	1.008986521
hanseniaspora_gamundiae	Saccharomycodaceae	Saccharomycodales	1.373985735	1.093350115	0.62475687	0.90455171	1.280693098	0.936442207	0.488954059	1.292124187	4.454777848	0.645531781	0.568519824	1.28008433	0.711530522	1.013150409	0.998741347	1.272764003	1.401799035	0.921410531	0.588131739	1.035375708	1.916679673	0.403045941	0.481139501	1.175634151	0.133507867	0.145449969	0.180628068	0.471641284	0.897200755	0.174967904	0.566173694	0.570764003	1.403359346	0.766597021	0.592865114	1.227109293	1.28776589	0.8892897	0.329799874	1.484661213	0.992714915	0.457438221	0.724714915	1.816693937	0.612438011	0.791798615	0.93214013
hanseniaspora_uvarum	Saccharomycodaceae	Saccharomycodales	1.217005238	0.915458438	0.782538829	1.082720565	1.335951719	0.892280574	0.178173537	1.588955591	5.032103393	0.614406286	0.402976998	1.122900478	0.921819859	0.708400364	0.987018902	1.364965839	1.718737417	0.70252471	0.274430426	1.240996128	2.032327944	0.195806878	0.213394671	1.525668868	0.146430881	0.039410613	0.037966295	0.274088363	0.6241913	0.103556365	0.3189688	0.652827602	1.651782737	0.555238442	0.344573446	1.442940105	1.068855386	0.803265771	0.131153724	1.985771806	1.134706445	0.386696425	0.358076065	2.104110225	0.890799362	0.617463903	0.434315646
hansenula_polymorpha	Pichiaceae	Pichiales	0.921021005	1.269058265	1.078248037	0.726558539	0.973246393	1.190606758	0.972974612	0.859443288	2.203106849	1.095773151	0.759285479	0.550538082	0.517220822	1.355653151	1	1.122174795	0.752320731	1.166837626	1.24073863	0.792614429	1.240634155	0.689458265	1.020350685	1.037141918	0.555573699	1.042663014	0.761436712	0.663479452	0.490516164	1.078373699	1.776448219	1.000585205	0.791998904	1.238092785	1.206540639	0.757158356	0.990558539	1.226202009	0.737766575	1.043956895	1.183368767	1.363886027	0.585741735	0.8655021	0.272466849	1.016680913	1.635047306
kazachstania_naganishii	Saccharomycetaceae	Saccharomycetales	0.837293917	1.326708357	1.160810688	0.667227212	0.979264734	0.971625545	1.086092098	0.957655486	2.133386015	0.847979534	1.488476407	0.86864241	0.680666856	1.376258101	1	0.933970438	0.939942771	1.167081675	1.057024825	0.79236498	1.417118818	0.913844988	0.893543301	0.761802539	0.358634451	0.542822058	0.781051734	0.682966458	0.645494031	0.782322911	1.496740193	0.646750426	0.873097972	1.102567747	1.123111616	0.893262839	1.05838772	0.995420883	0.956316089	0.985290127	0.595542164	0.800080349	1.219225317	1.382006443	0.56070343	1.202458973	1.285954141
kluyveromyces_aestuarii	Saccharomycetaceae	Saccharomycetales	1.095521599	0.792540977	0.903670973	1.205036334	1.270015341	0.785209528	0.601416229	1.340911587	2.835809043	0.620291482	1.172496165	0.920341138	0.763222648	0.790321962	0.998183286	1.444019176	1.334336294	0.665733145	0.660415422	1.284206298	1.791868389	0.467150585	0.446763827	1.278827614	0.461825595	0.343387969	0.276186516	0.888438434	0.832205087	0.411754542	0.4744239	0.948622527	1.338997174	0.619322164	0.658983851	1.376640291	1.415034316	0.705199031	0.484411788	1.394469116	1.126848607	0.636038757	0.536062172	1.696158256	0.809379088	0.749676221	0.792931772
kluyveromyces_lactis	Saccharomycetaceae	Saccharomycetales	1.032459245	0.93994831	0.967541551	1.058064016	1.113561829	0.867968986	0.536326839	1.478907356	3.105058449	0.547223857	1.03366163	0.959144732	0.701260437	1.020390656	1	1.274751292	1.358223857	0.650626243	0.6378	1.308419483	1.908665606	0.408949503	0.519071173	1.147371769	0.387906561	0.244364612	0.264720477	0.940344334	0.871037773	0.352893042	0.411313718	0.842508549	1.400980517	0.625524453	0.597031014	1.371294235	1.253582505	0.743238966	0.429647714	1.571106163	1.027362227	0.548184493	0.523037773	1.899767793	0.829295427	0.805493439	0.885486282
kluyveromyces_marxianus	Saccharomycetaceae	Saccharomycetales	0.893390762	1.045158449	1.106218281	0.952502436	1.121072695	0.917903722	0.664701618	1.290026116	2.945121809	0.715345936	1.014129799	0.875810563	0.716480218	1.032271877	1	1.24655116	1.257694017	0.863886182	0.737628532	1.099863574	1.908491912	0.465683103	0.482270123	1.128680569	0.326279088	0.384021049	0.355274605	0.956378484	0.978281816	0.522819723	0.415530696	0.862808419	1.256503216	0.80645917	0.741157669	1.188473592	1.213000195	0.806517248	0.547957123	1.430181251	0.984066264	0.687495615	0.615520561	1.709754824	0.740198012	0.784034301	1.044354707
komagataella_pastoris	Pichiaceae	Pichiales	1.015867106	0.986177451	0.982970167	1.011110422	1.098988764	0.985471523	0.501527315	1.410815963	2.783325843	0.64396203	1.062850833	0.946687718	0.718113522	0.943292522	0.999806277	1.3350895	1.188522278	0.804384347	0.807991089	1.15338396	1.528261914	0.736038745	0.406015498	1.317332042	0.679178613	0.312636962	0.307662146	0.834412631	0.754371561	0.527549012	0.971912824	0.977737311	1.160256102	0.803879892	0.838193723	1.191857807	1.113644324	0.987601705	0.334016273	1.562301434	1.462576521	0.667791554	0.528548625	1.337111197	0.724879504	0.895889965	0.888636188
komagataella_phaffi	Pichiaceae	Pichiales	1.024349014	0.977945735	0.974869803	1.020101893	1.105656842	0.98442319	0.494656256	1.411252782	2.783745852	0.629319539	1.063009565	0.953557291	0.71687644	0.91774351	0.999804802	1.361268593	1.193109116	0.78099473	0.801815343	1.17528089	1.540651962	0.728816709	0.404851064	1.313954324	0.680922116	0.300042163	0.314712473	0.83740933	0.732085497	0.524734726	0.952346281	0.99018739	1.168667968	0.79918212	0.829380051	1.198475893	1.127953152	0.99091626	0.330269764	1.550778841	1.471209838	0.662351747	0.517893422	1.342944369	0.718674214	0.892287332	0.890297872
lachancea_cidri	Saccharomycetaceae	Saccharomycetales	1.022919003	0.92171067	0.975911604	1.074004283	1.162307632	0.848232087	0.67009891	1.31535514	2.447184579	0.783625	1.028522196	0.918200935	0.725046729	0.964837033	1	1.306619743	1.248686137	0.843329439	0.747809579	1.115393302	1.516536604	0.657658879	0.486602804	1.32361838	0.50296729	0.613799065	0.39169743	0.985227804	0.872063084	0.627893692	0.783286215	0.982549065	1.223876168	0.790908489	0.773786994	1.206364875	1.210840343	0.805299065	0.572912773	1.410908879	1.0300919	0.845000779	0.543861371	1.575568536	0.794784268	0.82923053	0.954253115
lachancea_fantastica	Saccharomycetaceae	Saccharomycetales	1.089658258	1.135663776	0.909946788	0.86157706	1.040746551	1.103117067	0.805612929	1.046532125	2.068439101	0.985855341	0.700870713	0.789313362	0.624209302	1.224221719	1	1.143877414	1.07964525	0.978643279	0.913653922	0.986275916	1.36987702	0.846766259	0.679549862	1.085686244	0.667616476	0.912046117	0.570795822	1.059908159	0.720403232	0.791098936	1.210699251	0.988752464	1.18143713	1.042637761	0.815015372	0.952632637	1.067780055	1.069482854	0.649244777	1.212538431	1.022216791	1.124446985	0.537225069	1.31051084	0.592878203	0.967547497	1.266039417
magnusiomyces_ingens	Dipodascaceae / Trichomonascaceae	Dipodascales	0.879167481	1.164803529	1.115789822	0.824797542	0.937564204	1.330966441	0.623199622	1.10316496	1.120147156	0.809335434	0.256698283	0.575280605	0.361285647	1.127396408	0.999842445	1.500416417	0.962945013	1.101100362	1.024135497	0.849427446	0.927936348	1.284139278	0.565847172	1.210055774	0.829312116	1.889354341	0.748624547	1.111193005	0.401478179	1.364554278	1.153963447	1.499909248	0.986483378	1.057144163	1.004693241	0.935608319	0.873068851	1.34428864	0.574406176	1.20817268	0.875054671	1.475617457	0.579117063	1.064439893	0.401216953	1.308348511	0.934555538
metschnikowia_arizonensis	CUG-Ser1 clade	Serinales	0.886492749	1.003522083	1.095050099	0.97406526	0.938659855	1.14997561	0.62490178	1.271289387	2.0985	0.751957415	0.861107779	0.833713543	0.535023401	1.135391233	0.994561635	1.303382334	1.016661503	0.938101516	0.942797627	0.98279499	1.234812788	0.951684904	0.4871971	1.266953856	0.582840475	0.768092947	0.710890244	0.89244265	0.515639529	0.854521391	0.662004634	0.977220447	1.007033619	0.92109822	0.964292024	1.048908372	1.06380356	1.164003296	0.440492419	1.282168095	1.19400857	1.073492419	0.514977587	1.16410679	0.530151615	0.855189189	1.528537904
metschnikowia_drakensbergensis	CUG-Ser1 clade	Serinales	0.768356042	1.281496195	1.227931316	0.708480045	0.764022276	1.398531279	0.944991275	0.883560423	2.005220717	1.065609801	0.831082978	0.566312233	0.433582142	1.509119733	0.997958047	1.046144607	0.840738816	1.210592909	1.147380731	0.738915166	1.027023575	1.173136068	0.848416558	0.932822721	0.483661036	1.040624095	0.885443846	0.719222573	0.414095786	1.198862818	0.542220902	0.934726935	0.777232968	1.228989048	1.214598849	0.763956191	0.865668461	1.463460182	0.670975311	0.990117691	0.943837386	1.587081492	0.590210507	0.864671988	0.276930388	1.104359384	1.732964544
metschnikowia_hawaiiensis	CUG-Ser1 clade	Serinales	0.767506108	1.253533475	1.230863007	0.739624369	0.627281968	1.569851116	0.969050986	0.827891839	1.868827496	0.927914406	0.775779769	0.709401632	0.346041375	1.549395178	0.99674214	1.093323343	0.864115328	1.167073791	1.122853233	0.772981593	0.970977032	1.282087636	0.734320899	0.994390617	0.461545529	0.895959603	1.243893142	0.719677472	0.335539603	1.054040433	0.703439389	0.956747152	0.865612315	1.157772927	1.130152468	0.835711354	0.825430852	1.671226584	0.533114188	0.966934028	1.004931096	1.443592768	0.668719987	0.873661508	0.228938264	1.000231308	1.916425476
metschnikowia_kamakouana	CUG-Ser1 clade	Serinales	0.762837643	1.185539138	1.236106596	0.809183113	0.719449077	1.485512049	0.835999296	0.950557608	1.966522427	0.861688058	0.807593668	0.766909253	0.389207916	1.472863325	0.998065084	1.131055409	0.878557608	1.097974318	1.111239754	0.846792612	1.053094811	1.196284257	0.617026561	1.118765875	0.466548813	0.814582586	1.105691821	0.806345119	0.358507619	1.015371166	0.685902379	0.961955978	0.862855233	1.082059807	1.132219525	0.912662797	0.918978364	1.526485136	0.44998628	1.100999824	1.081476165	1.303973967	0.620002111	0.986749692	0.304847845	0.95436482	1.855368162
metschnikowia_mauinuiana	CUG-Ser1 clade	Serinales	0.800081783	1.182895257	1.197237473	0.811406402	0.675882688	1.515746606	0.896036199	0.905549858	1.940323781	0.883225369	0.790544997	0.736094683	0.361973856	1.46483811	0.998491704	1.165625943	0.90820848	1.104367354	1.080060332	0.842004357	1.045973521	1.215495224	0.656038881	1.065735546	0.478064354	0.834036199	1.150751131	0.779031674	0.343982592	0.980827332	0.693539224	0.999178686	0.900327803	1.088069382	1.095314228	0.907238143	0.870055975	1.596029496	0.480934473	1.05017932	1.059572314	1.337236802	0.639174795	0.957224736	0.278011731	0.97294721	1.844222557
metschnikowia_santaceciliae	CUG-Ser1 clade	Serinales	0.786944795	1.168444718	1.209364293	0.821713363	0.759686914	1.444287252	0.7818004	1.006803629	1.961792404	0.815977856	0.832111333	0.753852068	0.429829925	1.412629094	0.998308473	1.147379363	0.907571582	1.082322005	1.076435491	0.856475473	1.089187759	1.139304321	0.580160541	1.175349223	0.481407966	0.815750884	1.013363371	0.857701061	0.39967861	1.078335537	0.558405044	1.061215747	0.891079502	1.059836076	1.100000308	0.928169153	0.951114255	1.432392434	0.445841612	1.163215747	1.109103491	1.231385514	0.583678302	1.053628787	0.363686299	0.938336768	1.771240966
metschnikowia_similis	CUG-Ser1 clade	Serinales	0.721184418	1.239061239	1.27390279	0.753217758	0.725380593	1.518201088	0.917486577	0.833218459	1.630400772	1.089178452	0.976749254	0.575690472	0.42579049	1.521365327	0.995613265	1.042826636	0.857297421	1.194518687	1.131121249	0.763368661	0.9458691	1.301186173	0.822901562	0.912423232	0.554382523	1.231561327	0.973706615	0.605602035	0.427569749	1.224300053	0.565366556	0.923496754	0.792851728	1.213031058	1.201532901	0.780300755	0.853855764	1.499884892	0.737471837	0.902355501	0.880508159	1.621777856	0.705807335	0.782013687	0.291471486	0.989822776	1.871503773
meyerozyma_guilliermondii	CUG-Ser1 clade	Serinales	1.001593493	1.019226564	0.997399296	0.976077813	0.91439678	1.367885293	0.570818715	1.146177427	2.115007547	0.71519034	0.598819722	0.858317961	0.644046118	1.054087708	1	1.296289284	1.178051652	0.91806708	0.813562972	1.045374141	1.444515848	0.875117223	0.509544189	1.156099279	0.879295321	0.672819051	0.652885125	1.061904411	0.344828442	0.92246755	0.468101627	1.24934429	1.209993963	0.973347644	0.786987422	1.022963274	1.081318799	1.081723294	0.485844038	1.349662921	1.467506289	0.846238471	0.4280919	1.253393258	0.6306973	0.787630387	1.301702499
nadsonia_fulvescens	Dipodascaceae / Trichomonascaceae	Dipodascales	1.003971097	0.77580339	0.994957716	1.2202719	0.878161641	1.150018198	0.417552899	1.552014273	1.807117574	0.573855843	0.521032293	1.0248	0.518835682	0.864954862	1	1.613510794	1.342593399	0.742273327	0.649913292	1.216691882	0.813881178	1.129631401	0.426332917	1.620096343	0.875594291	0.661253524	0.448160928	1.666385727	0.688592328	0.649432293	0.590093845	1.266700089	1.418585549	0.590579839	0.580344692	1.40513934	0.653747725	1.2093281	0.376766459	1.760077074	0.697092596	0.929188938	0.422998037	1.9477595	0.798146655	0.831263515	0.704555219
ogataea_parapolymorpha	Pichiaceae	Pichiales	0.928724132	1.270308378	1.069789337	0.726719302	0.957787851	1.197736578	0.996798068	0.843212335	2.249215307	1.099897083	0.705716143	0.546922905	0.498085268	1.368994798	1	1.127896898	0.757967304	1.163120936	1.236459967	0.7926658	1.271488018	0.65685157	1.03295783	1.023144715	0.542420955	1.047991455	0.761400334	0.677431544	0.491361323	1.08460561	1.784259335	0.97242467	0.786188371	1.251726175	1.212325098	0.744186885	0.98047037	1.260297975	0.723780791	1.034619357	1.189235742	1.381492848	0.563583875	0.863379528	0.242746424	1.039187813	1.65991083
pichia_kudriavzevii	Pichiaceae	Pichiales	1.046338072	0.868668333	0.949600375	1.127894392	1.305388533	0.954162162	0.474588346	1.259601312	2.972018122	0.541748164	1.270653023	1.025832214	0.671760975	0.870846899	0.991095141	1.452231995	1.303050148	0.659575066	0.680389627	1.276372442	1.78531417	0.513797219	0.499720044	1.173059834	0.410183096	0.188808311	0.333545071	0.77502359	0.834022496	0.529793157	0.510848305	0.84659147	1.285962818	0.686865177	0.710600219	1.305947508	1.544418685	0.809687236	0.404910483	1.234129042	0.990787689	0.698458366	0.564049992	1.738552101	0.593383534	0.891931886	0.723466333
saccharomyces_arboricola	Saccharomycetaceae	Saccharomycetales	1.085777327	0.926229677	0.914223041	1.071189677	1.158531244	0.931247926	0.599248664	1.307202212	2.959328295	0.677273364	1.215436313	0.980564793	0.792434654	0.93231871	1	1.26971447	1.367443687	0.75064	0.628131613	1.203645714	1.643348203	0.704634839	0.506293088	1.13386765	0.37588977	0.335917051	0.252735484	0.836175484	0.83042765	0.35811871	0.788903226	0.683834101	1.36982341	0.766067097	0.625752995	1.22950894	1.153915576	0.980856774	0.476387097	1.383661567	0.819161659	0.833585253	0.577237235	1.768443134	0.822600553	0.898730323	0.866817327
saccharomyces_cerevisiae	Saccharomycetaceae	Saccharomycetales	1.109784687	0.871942128	0.889496405	1.124103523	1.184070453	0.88921711	0.571094896	1.353378145	2.911856937	0.690257728	1.266167146	0.974319554	0.812275881	0.836191229	0.999820273	1.34556578	1.371951474	0.731740834	0.623375988	1.228719267	1.670428469	0.638859094	0.481130841	1.198821711	0.381656722	0.346994968	0.234450755	0.830692667	0.847438533	0.348989935	0.696529475	0.729891804	1.386905823	0.734035586	0.608421999	1.259853702	1.194673616	0.897142344	0.47090151	1.434420561	0.91601294	0.819742631	0.50721064	1.754856219	0.865432782	0.830218548	0.807248023
saccharomyces_eubayanus	Saccharomycetaceae	Saccharomycetales	1.030684731	1.014596851	0.969315635	0.983205785	1.097770048	1.038338338	0.621601611	1.239307946	2.970772245	0.732451483	1.174641157	0.927638228	0.763995423	1.03614848	1	1.192149579	1.346971073	0.826314903	0.6479026	1.131209813	1.600922007	0.76154156	0.546297327	1.07950714	0.368628707	0.365942878	0.262686196	0.832897107	0.854087148	0.382297327	0.897186745	0.641994508	1.352259978	0.858724277	0.642614061	1.136515928	1.068013182	1.073392164	0.50754156	1.346612962	0.761360674	0.920488466	0.605007689	1.710124497	0.769392896	0.994475284	0.904703772
saccharomyces_jurei	Saccharomycetaceae	Saccharomycetales	1.107680651	0.860474503	0.892319711	1.136993852	1.186971429	0.866091863	0.551389512	1.391140687	2.975926221	0.639253888	1.238842676	1.009214105	0.806897468	0.840505606	1	1.347131826	1.370537432	0.709642676	0.620783002	1.245149367	1.637746835	0.633227486	0.481898011	1.232638698	0.391420253	0.313833635	0.219509946	0.834224593	0.84724123	0.341608318	0.687096564	0.735347197	1.378268354	0.701279204	0.617030741	1.292572152	1.175362749	0.887373599	0.464086799	1.465895841	0.899302712	0.771665823	0.526870886	1.798491139	0.883520434	0.81880217	0.795996383
saccharomyces_kudriavzevii	Saccharomycetaceae	Saccharomycetales	1.056186236	0.928684474	0.943072528	1.067233908	1.086586533	0.982302356	0.661075867	1.266246707	2.880997218	0.724478575	1.294321647	0.944254869	0.778278798	0.97367557	1	1.243007791	1.321109256	0.767314784	0.673326285	1.192618438	1.571312929	0.764012614	0.556035615	1.098204415	0.380940456	0.377855314	0.255295492	0.788116861	0.812052309	0.39016138	0.890022259	0.677839733	1.341991467	0.783895752	0.655040623	1.210539418	1.101633834	1.042700056	0.524373215	1.327468744	0.81921944	0.933533667	0.573219811	1.672480801	0.768224819	0.959954739	0.903232053
saccharomyces_mikatae	Saccharomycetaceae	Saccharomycetales	1.112375486	0.855095353	0.887254582	1.141942603	1.210635808	0.858035919	0.541562674	1.385929272	2.987284577	0.643045362	1.220437326	1.017547121	0.814217552	0.830542307	1	1.349096278	1.371132383	0.698372524	0.622942788	1.258302166	1.653147936	0.631583781	0.468017774	1.235432698	0.394927976	0.31665025	0.228654323	0.828506573	0.845518978	0.342201074	0.686226254	0.734076282	1.381066839	0.702873172	0.61449028	1.291572301	1.193940381	0.875156453	0.463708943	1.463449732	0.908581374	0.761166451	0.522153675	1.802842437	0.88100648	0.798384003	0.810102574
saccharomyces_paradoxus	Saccharomycetaceae	Saccharomycetales	1.097725224	0.878100385	0.901908775	1.118969042	1.156721011	0.907763327	0.582261953	1.348047628	2.888869756	0.690561641	1.304296025	0.967725591	0.796002381	0.872231727	1	1.325684008	1.368282103	0.742100751	0.624756915	1.213569152	1.644924711	0.658239971	0.49646089	1.187864444	0.37141198	0.354919949	0.234115406	0.820834951	0.837740245	0.349387067	0.718834951	0.721291445	1.386156073	0.737867741	0.610179886	1.257369848	1.150520608	0.936696831	0.476656531	1.43019161	0.865954204	0.838097087	0.534113208	1.757352629	0.840004396	0.863403554	0.822965378
saccharomyces_uvarum	Saccharomycetaceae	Saccharomycetales	1.0141328	1.025699472	0.985503002	0.971389121	1.082243405	1.057164999	0.644932145	1.210485719	2.940235765	0.750875387	1.21099145	0.915335638	0.763286884	1.058665454	1	1.169834091	1.333748226	0.815530289	0.660794979	1.138626524	1.57358923	0.790471166	0.561674368	1.06481499	0.357317082	0.382116063	0.267183919	0.812468983	0.844545025	0.389959614	0.935489176	0.633345461	1.341425505	0.864234673	0.653481172	1.129580498	1.065327997	1.101480808	0.508980171	1.321234855	0.73707404	0.951886484	0.617341823	1.691451337	0.742752047	1.026292887	0.932625796
saprochaete_clavata	Dipodascaceae / Trichomonascaceae	Dipodascales	1.162274209	0.966242582	0.833486795	1.028540919	1.376789697	0.733434627	0.277887838	1.609887838	2.624339746	0.634185523	0.498536029	0.814515161	0.618921422	0.755244376	0.996739485	1.621893218	1.468738833	0.827442452	0.52147897	1.113216172	1.737837626	0.570963808	0.257879361	1.421493968	0.945949788	0.610051516	0.274545484	1.01518748	0.666245517	0.705517444	0.487228562	1.518353114	1.45367134	0.806194327	0.540460059	1.188589175	1.281274209	0.827328986	0.242994457	1.645086404	1.324133029	0.869503097	0.413042061	1.377601565	0.839182263	0.925630258	0.414382132
saprochaete_fungicola	Dipodascaceae / Trichomonascaceae	Dipodascales	0.823895857	1.053399645	1.173846526	0.941119458	0.99319813	1.130479445	0.373014348	1.50061841	1.853021119	0.754148638	0.46193616	0.738665484	0.412804933	0.906078349	1	1.678202321	1.092230856	0.968348541	0.90067548	0.991993229	1.248451394	0.881334838	0.329650169	1.530189263	1.140694503	0.898926326	0.369708528	1.244499436	0.459376753	0.901242947	0.603588586	1.823235854	1.181411575	0.872010962	0.81407448	1.120249879	0.95557053	1.011757537	0.316297276	1.715654361	1.118423988	1.123185555	0.3176276	1.435551185	0.478507174	1.044945349	0.585844269
saprochaete_ingens	Dipodascaceae / Trichomonascaceae	Dipodascales	1.022636577	0.888728605	0.974432298	1.10746102	1.220294842	0.89897245	0.32759027	1.547793669	1.333346131	0.596337046	0.320075909	0.772374267	0.383286489	0.777435229	1	1.83351568	1.225103165	0.845234467	0.763759086	1.105234467	1.26261313	0.795018757	0.367114889	1.561124853	0.882050117	1.253127784	0.58483558	1.589492673	0.467387163	0.907565064	0.672073857	1.913684349	1.246065651	0.771810668	0.746900645	1.220862544	1.167352872	0.891082649	0.315090856	1.624095545	1.069780188	0.979539859	0.468072098	1.474893904	0.55380422	0.953492966	0.74337925
saprochaete_suaveolens	Dipodascaceae / Trichomonascaceae	Dipodascales	1.081913795	1.094499436	0.909565969	0.89898509	1.000666082	1.155980454	0.468526751	1.370270893	1.559645157	0.724026563	0.374380905	0.673943365	0.388993735	1.06298108	1	1.544623355	1.230086205	0.91634933	0.757384037	1.034784613	1.203699787	0.884221025	0.529941611	1.372565844	0.988993359	1.106695903	0.56613056	1.379190327	0.426164641	1.063691517	0.658700163	1.500417993	1.311339181	0.946991354	0.682646285	1.048248089	0.999352963	1.102939481	0.442708433	1.453468989	1.092941737	1.204658063	0.352227039	1.346074928	0.510939481	1.272215512	0.627324395
scheffersomyces_stambukii	CUG-Ser1 clade	Serinales	0.692836905	1.196745369	1.30280385	0.797079913	0.753667272	1.758717762	0.610395205	0.874940792	2.04479259	0.956799917	0.757180167	0.725399974	0.523131675	1.32699219	0.997820559	1.144913549	0.947172902	1.125250999	1.039750091	0.831886669	1.080308028	1.390541954	0.581513985	0.933795859	0.625073375	0.987140574	0.901686887	0.652313113	0.265608429	0.742225086	0.390213448	0.597507645	1.02000109	1.169829277	0.976002906	0.826537959	0.96390919	1.552605884	0.54411769	0.937801671	1.023981838	1.103037414	0.903083908	0.963962223	0.491156556	0.847961497	1.679613513
scheffersomyces_stipitis	CUG-Ser1 clade	Serinales	0.749265814	1.163020977	1.248767289	0.833701737	0.968060964	1.134926254	0.502954441	1.390047853	3.450902655	0.671989184	0.618097345	0.811362832	0.592229105	1.270012783	1	1.133280236	1.026826942	0.929520485	0.9643235	1.026232055	1.534013766	0.714680433	0.395481481	1.345970501	0.430223206	0.295886922	0.267833825	0.9103412	0.344331367	0.713330383	0.345521141	0.969099312	1.332884956	1.000618814	0.66514782	0.993481809	0.901718781	1.169313012	0.270874467	1.65536021	1.277274336	0.888721075	0.35428843	1.473128155	0.878086529	1.019343166	0.869741724
spathaspora_arborariae	CUG-Ser1 clade	Serinales	1.443997	0.361354441	0.555003499	1.63497917	1.349994334	0.463990668	0.146801533	2.034456924	3.357640393	0.165142385	0.40698017	1.593790998	0.776597067	0.354191468	1	1.863632395	1.818911848	0.246828195	0.172423263	1.70417997	1.837630395	0.332062656	0.100275954	1.711318114	1.012752208	0.076856191	0.118205299	0.995497084	0.232108675	0.114644026	0.331154515	0.854630249	1.748964839	0.24361973	0.247369105	1.751714048	1.424411931	0.466747542	0.151392101	1.946758207	1.571698717	0.1582023	0.442592901	1.815441426	1.078633561	0.305769705	0.428681886
spathaspora_boniae	CUG-Ser1 clade	Serinales	0.326500945	1.616556949	1.664909466	0.377258547	0.506237416	1.827659165	1.213715856	0.448816355	1.097099124	1.664998783	0.745201855	0.501678732	0.295836798	1.785183989	0.994846246	0.911220752	0.334790929	1.605706236	1.64940457	0.349284315	0.614796083	1.945645078	0.932488576	0.491868751	0.273846762	1.903911012	1.501531696	0.427737846	0.223231839	1.209670484	0.495535705	0.462081495	0.445291531	1.514839031	1.550928706	0.481037622	0.54182649	1.766409895	1.178317815	0.510629789	0.369797629	2.009529634	0.924386188	0.686572067	0.289803814	0.906788524	2.331001546
spathaspora_girioi	CUG-Ser1 clade	Serinales	1.243371402	0.524040942	0.75047191	1.471957519	1.076988148	0.826782823	0.313000462	1.780064645	3.005357242	0.29566607	0.63197445	1.525902041	0.765248422	0.550766662	0.994920733	1.680704171	1.672842851	0.379817762	0.308686779	1.563848545	1.74119255	0.548567031	0.307548715	1.376165615	0.96079883	0.152000308	0.318913345	0.885544405	0.304475965	0.201714486	0.378999215	0.847428531	1.628530706	0.388171772	0.368083115	1.607517931	1.2001336	0.7726169	0.287524088	1.732310297	1.372148376	0.250647991	0.656552871	1.710106819	0.945545329	0.466149915	0.617195013
spathaspora_gorwiae	CUG-Ser1 clade	Serinales	1.15026851	0.586747547	0.845567945	1.40819774	1.142841511	0.843403509	0.306072554	1.702872435	3.405752899	0.315475468	0.697314897	1.183273863	0.733040143	0.677260036	0.992268808	1.583858608	1.625294083	0.421608088	0.366677669	1.529625929	2.067388641	0.418348498	0.332826048	1.159963128	0.646743087	0.142941124	0.187416592	0.862603925	0.377022302	0.242973238	0.244636039	0.826572703	1.621648528	0.43551234	0.373593518	1.557946179	1.387288136	0.756971157	0.311158489	1.531526018	1.342698781	0.314531668	0.55601011	1.775953613	0.878840916	0.640261671	0.584896224
spathaspora_hagerdaliae	CUG-Ser1 clade	Serinales	1.159219059	0.593003486	0.834389309	1.398280941	1.149223707	0.825835561	0.297196979	1.720683324	3.459174317	0.311963393	0.680744625	1.205850087	0.746399913	0.683440442	0.988959907	1.55967577	1.615590064	0.426681871	0.372207728	1.517536607	2.043441604	0.425762347	0.317063335	1.195720511	0.625825102	0.140783847	0.180877687	0.854017722	0.391236781	0.250786752	0.26188466	0.843795758	1.620463103	0.439607496	0.373435503	1.551966589	1.39214294	0.74069785	0.288191749	1.567320163	1.348490994	0.314739105	0.532349216	1.783437536	0.884779779	0.638262638	0.59102208
spathaspora_xylofermentans	CUG-Ser1 clade	Serinales	1.16586732	0.592924837	0.83249902	1.403154248	1.133624183	0.888489542	0.327634641	1.646888889	3.365805882	0.329940196	0.678443137	1.171720588	0.726301961	0.707201961	0.998856209	1.562056863	1.6894	0.473373529	0.305044444	1.483489216	2.096106536	0.431556209	0.274585621	1.184600654	0.66954902	0.169843137	0.182579412	0.901235294	0.405856863	0.306459804	0.238781373	0.860673529	1.614100327	0.424878758	0.382631046	1.571527451	1.388652288	0.704428758	0.322012418	1.580952941	1.347398693	0.296359477	0.57517451	1.774498693	0.843288889	0.646891503	0.626523529
sugiyamaella_xylanicola	Dipodascaceae / Trichomonascaceae	Dipodascales	0.975001269	0.975144399	1.021824818	1.016286893	0.973976515	1.041331641	0.509496668	1.468736274	1.991284037	0.841788956	0.612244684	0.879742621	0.528059981	1.114464297	0.997143764	1.351739448	1.083907648	0.884851158	0.908475722	1.069131704	1.281850841	0.862799111	0.391973977	1.449989844	0.998383053	0.700342431	0.426416058	1.24453729	0.720378927	1.059093304	1.106527769	1.13470073	1.055901619	0.923000317	0.941242145	1.064621707	0.937565217	1.041692161	0.39976325	1.617722628	1.153211044	1.128736274	0.380654395	1.330953348	0.751035227	1.098863853	0.885868613
yarrowia_lipolytica	Dipodascaceae / Trichomonascaceae	Dipodascales	0.428525874	1.582096348	1.569609324	0.412931469	0.646359596	1.804242424	0.563027817	0.981291686	0.966303963	0.741195338	0.245958042	0.463806993	0.131325408	1.529668065	1	1.334787879	0.42846993	1.224689666	1.565002953	0.729001088	0.467455478	1.853688889	0.495045221	1.172548252	2.829351981	0.457272727	0.868593007	0.593282984	0.33288951	1.661255944	2.35804289	0.866262005	0.563623932	1.317493395	1.431714375	0.678155711	0.572823621	1.740775136	0.471672416	1.214626884	1.315079409	1.435653768	0.286385703	0.957243201	0.217990987	1.339457343	1.53959596
yHAB127_kazachstania_bovina_160519.haplomerger2	Saccharomycetaceae	Saccharomycetales	1.33010232	0.568644254	0.666974968	1.429163165	1.432816371	0.629864425	0.246813813	1.68530824	3.704133382	0.297100311	0.876066874	1.271017723	0.836088434	0.705673671	0.995432121	1.454887082	1.581023205	0.431298739	0.408378951	1.523387904	2.207842134	0.349680979	0.261167184	1.154876667	0.305033071	0.105157318	0.110377855	0.869549424	0.662746209	0.14996163	0.302239722	0.640700895	1.53073488	0.440807236	0.463783665	1.553345149	1.487680614	0.632225836	0.204262379	1.661913393	0.844562032	0.403271332	0.547261831	2.191671844	0.974579207	0.759704001	0.661462452
yHAB128_kazachstania_heterogenica_170307	Saccharomycetaceae	Saccharomycetales	1.352410546	0.538679849	0.640054991	1.460191714	1.465052354	0.605950282	0.222500188	1.701846328	3.800284746	0.313829379	0.81840904	1.25319548	0.852675706	0.64589548	0.995480226	1.498007345	1.594488136	0.436990584	0.387432768	1.51894162	2.246794727	0.32626968	0.232418079	1.169586441	0.305638418	0.102418079	0.105703955	0.819915254	0.695493785	0.137620339	0.279653107	0.668957062	1.560187194	0.429833898	0.435292279	1.560372128	1.511887759	0.594107721	0.18633371	1.688805273	0.889557815	0.426812053	0.475380791	2.196170245	1.024683992	0.667804896	0.608549153
yHAB129_kazachstania_pintolopesii_170307.haplomerger2	Saccharomycetaceae	Saccharomycetales	1.360970678	0.532716679	0.637506093	1.466522087	1.479499619	0.600262757	0.232161462	1.684209444	3.803784082	0.31708492	0.828230769	1.259146611	0.856305788	0.63960834	0.997715156	1.498918698	1.598005712	0.435970297	0.392473724	1.521379284	2.233255903	0.337114242	0.24235872	1.162862909	0.305360244	0.102006855	0.108327875	0.825787129	0.69373115	0.133269231	0.28528789	0.650642422	1.561759711	0.427383473	0.435194212	1.567285225	1.510832445	0.598572734	0.18975476	1.685594059	0.903019802	0.433714395	0.47633511	2.175498858	1.02332064	0.66816527	0.614282559
yHAB130_kazachstania_slooffiae_160519.haplomerger2	Saccharomycetaceae	Saccharomycetales	1.335099698	0.541357016	0.65989999	1.452600479	1.385540994	0.601268049	0.239466194	1.766241483	3.671273049	0.246635066	0.903383477	1.227851651	0.795089384	0.706202625	0.98739452	1.492746432	1.620128972	0.399612251	0.361952912	1.522046255	2.203597875	0.322490259	0.228914679	1.206232733	0.266650276	0.094737368	0.105125951	0.905583707	0.61238129	0.150926346	0.226727992	0.665623086	1.558144598	0.412458173	0.43581248	1.579832691	1.399732472	0.593187207	0.212277112	1.759817064	0.848074591	0.342654026	0.529705178	2.256629232	0.967539119	0.752721742	0.609000104
yHAB131_kazachstania_telluris_170307	Saccharomycetaceae	Saccharomycetales	1.312996774	0.606792115	0.684494982	1.3921319	1.387784946	0.676874552	0.286496774	1.64518853	3.605831183	0.338156989	0.905477419	1.240010753	0.826836559	0.736601075	0.993369176	1.430605376	1.561066667	0.483249104	0.430330824	1.467646953	2.169156989	0.369496057	0.27669319	1.163792115	0.313445161	0.127135484	0.127588172	0.89025914	0.698066667	0.17407957	0.333948387	0.657665591	1.518074194	0.488264158	0.479416487	1.506717921	1.447560573	0.676194265	0.231431541	1.632619355	0.817336201	0.464877419	0.552327599	2.154664516	0.93867957	0.776474552	0.693255197
yHAB132_kazachstania_martiniae_160519	Saccharomycetaceae	Saccharomycetales	1.143987417	0.644685075	0.854963999	1.349722125	1.463590353	0.614217407	0.314134219	1.602368403	3.568295002	0.442480601	0.960114296	1.218033555	0.754690318	0.623068857	0.993184201	1.617457183	1.413942328	0.504354771	0.573124782	1.438672143	2.355128976	0.278592101	0.289663754	1.062584411	0.301742747	0.15608179	0.102024117	0.869560643	0.824258651	0.177441454	0.377008039	0.705199231	1.496471513	0.464235931	0.501082489	1.531569381	1.431040196	0.61326669	0.268629151	1.684987067	0.724531283	0.460196435	0.383664453	2.419744145	0.888401258	0.662708843	0.507106606
yHAB133_kazachstania_unispora_160519	Saccharomycetaceae	Saccharomycetales	1.24238494	0.519184573	0.756513866	1.477510009	1.278833425	0.699341781	0.191706152	1.827109642	4.116894766	0.19617741	0.50895427	1.255895317	0.552882645	0.646362534	0.998530762	1.796307438	1.781653994	0.340683196	0.212469054	1.620382002	2.560873462	0.361419284	0.167784022	0.890738659	0.21298843	0.06923416	0.069349862	0.983862259	0.452403306	0.092131129	0.193077686	0.628425344	1.659079522	0.312789715	0.334675849	1.681701745	1.101119559	0.780818365	0.169774839	1.938743802	0.57366685	0.247697337	0.634265565	2.53255023	0.733780716	0.708692746	0.831828834
yHAB136_kazachstania_bromeliacearum_160519	Saccharomycetaceae	Saccharomycetales	1.223927643	0.680407095	0.774315771	1.317485072	1.262272568	0.690218476	0.306833158	1.738504391	3.709597471	0.221827187	0.610630137	1.322986301	0.666034773	0.732729715	0.995609413	1.595386723	1.747627678	0.52452687	0.242186161	1.424542325	2.09598595	0.573591851	0.222703196	1.095085353	0.316864067	0.091706006	0.10540569	1.110905163	0.455580611	0.116610116	0.34381981	0.508444679	1.562131718	0.495853179	0.434004215	1.498176677	1.167616438	0.865745697	0.21029294	1.750706006	0.591495609	0.232938532	0.69315771	2.471848261	0.804469266	0.751220232	1.259499122
yHAB137_kazachstania_africana_160519	Saccharomycetaceae	Saccharomycetales	1.187936225	0.66077716	0.810951428	1.337739711	1.286236559	0.699342232	0.502791991	1.505655172	3.464016685	0.478027809	1.069133482	1.169798665	0.822723582	0.78571802	0.998702262	1.38542158	1.449206155	0.560570634	0.544119763	1.387519837	2.067463107	0.438910641	0.35042195	1.126825362	0.333450501	0.157558398	0.125696329	0.806611791	0.808246941	0.351677419	0.519583982	0.731032258	1.498863181	0.58070597	0.49965406	1.415215795	1.375401557	0.731473489	0.32102855	1.569855395	0.84694772	0.609842788	0.43622766	2.097311828	0.927998517	0.903301446	0.682354468
yHAB138_kazachstania_lodderae_160519	Saccharomycetaceae	Saccharomycetales	1.285558934	0.628702915	0.713725988	1.367004471	1.437723484	0.660146664	0.392921481	1.504826328	3.522709354	0.383752102	0.859631193	1.186791629	0.794513325	0.640711143	0.998569129	1.562108746	1.573158648	0.444551601	0.421117868	1.50572563	2.253383652	0.292510106	0.319800393	1.115682347	0.347514935	0.138618136	0.118523341	0.992447863	0.738024683	0.201404042	0.363546772	0.642292971	1.525924164	0.470769451	0.469783938	1.524221427	1.38747487	0.652264711	0.247590771	1.709804328	0.745915221	0.44956108	0.350313003	2.444832052	0.972480057	0.768892148	0.457215525
yHAB142_kazachstania_gamospora_170307.haplomerger2	Saccharomycetaceae	Saccharomycetales	1.575432241	0.310025689	0.422334326	1.685878258	1.685890544	0.396865227	0.200212211	1.710282204	4.311172003	0.133954579	0.353678332	1.176432241	0.628423492	0.403991996	0.995160089	1.960871929	1.843387937	0.225175354	0.144326136	1.693663068	2.582988831	0.179892777	0.147329859	1.05849516	0.212241623	0.054100521	0.043032018	0.968698436	0.294938198	0.078510424	0.090998511	0.607731199	1.83293038	0.202858153	0.162230082	1.789323529	1.656979896	0.382123604	0.134022338	1.771796724	0.714674609	0.175784066	0.177014892	2.905662695	0.859613552	0.568606106	0.230708116
yHAB143_kazachstania_siamensis_160519	Saccharomycetaceae	Saccharomycetales	1.240658532	0.477788501	0.754904788	1.518515067	1.341089296	0.671881679	0.225170642	1.758115733	3.923858014	0.186904049	0.651922352	1.261829174	0.631318358	0.588847476	0.997781475	1.776474764	1.731356628	0.330678499	0.261249029	1.621992975	2.237831022	0.554835275	0.188450361	1.000323165	0.268378258	0.071800333	0.120890738	0.926463672	0.426910704	0.131199113	0.224620078	0.668501387	1.598891477	0.336054354	0.397040858	1.659508227	1.285000555	0.741070808	0.16855685	1.794943982	0.751400259	0.236061379	0.720224071	2.281904973	0.85533814	0.67288667	0.905431688
yHAB144_kazachstania_jainica_160519.haplomerger2	Saccharomycetaceae	Saccharomycetales	1.418362998	0.341500797	0.578765231	1.654673046	1.513043062	0.509436045	0.183296332	1.789708453	4.150653589	0.166666029	0.508041148	1.334577033	0.582520574	0.415641148	0.995374801	1.997511483	1.846862201	0.263850718	0.140059649	1.657680383	2.632732376	0.393016268	0.155019458	0.778990112	0.140891866	0.055254545	0.034237321	1.040999043	0.309766507	0.063930144	0.086124402	0.518044019	1.730719617	0.226123445	0.258754386	1.767496651	1.433753748	0.573200638	0.185994896	1.757314833	0.421479426	0.191617225	0.336754067	3.012451675	0.956226475	0.481877512	0.585214673
yHAB145_kazachstania_hellenica_160519.haplomerger2	Saccharomycetaceae	Saccharomycetales	1.548427984	0.474533857	0.450824168	1.523968949	1.480011223	0.516071829	0.32426936	1.676606061	3.959712682	0.288776655	0.603367003	1.124382716	0.7107211	0.429381594	0.997942387	1.857054433	1.755437336	0.369773663	0.236706322	1.564008605	2.400322484	0.23836214	0.259822671	1.077527871	0.25593266	0.116578002	0.078617284	0.944144781	0.395462402	0.102823793	0.171901235	0.583979798	1.764116349	0.317044145	0.232516648	1.678094276	1.516919566	0.461677516	0.241251029	1.755426113	0.821399177	0.318360643	0.293666293	2.549328844	0.910559671	0.560570894	0.342387579
yHAB147_kazachstania_taianensis_160519	Saccharomycetaceae	Saccharomycetales	0.658949807	1.155217269	1.332625834	0.830742717	1.045686908	0.949213057	1.073737452	0.926424008	2.166177957	0.831506494	1.439289224	0.954185328	0.697939628	1.37742278	0.997191997	0.896680414	0.960618814	1.079475605	1.031658828	0.872437346	1.434450684	0.955665848	0.83563496	0.760173394	0.336532819	0.712081432	0.687077922	0.636468585	0.767925237	0.849085293	1.542008424	0.522777115	0.858103194	1.055975079	1.1383861	0.938408915	0.96423868	1.058447876	1.001478413	0.973674272	0.658927343	0.931926992	0.984069498	1.419406107	0.573087399	1.341448227	1.199557038
yHAB148_kazachstania_intestinalis_160519	Saccharomycetaceae	Saccharomycetales	0.97346466	1.07783924	1.024555138	0.914637102	1.01426965	0.881748565	0.775475747	1.321349436	2.712026133	0.739685607	1.305988913	0.982477133	0.664178974	1.205486834	0.995842407	1.12022352	1.319520095	0.832139378	0.672559889	1.12747258	1.500777668	0.692312809	0.593868145	1.198001188	0.409331618	0.286329836	0.499804395	0.747115819	0.74118234	0.334003168	0.819519699	0.585606415	1.065997228	0.93081964	0.928854484	1.06561671	1.037210057	0.959819442	0.552768165	1.446987131	0.723247674	0.788985943	0.940715898	1.538229262	0.654461295	1.030535735	1.307432984
yHAB150_kazachstania_exigua_160519	Saccharomycetaceae	Saccharomycetales	1.25913588	0.503155305	0.739938396	1.493144575	1.586931829	0.503627047	0.260401073	1.645250948	3.987470354	0.213666266	0.568770697	1.293952641	0.698033484	0.664731847	0.997780039	1.63386116	1.703549163	0.348232541	0.288125983	1.596453427	2.495320322	0.185323837	0.256747387	1.044420683	0.251795209	0.071623162	0.071533808	1.015941356	0.733012302	0.087260013	0.240886319	0.473314587	1.63084784	0.30772935	0.364897234	1.688200906	1.593514753	0.440457312	0.244300805	1.71426917	0.63429729	0.229953196	0.341639811	2.77770308	1.086564795	0.633047082	0.372379983
yHAB151_kazachstania_servazzi_160519	Saccharomycetaceae	Saccharomycetales	1.205357005	0.674613113	0.792532958	1.321870979	1.194351907	0.869179821	0.287797504	1.645757075	3.910380032	0.317819652	0.591531025	1.163743716	0.606020566	0.886367376	0.996132888	1.503368079	1.691974688	0.468767446	0.300291088	1.4872881	2.38699877	0.388489365	0.263164704	0.938800492	0.274741782	0.133237124	0.115020918	0.948595887	0.707867112	0.163183336	0.343021972	0.631577782	1.595543681	0.470783618	0.399534189	1.523942696	1.111851644	0.924739673	0.217377395	1.737600281	0.607358059	0.480688346	0.664861311	2.23293795	0.741402707	0.927067674	0.767671647
yHAB152_candida_humilis_160519.haplomerger2	Saccharomycetaceae	Saccharomycetales	0.43443226	1.466682349	1.556370004	0.523060134	0.892498054	1.455475062	0.829284754	0.819145384	2.049924301	1.100069331	0.929031128	0.659436505	0.489677043	1.718501769	0.993279094	0.775357269	0.468011319	1.41550619	1.517839406	0.517638486	1.605719844	1.003976654	0.59936116	0.7660948	0.183759816	1.560331093	0.504200566	0.733326495	0.786732225	1.588027237	2.04734878	0.633702511	0.494245844	1.352484259	1.498679165	0.639732579	0.770325433	1.454207287	0.825201273	0.946035373	0.663966749	1.455095154	0.50984648	1.358336045	0.41141988	1.557326495	1.189559958
yHAB153_kazachstania_rosinii_160519	Saccharomycetaceae	Saccharomycetales	0.787212518	1.13022671	1.211332242	0.86722671	1.438530568	1.034842067	0.437647016	1.086694323	3.228715066	0.77515393	1.083759825	0.91603821	0.752680677	1.239498908	0.997634643	1.003996179	1.167394469	0.913483988	0.826783115	1.038844978	2.150438137	0.416839156	0.471263464	0.943921397	0.246728166	0.304318777	0.288447598	0.816242358	1.17604476	0.598391921	1.176867904	0.538681223	1.235394105	0.933184134	0.760603712	1.063176492	1.473297671	0.944034934	0.379233624	1.199021106	0.764746725	0.944946143	0.567056041	1.720294032	0.756962882	1.22786099	0.819422853
yHAB154_kazachstania_transvaalensis_160519	Saccharomycetaceae	Saccharomycetales	1.250852161	0.592241092	0.744977255	1.402451857	1.290787718	0.656646702	0.332803639	1.7174837	3.555450341	0.380956785	0.912399166	1.374887036	0.70713514	0.736973654	0.995072024	1.552480099	1.606300986	0.437603487	0.379673616	1.51501213	2.157038666	0.604521607	0.319995451	0.90093025	0.238796816	0.151851403	0.127169067	0.970961713	0.576804018	0.192159212	0.382534117	0.606079606	1.559859363	0.433620925	0.437866945	1.561830933	1.327943897	0.702258529	0.277984079	1.688801365	0.571761183	0.381498105	0.433699014	2.600135709	0.922523124	0.677169067	0.878835481
yHAB155_kazachstania_spencerorum_160519	Saccharomycetaceae	Saccharomycetales	1.213179589	0.499464297	0.783141587	1.498695372	1.562278272	0.490394729	0.267922158	1.673798345	3.763468281	0.275489733	0.669531413	1.224387067	0.725119215	0.629729697	0.996475636	1.638698284	1.630865155	0.325021453	0.359634079	1.613072326	2.410615998	0.293084278	0.225789764	1.04654551	0.346994177	0.093845847	0.091567576	0.98761232	0.565245786	0.247691695	0.300340178	0.800519154	1.522914189	0.372457554	0.472489427	1.622025743	1.415258964	0.494509347	0.163369292	1.910292369	0.778971499	0.332019001	0.335558075	2.532525896	0.911220349	0.700573092	0.447636531
yHAB156_kazachstania_piceae_160519	Saccharomycetaceae	Saccharomycetales	1.201081996	0.656238759	0.77775842	1.312020102	1.517000882	0.641692118	0.312707459	1.527096456	3.569479457	0.416890496	0.927044966	1.183591254	0.824271557	0.682520367	0.98465879	1.485791924	1.546078293	0.521252336	0.418302239	1.422672897	2.393329572	0.269466408	0.278078646	1.045685064	0.299527068	0.13592735	0.138033856	0.891757009	0.920294833	0.203140892	0.319212485	0.599370481	1.56264821	0.455321813	0.434881679	1.537272086	1.531097161	0.568179862	0.265031917	1.629330982	0.876021866	0.452835831	0.421310527	2.24203562	1.02042109	0.73183495	0.469874096
yHAB157_kazachstania_bulderi_160519.haplomerger2	Saccharomycetaceae	Saccharomycetales	1.209700848	0.545099984	0.787420253	1.451380899	1.547164934	0.563165574	0.276783875	1.608973284	3.888836986	0.2409992	0.635238842	1.270781955	0.710379939	0.743675092	0.996320589	1.541102544	1.675149256	0.379890897	0.316852664	1.561238522	2.405121741	0.21549768	0.273730283	1.082569829	0.264269717	0.0856231	0.084152616	0.994726284	0.809866581	0.107539274	0.283156615	0.488231643	1.57418845	0.343768997	0.418772676	1.651432411	1.56099952	0.501851224	0.255228923	1.669734123	0.678857783	0.258242841	0.372926572	2.670684371	1.085697008	0.703771557	0.404772996
yHAB158_kazachstania_viticola_160519.haplomerger2	Saccharomycetaceae	Saccharomycetales	1.200101619	0.549960916	0.798037223	1.448549786	1.252726596	0.564664806	0.269692165	1.91063391	3.784084869	0.339558906	0.854482412	1.217646008	0.937509771	0.615130653	0.998883305	1.441755444	1.570765308	0.384118742	0.420301135	1.55781314	2.035235436	0.315718593	0.239672436	1.392244928	0.317419319	0.105122278	0.099730877	0.813286432	0.866916806	0.246314908	0.331434953	0.739704076	1.541991811	0.384671506	0.453913642	1.610861716	1.226042062	0.556125814	0.212884422	1.993000558	0.96027024	0.344075191	0.44210013	2.236349898	1.213530616	0.657590173	0.50530281
yHAB159_kazachstania_solicola_160519.haplomerger2	Saccharomycetaceae	Saccharomycetales	1.139393874	0.765065586	0.859524324	1.230970811	1.133747027	0.956327928	0.298010811	1.607514955	3.873877838	0.346292973	0.654963243	1.163064865	0.595483243	1.009716757	0.998018018	1.38665027	1.659001441	0.531058018	0.335593153	1.425338018	2.304928288	0.470384144	0.254225586	0.949518559	0.254676757	0.137570811	0.118187027	0.930335135	0.740846486	0.181902703	0.436334054	0.619363243	1.54301982	0.534552432	0.453016216	1.459680721	1.075173333	1.010281802	0.228663063	1.676514595	0.552401441	0.518341622	0.773546667	2.141277117	0.676851892	1.027458739	0.877158919
yHAB160_kazachstania_kunashirensis_160519	Saccharomycetaceae	Saccharomycetales	1.344987623	0.530862395	0.653191846	1.465860939	1.631183109	0.571292319	0.301181653	1.492594831	3.849558063	0.313832545	0.70696032	1.270752821	0.761219694	0.641289589	0.998543866	1.593614307	1.627272661	0.413149618	0.366174736	1.531881325	2.483146705	0.236556971	0.289378231	0.974909356	0.30673826	0.099371314	0.087542774	0.924573353	0.7073502	0.145344376	0.320499818	0.543163815	1.612927193	0.360856207	0.384161267	1.635504186	1.593825992	0.501978886	0.239081179	1.656374954	0.670072807	0.336236622	0.29897561	2.685178012	0.97222206	0.627317073	0.468446305
yHAB161_kazachstania_sinensis_160519	Saccharomycetaceae	Saccharomycetales	0.814828667	1.332286318	1.18164853	0.659965839	0.964685332	1.001643247	1.097176263	0.930755415	2.090570523	0.864437401	1.470104596	0.843888008	0.663397781	1.419913365	0.996830428	0.906597464	0.917799965	1.181861948	1.071634795	0.77129882	1.39362916	0.932223279	0.913426307	0.741650995	0.347924987	0.593872161	0.808331749	0.673277338	0.643554147	0.82348019	1.594799789	0.611871104	0.871505195	1.127078007	1.126028878	0.865879204	1.030561014	1.025074837	0.977224159	0.965684099	0.601094559	0.832075365	1.21657968	1.348037331	0.545791865	1.225417151	1.300986793
yHAB162_Kazachstania_barnettii_SPADES	Saccharomycetaceae	Saccharomycetales	1.185351431	0.66155494	0.812431394	1.335489566	1.397189289	0.651001293	0.332972114	1.618063158	3.597151247	0.295258726	0.72886759	1.233660942	0.792480332	0.746957895	0.999261311	1.455001108	1.627285319	0.448168421	0.366435457	1.499015328	2.150601662	0.287706741	0.281631764	1.264480148	0.328865374	0.109867036	0.130956233	1.065411634	0.948257064	0.189448199	0.369562327	0.661819391	1.526575808	0.462547368	0.467882918	1.532282548	1.367539058	0.65251265	0.259127608	1.716334626	0.810689566	0.332294737	0.493516528	2.35383638	1.006956233	0.783672022	0.638874977
yHAB164_kazachstania_aerobia_160519	Saccharomycetaceae	Saccharomycetales	1.235149832	0.619357436	0.761868431	1.378406262	1.239022736	0.810816996	0.271914275	1.675185986	3.939318673	0.266482296	0.572917257	1.187822214	0.616178531	0.805972978	0.997950056	1.572797242	1.732594857	0.421691018	0.25845956	1.543273574	2.399061498	0.404512113	0.216965337	0.951097279	0.289079016	0.110202758	0.100460306	0.956572866	0.592455833	0.133516213	0.281554976	0.641237421	1.625036154	0.418663064	0.370863213	1.575746925	1.168428625	0.849074171	0.202954156	1.771300783	0.655033917	0.353642937	0.649122624	2.328673127	0.778490496	0.866498695	0.778579202
yHAB165_kazachstania_aquatica_160519	Saccharomycetaceae	Saccharomycetales	1.222867944	0.536824336	0.776427994	1.460714612	1.330558818	0.780900299	0.295385968	1.590302796	3.588717426	0.259230174	0.868412168	1.223035695	0.691628451	0.760582557	0.998241604	1.544584315	1.650465975	0.391979603	0.344610867	1.561247055	2.073633902	0.640119571	0.241815368	1.024045015	0.335502022	0.112664322	0.165227361	0.902973097	0.620389661	0.180929488	0.308671356	0.639692632	1.523317391	0.404419553	0.473869175	1.592063654	1.289764023	0.817027607	0.230718481	1.654695973	0.829590997	0.349537542	0.766656585	2.043620186	0.961654299	0.78920415	0.956
yHAB166_kazachstania_yakushimaensis_160519	Saccharomycetaceae	Saccharomycetales	1.371512533	0.555772089	0.625286756	1.441383822	1.312293689	0.608920178	0.242900622	1.830129778	3.920176	0.404648533	0.667624533	1.3504352	0.682650133	0.530450667	0.995377778	1.783130133	1.718613333	0.431423644	0.273209244	1.5134656	2.420724622	0.405540267	0.234992356	0.913108622	0.194642133	0.123620267	0.054110933	0.987472	0.506477867	0.104724267	0.226925867	0.567549867	1.663051733	0.404397867	0.330193067	1.588847644	1.359327289	0.602509511	0.228039111	1.792401067	0.492629333	0.438587022	0.287708444	2.764667022	0.935158756	0.575914667	0.578296178
yHDO354_Myxozyma_mucilagina_SPADES	Lipomycetaceae	Lipomycetales	1.093771743	0.972274411	0.901832653	1.020503925	1.173493878	0.792025118	0.64633595	1.3849281	1.338342857	0.646944113	0.335186185	0.84051146	0.521669859	1.00882606	0.998901099	1.463854003	1.037196232	0.833605338	0.951500471	1.116473155	1.107900785	0.675475039	0.831535322	1.371215699	1.286099529	1.121276609	0.624496389	1.28304113	0.514698273	0.952318681	0.763602198	1.457443328	1.065886028	0.851433909	0.931287598	1.145426688	1.061167975	0.688585243	0.791500157	1.458634223	1.417254631	0.940568917	0.351809105	1.286546939	0.555780848	1.080135636	0.827691052
yHDO565_zygosaccharomyces_gambellarensis_180604	Saccharomycetaceae	Saccharomycetales	1.0730391	0.750601106	0.925381122	1.245054502	1.135893365	0.788984202	0.593726698	1.475766983	2.916279621	0.566578199	1.265122038	1.17739218	0.654283768	0.833540284	0.998815166	1.505052725	1.298510269	0.651375592	0.698329779	1.307945103	1.807562401	0.508147709	0.467186414	1.204506319	0.36864218	0.284669431	0.164609005	0.982748815	0.834406398	0.342594787	0.670815166	0.808709716	1.387701027	0.562506319	0.609139021	1.433939179	1.460239336	0.685115324	0.407493681	1.446345182	0.938533965	0.533016588	0.439707741	2.080810427	0.841755924	0.741920221	0.774294629
yHDO566_kazachstania_ichnusensis_180604	Saccharomycetaceae	Saccharomycetales	1.200671367	0.775556208	0.794627889	1.220526831	1.094478653	0.673555817	0.639297297	1.591892675	3.070908343	0.577916569	1.091112808	1.089286722	0.690461222	0.873833725	0.994516255	1.430388954	1.452872307	0.61339953	0.542035253	1.340772033	1.58235096	0.493602037	0.496119076	1.412267137	0.48759812	0.234350176	0.318156287	0.769441833	0.698229142	0.244820212	0.547575793	0.618391304	1.285504505	0.613962397	0.709795926	1.383296122	1.054499804	0.76190991	0.436430866	1.738493537	0.935931845	0.635709362	0.744689385	1.666415981	0.865353702	0.753910693	1.12630474
yHDO568_nakaseomyces_sp_190924	Saccharomycetaceae	Saccharomycetales	0.792135823	1.112811642	1.204568918	0.882062969	1.071359326	1.039842577	0.560713893	1.322160718	2.963143328	0.642865459	1.206687534	1.162242724	0.754350906	1.065807249	0.996339008	1.174366282	1.13926048	0.958307157	0.853416804	0.994099945	1.847622186	0.479315394	0.509694307	1.142829947	0.261444261	0.251606809	0.359545305	0.926674355	0.871266337	0.405201538	1.175880286	0.677870401	1.079745927	0.869075599	0.916226615	1.123968882	1.05737214	0.978868753	0.481183233	1.47528391	0.67842797	0.611796449	0.579729087	2.123420831	0.668393191	0.875705656	1.082386967
yHDO569_candida_sp_180604	CUG-Ser1 clade	Serinales	0.471259944	1.445099442	1.523506281	0.548968248	0.446388695	2.056653175	0.780444522	0.710833217	1.694438939	0.880144103	0.408208304	0.615919051	0.255377879	1.578771982	0.999302163	1.156961096	0.652298325	1.357232729	1.337931612	0.603339498	0.885856943	1.572401256	0.550956734	0.976082345	0.499200628	1.382903699	0.733230984	1.250387648	0.260984299	1.741076064	0.410300768	1.203799721	0.668389393	1.393501745	1.329515701	0.602311933	0.631337753	1.831167481	0.607565248	0.927756455	0.688256804	1.546327285	0.497637823	1.263508025	0.302053733	0.975157013	1.889773203
yHDO570_kluyveromyces_starmeri_180604	Saccharomycetaceae	Saccharomycetales	0.850347773	1.207699632	1.148425828	0.789031058	0.988484675	1.018434818	0.848076011	1.139236616	2.65010707	0.897609318	0.935838169	0.728720474	0.648890069	1.279156723	0.999387004	1.063946261	0.873144258	0.959461381	1.123995096	1.000898243	1.411484266	0.675718022	0.718558235	1.178656314	0.447940335	0.522904781	0.637187985	0.786217	0.728198202	0.579285656	1.447034736	0.793457703	1.033304454	1.039007356	0.965059665	0.95731508	1.062023702	0.931828361	0.777312628	1.22797548	1.107892113	0.979879036	0.674647323	1.232575398	0.658320392	0.861172865	1.421478545
yHDO572_zygosaccharomyces_mellis_180604	Saccharomycetaceae	Saccharomycetales	1.109734665	0.743173018	0.886597514	1.254789484	1.113663746	0.80130915	0.558448747	1.520034237	2.820383941	0.550708783	1.278682291	1.188011005	0.682031384	0.775632973	0.998981047	1.534968616	1.318257591	0.702544121	0.678481761	1.259550846	1.618397391	0.587770939	0.504880375	1.276718973	0.385005095	0.29808763	0.192728755	0.999248828	0.838179336	0.348360709	0.609263501	0.819207255	1.384334216	0.555287548	0.610775219	1.437375993	1.28477848	0.716743428	0.442501732	1.554275117	0.931289179	0.539082943	0.447937233	2.078303648	0.925783574	0.671197881	0.826210719
yHDO576_kazachstania_sp_180604	Saccharomycetaceae	Saccharomycetales	1.282405464	0.539386772	0.71687491	1.456658519	1.539258807	0.530680086	0.269135155	1.658675054	3.718831057	0.238804098	0.664012581	1.279271387	0.764363767	0.573334831	0.999101366	1.655785406	1.690440331	0.375194464	0.303089863	1.571965852	2.312625449	0.240889288	0.218751258	1.211180446	0.312069015	0.092863048	0.098367002	1.079288282	0.811396477	0.163304817	0.256397556	0.705224299	1.603905823	0.349279295	0.391061467	1.645688354	1.506079799	0.531428469	0.202734004	1.753244428	0.847248023	0.240754134	0.389567937	2.515856937	1.08194752	0.614237239	0.483169662
yHDO578_saturnispora_sp_180604	Pichiaceae	Pichiales	0.968441416	1.001590317	1.029523596	0.995561839	1.108648495	0.964429618	0.507786005	1.410969081	3.522862897	0.521519121	0.58582262	0.866078519	0.392381204	1.016871847	0.998779496	1.585864321	1.400663141	0.768380391	0.594048413	1.186868186	1.985341741	0.380477624	0.440606184	1.175685924	0.36249227	0.33440236	0.207443043	0.952697722	0.427775834	0.674718063	0.520030106	1.12129821	1.421893816	0.785340928	0.575665175	1.208149715	1.151037429	0.856513426	0.487561432	1.504022783	0.79910415	0.735847844	0.497236778	1.96207323	0.299257933	0.751667209	0.949126119
yHDO579_hagleromyces_aurorensis_180604	Saccharomycetaceae	Saccharomycetales	0.894534479	1.121403158	1.10386648	0.875398761	1.24191725	0.992484509	0.794456926	0.966215471	2.489054967	0.982043974	1.083187687	0.829677793	0.757105137	1.114574655	0.998001199	1.122330402	0.979599041	0.996271437	1.014404158	0.962953028	1.642394563	0.730056366	0.656790726	0.958743954	0.418364181	0.720626024	0.56328283	0.698874675	0.762530082	0.719364381	1.407798121	0.771138517	1.016652808	0.99623266	0.97934959	1.000568859	1.248453328	1.01028343	0.646568059	1.092977014	0.961847691	1.196097541	0.539695383	1.298320208	0.694769538	1.089047372	1.000729962
yHDO580_saturnispora_besseyi_180604	Pichiaceae	Pichiales	1.087538279	0.593425915	0.911669634	1.404200198	1.347825124	0.626437191	0.284914738	1.736819782	3.818193472	0.270732344	0.880989911	1.10935549	0.500335905	0.607205341	0.997428289	1.887103264	1.659425124	0.437228882	0.334245302	1.50461088	2.276436795	0.248864095	0.256060138	1.198828091	0.311273591	0.10071454	0.1104	0.741512166	0.392752522	0.271621365	0.213272404	1.133074184	1.685048863	0.376940851	0.311785955	1.617520079	1.333492384	0.625373689	0.223703264	1.810286053	0.894733136	0.370288427	0.339873393	2.38790821	0.324487438	0.54315727	0.41837547
yHDO581_magnusiomyces_capitatus_190924	Dipodascaceae / Trichomonascaceae	Dipodascales	1.113674974	0.913746564	0.877866485	1.076890198	1.355478024	0.790468509	0.232497206	1.618399033	2.657140009	0.58866425	0.422123244	0.84236792	0.574055279	0.846077028	0.993505513	1.567159946	1.550698384	0.7678248	0.43329195	1.166022051	1.846768162	0.514654584	0.205264462	1.417544178	0.988365202	0.553758043	0.2375913	1.095529678	0.602813774	0.712935206	0.39117807	1.5383942	1.538498112	0.723265066	0.455461109	1.267371092	1.211363842	0.877972512	0.206515028	1.700445854	1.30735176	0.879392841	0.356195741	1.439516085	0.854086694	0.973867392	0.36002477
yHDO582_wickerhamomyces_queroliae_180604	Phaffomycetaceae	Phaffomycetales	1.074063546	0.998765311	0.917647583	0.993867076	1.339891942	0.8851033	0.366868457	1.403794321	3.854190023	0.438589409	0.580550422	1.073901458	0.537405219	1.310910207	0.992018419	1.148878434	1.516177437	0.676723254	0.467552417	1.263107905	2.49679693	0.21315119	0.235391558	1.033754106	0.210806754	0.211000153	0.109778358	0.981035457	0.751947813	0.389642671	0.461896853	0.636098542	1.31523254	0.607580046	0.675250038	1.385051727	0.985203377	1.045303454	0.256482579	1.709894091	0.610201074	0.388688872	0.709772525	2.285127859	0.290353338	1.084966385	1.001458787
yHDO584_brettanomyces_mucatilis_190924.haplomerger2	Trigonopsidaceae	Trigonopsidales	1.633858336	0.354646964	0.355861227	1.641819467	1.58175008	0.344513974	0.220742692	1.850388693	3.050523932	0.273016383	0.531941535	1.011478959	0.99932284	0.26915628	0.992129778	1.730076293	1.688350145	0.315753293	0.286272085	1.60907806	1.79995053	0.266127851	0.223722454	1.666495985	0.694741407	0.245872792	0.201189849	1.230269836	0.48787247	0.212402506	0.136056216	1.326754578	1.678768069	0.331512367	0.30934629	1.658209123	1.554278188	0.337052361	0.201428204	1.889194346	1.594273049	0.345500803	0.315678124	1.727143591	1.215884998	0.318713781	0.351879216
yHDO585_candida_citri_180604	CUG-Ser1 clade	Serinales	0.66612681	1.234548923	1.327515719	0.759446839	0.90861533	1.237222183	0.493263864	1.358691628	3.43036065	0.645751768	0.518975627	0.875402328	0.258308372	1.429617096	0.996644295	1.305737019	1.325510067	1.004455669	0.66495302	0.944678912	2.223702579	0.31177817	0.311885553	1.139191099	0.330153656	0.289026846	0.258192865	1.127542211	0.289151794	0.726386639	0.508922994	1.076661029	0.836067114	1.001721653	1.162165666	0.992979513	0.962060756	1.191737902	0.253971741	1.591371247	1.297252561	0.770403391	0.261094313	1.666960085	0.224904981	1.182851289	1.111968916
yHDO586_kazachstania_humatica_180604	Saccharomycetaceae	Saccharomycetales	1.317136584	0.566601904	0.677422188	1.42523878	1.298690499	0.633190596	0.361257432	1.702144162	3.528606178	0.439604041	0.934795803	1.313770352	0.719665436	0.705420828	0.993588498	1.570819118	1.595221683	0.448760054	0.393120653	1.499170779	2.231665825	0.496445308	0.358816398	0.882708374	0.257215465	0.178001943	0.118010103	0.929567515	0.615774626	0.182742957	0.369527492	0.601221683	1.586755391	0.451293569	0.408970663	1.54287857	1.342483777	0.650779095	0.305815426	1.689279192	0.616269672	0.475175442	0.341400427	2.549953759	0.943213522	0.66454012	0.688404896
yHDO587_citeromyces_nyonsensis_180604.haplomerger2	Pichiaceae	Pichiales	0.929656116	1.133871799	1.066526483	0.861038333	1.022551296	1.080349928	0.707779227	1.181068236	2.394483856	0.725141085	1.03668586	0.826148561	0.662090027	1.145328137	0.99220614	1.179235247	0.809813584	1.095933832	1.181278829	0.836307301	1.146433593	0.85352696	0.797698107	1.180699857	0.516656593	0.60503038	0.609921425	0.811286464	0.478432957	0.98517576	1.39713345	1.221874662	0.926578654	0.962673771	1.071829808	1.032554477	0.965572133	1.046241451	0.606088755	1.378216638	1.324918721	0.873232384	0.795888659	0.99701352	0.614961667	0.719985367	1.320375378
yHDO588_Zygoascus_bituminiphia_SPADES	Dipodascaceae / Trichomonascaceae	Dipodascales	0.86303174	0.878408345	1.135185093	1.115171897	0.818191155	1.086477175	0.467133381	1.625990728	1.701143367	0.731990371	0.567194722	0.925330956	0.528371255	1.013171897	0.999286733	1.455778887	0.795065621	0.672404422	1.194948288	1.283372682	0.811288873	0.86778388	0.559863053	1.747470043	1.987546006	0.394725749	0.566598787	0.75792903	0.635967903	0.807170114	1.343172967	1.271161198	1.139120899	0.789743581	0.858739301	1.207047076	1.013310984	0.980420827	0.36078388	1.643236805	1.326841655	0.962273181	0.36993224	1.338733238	0.730984308	0.949985735	0.928276748
yHDO589_candida_patagonica_180604	Dipodascaceae / Trichomonascaceae	Dipodascales	1.060906722	0.677389265	0.938397777	1.316010422	1.071089109	0.810613167	0.572266111	1.543866597	1.703252736	0.734406462	0.666384575	1.022999479	0.810143304	0.767771235	0.999652597	1.417894216	1.012021539	0.443394129	0.978598576	1.51144346	1.103972903	0.55146361	0.643719298	1.686997394	1.574767066	0.4527358	0.554253257	1.033918708	0.6129432	0.641386139	0.926620115	1.281912454	1.195158242	0.619801633	0.803104395	1.376724683	1.146341497	0.834010075	0.337860691	1.680290429	1.395840195	0.961937815	0.468010422	1.171381622	0.858981414	0.819432343	0.895411499
yHDO590_kloeckera_taiwanica_180604.haplomerger2	Saccharomycodaceae	Saccharomycodales	1.579870874	0.80737513	0.418469172	1.189304131	1.505600996	0.686332572	0.291803197	1.509573594	4.459347727	0.485053353	0.484066847	1.370283164	0.651782852	0.705998962	0.996678431	1.636588125	1.552940419	0.682718705	0.437095703	1.266212165	2.101831846	0.347539963	0.360347934	1.166140752	0.147531244	0.140197218	0.187407515	0.522814615	0.603536226	0.156134524	0.389869213	0.71921777	1.584778493	0.560597467	0.41273033	1.431928586	1.471187876	0.697011418	0.228318871	1.597645007	1.106939589	0.377507993	0.643634627	1.862731991	0.669220677	0.56482458	0.720537264
yHDO592_zygotorulaspora_sp_190924	Saccharomycetaceae	Saccharomycetales	1.187721629	0.725198497	0.81109134	1.27321985	1.521365757	0.730878608	0.437466192	1.307821273	3.071867141	0.600003559	1.099953737	1.062858837	0.858782325	0.759236062	0.998022934	1.378988138	1.394893634	0.605802689	0.601152234	1.347538553	2.009926453	0.428090945	0.38839225	1.161728747	0.437876631	0.272739027	0.224858837	0.864004745	0.8234828	0.404064057	0.605824437	0.908215896	1.341510478	0.585059707	0.657303282	1.410194148	1.505933571	0.659118229	0.402674575	1.42831554	1.126030842	0.574646105	0.479050217	1.817914591	0.886398577	0.71437327	0.718868327
yHDO593_barnettozyma_sp_180604	Phaffomycetaceae	Phaffomycetales	0.885384417	1.125791621	1.111675854	0.871267916	1.316189636	0.925037119	0.513136347	1.241117236	3.068925028	0.819192944	0.986951488	0.839522602	0.679247519	1.199102536	0.99908122	1.117765711	1.012892687	0.949382947	0.97975634	1.009088203	1.742737964	0.491951488	0.520028666	1.232021316	0.38316097	0.451928335	0.330656009	0.756128997	0.796638368	0.784996692	1.260422271	0.909085998	0.949213524	0.893485116	1.048581036	1.103942668	1.250277839	0.808412348	0.596319735	1.342696803	1.056413818	0.850832782	0.70354502	1.383993385	0.590760015	0.900464535	1.181754502
yHDO599_dipodascus_anamola_180604	Lipomycetaceae	Lipomycetales	0.918246354	0.863747699	1.072975789	1.129456322	1.128554439	0.757621974	0.787298881	1.324230497	1.592559536	0.837330879	0.710025202	0.8461682	0.744472745	0.98173524	0.998867337	1.268243947	0.939396291	0.758564916	1.049277078	1.186217754	1.171068385	0.539741753	0.854338949	1.418987965	1.303924112	0.740340365	0.650598612	0.988650149	0.721292935	0.834800227	1.095787059	1.252330738	0.999596772	0.807385247	0.997005522	1.188933598	1.146035396	0.750821464	0.727614895	1.374295908	1.399717401	0.961336543	0.426374062	1.205693898	0.698563783	1.072298457	0.901169475
yHDO601_candida_tunisiensis_180604	Dipodascaceae / Trichomonascaceae	Dipodascales	0.430193604	1.570024759	1.562584938	0.417251376	0.749184319	1.429133425	1.217160935	0.600323246	0.397667125	1.606578404	0.465661279	0.389345942	0.434604367	1.808228336	0.997592847	0.747361073	0.443770977	1.440065337	1.547975585	0.507321183	0.764352132	1.211713893	1.368672627	0.644852132	0.617540922	2.160728336	1.545993466	0.793568088	0.344317056	2.318309835	2.067822215	0.654955296	0.43277923	1.550304677	1.563094223	0.443161623	0.768763411	1.501877579	1.063634801	0.665636176	0.487565337	2.357415406	0.538517882	0.614993122	0.272259972	1.54090784	1.653733838
yHDO602_tortispora_agaves_180604	Trigonopsidaceae	Trigonopsidales	0.893338735	1.047837191	1.099716435	0.942131944	0.932765432	1.066280093	0.687800154	1.306179784	1.485989583	0.902012731	0.766327546	0.608211806	0.77648669	1.127938079	0.994791667	1.083991319	0.782979938	0.941247299	1.206217593	1.00396875	0.911591049	0.792131173	0.901852623	1.377410494	0.956538194	1.178725694	0.743239583	0.848200231	0.70905787	1.126042824	1.392483796	1.101890046	1.014662809	0.979696373	0.98070679	1.017217207	0.888815586	1.059802469	0.632976852	1.416800154	1.151125	1.318895062	0.531385802	0.98930787	0.700337191	1.128283951	1.063791667
yHDO603_zygosaccharomyces_sapae_190924.haplomerger2	Saccharomycetaceae	Saccharomycetales	1.079030277	0.783352364	0.919526528	1.212322953	1.107806228	0.85005248	0.545930796	1.491528835	2.958232699	0.554315744	1.163319204	1.177887543	0.637107266	0.870752163	0.997693195	1.488219291	1.362859285	0.70779729	0.630798155	1.254428777	1.7302797	0.599705306	0.43910323	1.21822895	0.349442042	0.277448962	0.167922145	1.061018166	0.860966263	0.359511246	0.615152249	0.782930796	1.409250865	0.560308247	0.58786534	1.435365917	1.344656286	0.764068627	0.407301038	1.480986159	0.883702999	0.521163783	0.418213956	2.171593426	0.86582699	0.728588812	0.864591119
yHDR128_Nakazawaea_sp_nov_plate34_PLATANUS	CUG-Ala clade	Alaninales	0.943269125	1.250059269	1.054661957	0.744082702	1.047120606	1.145502412	0.773502412	1.029684356	3.097952791	0.726847691	1.023010338	0.90155479	0.516713301	1.697327016	1	0.782312026	0.849295314	1.049295658	1.144846313	0.9041847	1.505454859	0.675262578	1.002263267	0.802523777	0.201113715	0.347590627	0.648820813	0.65126051	0.207382537	0.632444515	1.153447056	0.383811929	0.978207099	1.038812888	1.021104066	0.958085803	0.955175029	1.38494515	0.545547848	0.960884917	1.179634735	0.897838732	0.775427981	1.143572019	0.513594762	1.126308063	1.624844245
yHJFW83_myxozyma_geophila_210210	Lipomycetaceae	Lipomycetales	0.821216535	1.154511155	1.175830381	0.838927165	0.972430446	1.087963911	0.74139895	1.196155512	1.144240157	0.884723425	0.357787402	0.662622047	0.384755413	1.412130906	1	1.199147146	0.733246719	0.953811024	1.257895013	0.99796063	0.942602362	0.797673228	1.027459318	1.221685696	1.040004921	1.566758858	0.741202756	1.136882874	0.473910433	1.40524311	1.117824803	1.326375984	0.851406496	0.973964895	1.146296588	1.023082021	0.912244751	0.887683727	0.938905512	1.261015092	1.33350853	1.31285958	0.33983727	1.007783465	0.429074803	1.406658136	0.978882546
yHJFW85_myxozyma_melbiosi_210210	Lipomycetaceae	Lipomycetales	0.634005534	1.407408529	1.362088216	0.583802083	0.688385417	1.423279297	1.135686198	0.749897135	0.821214844	1.015111328	0.449488281	0.536633789	0.316285156	1.882805664	0.99983724	0.795516602	0.512867188	1.197986328	1.479971354	0.748302734	0.58202474	1.117746094	1.422817057	0.867582682	0.791924805	2.008667969	1.171616211	0.742311523	0.388360352	2.029584961	1.564519531	0.891313477	0.592547201	1.220054362	1.405173503	0.775062826	0.664177083	1.116130208	1.380314453	0.83861849	0.92319987	1.718099609	0.569019531	0.784391276	0.253577474	1.775995443	1.188655599
yHJFW87_myxozyma_nipponensis_210210	Lipomycetaceae	Lipomycetales	0.790678608	1.22583248	1.205909587	0.767002729	0.757519618	1.271554418	1.04629478	0.923160696	1.094850563	0.881313204	0.531798362	0.636802456	0.454817298	1.434782497	0.99982941	1.104756397	0.730425793	1.02433538	1.25967929	0.928240532	0.954448311	0.659724326	1.430921187	0.945344933	1.107376663	1.082291709	1.302842375	0.865189355	0.502036847	0.984342886	1.874317298	0.965295803	0.858229614	1.12322825	1.139723303	0.871654725	0.875968611	1.11662436	0.920424429	1.086134425	0.920548618	1.546061412	0.47928625	1.051992494	0.480127602	1.185486182	1.341312863
yHKB15_Yamadazyma_sp_nov_plate33_SPADES	CUG-Ser1 clade	Serinales	1.414186897	0.507378365	0.580734383	1.487541222	1.199158287	0.812747588	0.193166074	1.790826477	4.587351955	0.30318131	0.751457593	1.402902996	0.720536313	0.745777044	0.996783477	1.530120874	1.690153377	0.401051295	0.299689182	1.530216692	2.165782969	0.338452683	0.125980701	1.349428136	0.126427628	0.036255967	0.043589639	0.399021838	0.285454545	0.194868461	0.158794312	0.58772067	1.658798375	0.374817335	0.339170137	1.62179719	1.472417132	0.618124259	0.135760962	1.762851532	1.126310479	0.275979685	0.402238023	2.185955646	0.801970543	0.707289656	0.385698324
yHKB289_Vanderwaltozyma_sp_nov_plate33_SPADES	Saccharomycetaceae	Saccharomycetales	1.277745418	0.681191039	0.721438697	1.317180041	1.365121792	0.703831365	0.529670061	1.397263544	3.227772709	0.504200407	0.876881059	1.079166599	0.846697149	0.884802037	0.998370672	1.263607332	1.355316497	0.525439104	0.638980041	1.435457026	2.210049695	0.438159674	0.273520978	1.064324236	0.374088391	0.191695723	0.152167821	1.161332383	0.60909165	0.384342159	0.785336456	0.674292464	1.44460611	0.506818737	0.553356415	1.488293279	1.527129939	0.62431609	0.285626069	1.561203259	0.73356334	0.524754379	0.34249776	2.390159674	0.855880244	0.733229328	0.846966191
yHKB357_New_Genus_SPADES	CUG-Ser1 clade	Serinales	0.701323416	1.263127343	1.279337102	0.721400774	0.645675097	1.581963701	0.986314192	0.767572746	0.787663791	1.129710082	0.554542101	0.557873721	0.457749033	1.572277596	0.984082118	0.954359714	0.666624814	1.315479917	1.309870574	0.626799464	0.623489438	1.41287593	1.214136864	0.723872062	0.574941386	2.332432609	0.897308837	0.818093127	0.458795282	1.534648443	1.137354117	0.769618151	0.806653079	1.264402559	1.182040464	0.727860756	0.773008628	1.448523654	1.039058614	0.735815531	0.695598929	1.922658733	0.62931687	0.73751324	0.43199524	1.419464445	1.48097947
yHKB443_Metschnikowia_sp_nov_plate33_SPADES	CUG-Ser1 clade	Serinales	0.523213793	1.647575023	1.471939981	0.344969618	0.652189376	1.654142777	1.193353961	0.493566449	1.341055359	1.345352097	0.492989748	0.425831128	0.264328798	1.931765704	0.997949674	0.79550438	0.45680671	1.58353439	1.534246039	0.372849581	0.673702144	1.46827288	1.162220317	0.680114818	0.34374576	1.76222069	1.408819012	0.622966636	0.336312022	1.673600746	0.841884436	0.704727679	0.494659459	1.631726375	1.499748369	0.362681081	0.518542404	1.968635974	0.906994967	0.605004287	0.411334949	2.279006151	0.642012302	0.6608589	0.156712768	1.319284995	1.99099795
yHKS168_Pichia_sp_nov_plate33_PLATANUS	Pichiaceae	Pichiales	1.605610892	0.293357746	0.392886761	1.702885634	1.625907981	0.340564131	0.201606761	1.828860094	3.880778592	0.19303662	0.601661972	1.12235493	0.651488451	0.300447324	0.998497653	2.043521127	1.776156244	0.223990235	0.217834366	1.721174085	2.447251831	0.157132019	0.188799249	1.186455587	0.355214648	0.066018028	0.076068732	0.977369014	0.28963831	0.116029296	0.150651268	0.87204507	1.802233615	0.198052958	0.194386854	1.797064413	2.002360939	0.256968263	0.150741033	1.585393427	1.067993239	0.234376714	0.182886009	2.498144601	0.644428169	0.336060845	0.271627418
yHKS545_Nakazawaea_sp_nov_plate33_PLATANUS	CUG-Ala clade	Alaninales	1.126240794	0.794171515	0.872078359	1.200783925	1.398351438	0.806892215	0.504770809	1.285894064	3.451444762	0.495339499	1.232075332	1.012595594	0.849263831	0.966678493	0.99915924	1.180490668	1.431301497	0.596919455	0.560963175	1.355997982	1.967655625	0.40971246	0.439687237	1.169448798	0.33280982	0.157315621	0.21	0.57988532	0.312039348	0.325817051	0.508223306	0.569049605	1.281330082	0.560607029	0.716988061	1.434012443	1.312570372	0.902977636	0.355580965	1.425493862	1.260887843	0.455382546	0.57250042	1.707839247	0.650105936	0.912958466	0.926455692
yHKS617_Sugiyamaella_sp_nov_plate33_SPADES	Dipodascaceae / Trichomonascaceae	Dipodascales	0.77623764	1.163218501	1.217701754	0.825298246	0.747716108	1.312070813	0.706347049	1.229319936	1.539610526	1.06494067	0.653003828	0.70630622	0.453595694	1.350586124	0.996012759	1.186708134	0.668429027	1.085736204	1.320405742	0.865459968	0.909474322	1.086667305	0.747844976	1.232998405	0.931658373	1.173355024	0.685201914	0.99016555	0.549225837	1.257588517	1.854844976	0.895420096	0.856350558	1.176466986	1.139821372	0.817472089	0.705185327	1.402417225	0.553161085	1.334711962	0.956464434	1.546270494	0.427595534	1.063252313	0.549392026	1.266155662	1.192724721
yHKS641_Suhomyces_sp_nov_plate33_SPADES	CUG-Ser1 clade	Serinales	0.893470138	1.247184632	1.105437728	0.747717043	0.716857247	1.736184268	0.494034232	1.049197378	2.980319738	0.906838767	0.658906409	0.9478391	0.670756737	1.316366351	0.998361253	1.007406227	1.100330299	1.11179716	0.891293882	0.843046249	1.374677349	0.925797524	0.549333576	1.139166788	0.449674436	0.569096504	0.475678077	0.84436016	0.352253173	0.765513608	0.376054496	0.814813357	1.22414421	1.065056446	0.773671158	0.929116897	0.930463219	1.486889294	0.476137655	1.105709395	1.160072105	1.092710124	0.514783685	1.224346686	0.674442826	1.040967225	1.285786599
yHKS699_Yamadazyma_sp_nov_plate33_SPADES	CUG-Ser1 clade	Serinales	0.922247516	1.131200202	1.076405792	0.864757703	0.787408655	1.450996464	0.766631419	0.992190604	2.860164337	0.876445594	0.980379188	1.216385642	0.606353595	1.207411854	0.998989729	1.183176966	1.014486277	1.079336252	0.978441825	0.876885334	1.281917495	1.036270753	0.666326991	1.001997643	0.506154908	0.200568109	0.991680081	0.428625695	0.307506384	0.499325922	0.407191279	0.728997219	1.173389123	1.019755514	0.825264523	0.975866981	0.860668126	1.403820845	0.477586126	1.253163159	1.14424718	0.827679407	0.898512207	1.124073413	0.410144469	0.779781781	1.832832463
yHMH26_Wickerhamomyces_sp_nov_plate34_DISCOVAR	Phaffomycetaceae	Phaffomycetales	1.232244762	0.970084802	0.762434652	1.023596275	1.311110742	0.767643499	0.52072298	1.396418357	3.939080811	0.399905886	0.647091121	1.026285334	0.575476721	1.150456102	0.996508148	1.271555537	1.410413036	0.643383439	0.582603259	1.308728301	2.230183572	0.306466911	0.303515796	1.147819089	0.308633854	0.154117393	0.120657466	0.791325574	0.663582641	0.463180246	0.607721982	1.003571334	1.249070835	0.533137679	0.747602927	1.46253841	1.141691387	0.785000998	0.283833721	1.787463918	0.966155637	0.40095444	0.365115397	2.26179847	0.391973395	0.878930496	0.816116395
yHMH393_Yamadazyma_sp_nov_plate33_MASURCA	CUG-Ser1 clade	Serinales	0.939832607	1.214923851	1.058824891	0.78239215	0.787697417	1.507345186	0.761006374	0.94121637	2.791019457	0.945255539	1.319685005	1.105896633	0.648094599	1.39196528	0.998993626	0.956910433	1.107053002	1.085397853	0.884225428	0.869986246	1.285510902	1.024809795	0.589568601	1.082653472	0.435657162	0.212894331	0.776332774	0.426999329	0.296174212	0.560070512	0.410115354	0.66609628	1.188573633	1.068980879	0.810419322	0.928671251	0.860957397	1.455494129	0.477076149	1.205079504	0.91131902	0.8944106	1.086214693	1.102624623	0.442303925	0.892662865	1.722523985
yHMH407_Schwanniomyces_sp_nov_plate33_DISCOVAR	CUG-Ser1 clade	Serinales	0.920523325	1.059740442	1.071408979	0.928334269	0.925231147	1.278107331	0.42806033	1.362942126	2.766049456	0.778189268	0.663758681	0.882463773	0.680076114	1.051092774	0.992984918	1.264050158	1.006947387	0.932516661	0.976216415	1.018027008	1.458445458	0.900165556	0.42867906	1.197908804	0.412253244	0.682197475	0.636691336	0.771541915	0.331499241	0.903998931	0.533496681	1.035167594	1.102559102	0.941281305	0.893935461	1.050300246	1.058966678	1.085283059	0.462267275	1.382917573	1.25645107	0.821177131	0.623492108	1.290352859	0.659249386	0.831327955	1.137976149
yHMH443_Groenewaldozyma_sp_nov_plate33_SPADES	Dipodascaceae / Trichomonascaceae	Dipodascales	0.683465305	1.169057062	1.314069038	0.826363508	0.860436774	1.144197253	0.703363156	1.289845016	1.553229658	1.219432899	1.399537513	0.77837161	0.555850652	1.174351532	0.999471645	1.265575731	0.849491722	0.917603734	1.139589292	1.038718915	1.165300458	0.989356111	0.696439591	1.136898204	0.944238112	0.585635083	0.850592462	0.644369144	0.69770553	0.949082071	1.476293765	1.005869672	0.708352237	1.045627334	1.289886932	0.950145474	1.041001761	1.004670659	0.532193026	1.421302571	0.939654808	1.135103205	0.818829165	1.104939063	0.556193026	1.074892568	1.189211694
yHMH446_Pichia_sp_nov_plate33_SPADES	Pichiaceae	Pichiales	1.377821633	0.555432865	0.621386988	1.443381847	1.492812339	0.521393712	0.290296223	1.688280799	3.392376508	0.329076923	0.990602729	1.13066838	0.713929405	0.658960649	0.998220289	1.6258772	1.53510698	0.454938106	0.459751236	1.501557841	1.950045482	0.27741665	0.310492387	1.443836267	0.422784655	0.132423571	0.14541665	0.888980028	0.574009096	0.376451651	0.308225826	1.072739964	1.507289697	0.367835871	0.49033775	1.629000989	1.665537671	0.361402412	0.272544196	1.69022108	0.99045442	0.324369389	0.324108365	2.350714653	0.705581966	0.549043306	0.484826577
yHMH451_Wickerhamomyces_sp_nov_plate33_PLATANUS	Phaffomycetaceae	Phaffomycetales	1.327972144	0.676778717	0.67171518	1.321656338	1.444344914	0.666119562	0.266561502	1.621637559	3.961692019	0.350386854	0.668325822	1.078184977	0.673176995	0.869716901	0.999843505	1.456615023	1.639724257	0.391146792	0.356206573	1.560339593	2.438173396	0.237621909	0.222754304	1.08445759	0.223679812	0.141431925	0.093571831	0.880129577	0.643591549	0.223010329	0.353479812	0.703499531	1.510264163	0.378850704	0.486605321	1.617080438	1.144594679	0.733544288	0.200309859	1.918353052	0.871989984	0.348538341	0.602136463	2.171627543	0.415750235	0.730180908	0.626055712
yHMH580_Suhomyces_sp_nov_plate33_SPADES	CUG-Ser1 clade	Serinales	0.973510294	1.143328309	1.025753309	0.852259559	0.7766875	1.620486029	0.475361765	1.125903676	3.000555882	0.850216467	0.66950625	0.980138184	0.683428125	1.209493566	0.998713235	1.102620221	1.173055882	1.029930147	0.817752574	0.927422794	1.421457353	0.870040441	0.522829412	1.1723875	0.490841912	0.523936765	0.436215441	0.847882721	0.352371379	0.676598208	0.363814689	0.851402345	1.274616544	0.9793375	0.723546324	1.015514706	0.955316176	1.411555882	0.457769118	1.173800735	1.205032353	1.011597059	0.490573529	1.287561765	0.748597794	1.012772059	1.178990441
yHMH617_Wickerhamomyces_sp_nov_plate34_PLATANUS	Phaffomycetaceae	Phaffomycetales	1.285299884	0.867854461	0.7120422	1.127826217	1.349810267	0.729898654	0.364754278	1.552112311	3.889518192	0.487262004	0.659963117	0.978068782	0.765712245	0.953932215	0.998504735	1.278811929	1.366198372	0.596440605	0.627821233	1.353052667	2.068446586	0.278941352	0.290046852	1.350578501	0.317011131	0.185351055	0.135584649	0.777497923	0.810371823	0.404771224	0.644414355	0.851097857	1.31359362	0.554290414	0.68408008	1.440392756	1.174874232	0.63682738	0.244529656	1.940366838	1.019778701	0.506161156	0.454871573	2.009827546	0.495849144	0.816020601	0.827627845
yHMH660_Kluyveromyces_sp_nov_plate33_SPADES	Saccharomycetaceae	Saccharomycetales	0.877507659	1.18569472	1.119608218	0.807817625	0.95119481	1.051818346	0.840726617	1.15264372	2.714207965	0.869317715	1.070145251	0.752878356	0.668293386	1.271138764	0.993512345	1.054040728	0.908401153	0.907866282	1.082588214	1.038430348	1.431331051	0.625657236	0.790163994	1.132731663	0.46144098	0.477655794	0.453571454	0.796931699	0.739506217	0.63224581	1.183856551	0.826388899	1.03934763	1.021510903	0.958128672	0.973803208	1.055782303	0.988841233	0.67643251	1.276724455	1.139548027	0.966159668	0.61309281	1.276818165	0.638028474	0.975621553	1.299280591
yHMH685_Yamadazyma_sp_nov_plate33_DISCOVAR	CUG-Ser1 clade	Serinales	0.856674536	1.123361569	1.140200312	0.87247214	0.821374067	1.267283458	0.597821212	1.309958688	3.080800555	0.942861821	1.122510328	1.078865182	0.61562385	1.21179639	0.998090609	1.165785627	1.011073772	1.064033675	0.97816386	0.889446624	1.379119597	0.777553897	0.582176011	1.239643118	0.351837875	0.314597466	0.495586877	0.600101024	0.350121974	0.685881143	0.432518067	0.776293426	1.138839438	0.940576636	0.858383267	1.056993578	0.93319146	1.16035966	0.376011109	1.526198924	1.090193369	0.801948273	0.709844819	1.392379101	0.723191113	0.914913383	1.177895504
yHMJ1_Ogataea_sp_nov_plate33_PLATANUS	Pichiaceae	Pichiales	1.044119649	0.849254164	0.955161741	1.146089916	1.25685832	0.795345871	0.237779688	1.707070034	4.164963998	0.410490059	0.636140785	1.034349275	0.701837722	0.854181623	0.99964177	1.440204729	1.503820885	0.637802257	0.49116389	1.302373276	2.055726312	0.394833602	0.196166219	1.34108902	0.158732939	0.120608275	0.079817303	0.809450833	0.407516389	0.365605588	0.41777324	0.907109081	1.445068959	0.586312019	0.552065914	1.40867204	1.21601218	0.776869067	0.195246283	1.806092782	1.097260971	0.41776321	0.258707505	2.221197206	0.686486119	0.867121619	0.6554777
yHMJ407_Torulaspora_sp_nov_plate34_SPADES	Saccharomycetaceae	Saccharomycetales	0.814919489	1.065716488	1.182646928	0.931849929	0.998572298	1.005797607	0.748832286	1.241885216	2.558748733	0.87275725	1.209815859	0.962383695	0.656658082	1.253067938	0.99858041	1.086624214	1.058144393	0.910841614	0.937799635	1.040892314	1.573144595	0.68036017	0.649160819	1.084370716	0.52877388	0.461344149	0.395493815	0.829821537	0.771964307	0.624351653	1.233201379	0.782428716	1.008807139	0.830840803	0.990381261	1.163075238	1.018895964	0.99724924	0.605940377	1.376958021	0.886604745	0.878858649	0.564141959	1.668784425	0.578272967	1.032396674	1.161668627
yHMJ9_Metschnikowia_sp_nov_plate34_DISCOVAR	CUG-Ser1 clade	Serinales	0.66310234	1.513543133	1.334040007	0.480741561	0.739777103	1.21101411	1.340774424	0.706971245	1.609003036	1.349852484	0.968731559	0.495645981	0.440141097	1.625850509	0.997499553	0.925935346	0.632299696	1.425599571	1.358770495	0.527249152	0.916090016	1.089365958	1.213661725	0.765844615	0.417312377	1.350702983	1.006529737	0.612163958	0.424210764	1.264079422	0.693156508	0.704140698	0.606017146	1.477354885	1.392196464	0.519430255	0.804587962	1.260724415	1.165532417	0.768299339	0.697724594	1.916654403	0.650004644	0.730525451	0.354951241	1.118878371	1.7185576
yHMPu5000026050_yamadazyma_endophytica_170912	CUG-Ser1 clade	Serinales	1.112189931	1.051342361	0.885726389	0.945879514	0.898760417	1.56405625	0.5065375	1.026407639	3.5629375	0.86295625	0.882013542	0.986269792	0.752248438	1.072757813	0.998263889	1.170801563	1.379767361	0.895832986	0.610510764	1.044792014	1.367902778	0.885884028	0.445370833	1.283475	0.407569792	0.161684375	0.222034375	0.718809375	0.310041667	0.496266667	0.276277083	0.97771875	1.287453819	0.900398958	0.710462153	1.095781597	1.074436806	1.321670139	0.34735	1.252333333	1.033791667	0.843507639	0.629120139	1.482407639	0.659453472	0.818769444	1.325296528
yHMPu5000026052_candida_buinensis_201018	CUG-Ser1 clade	Serinales	1.566321465	0.292928789	0.425539166	1.696898949	1.234407596	0.414351306	0.210558834	2.13316175	4.281278739	0.121201414	0.863116989	1.719400229	0.70112767	0.458298067	0.993387589	1.835452696	1.821253306	0.242680231	0.158739912	1.685430994	2.598351984	0.117229569	0.141217362	1.114663276	0.152478128	0.02202238	0.067774161	0.536926755	0.141414359	0.089909195	0.248619264	0.549873314	1.74031943	0.185769413	0.255950831	1.808805697	1.454300441	0.333233639	0.182482197	1.981852831	0.951530688	0.128564259	0.510079349	2.396205493	0.81251136	0.355264157	0.36563174
yHMPu5000026054_candida_pseudorugosa_170713	CUG-Ser1 clade	Serinales	0.569647667	1.349567715	1.425488068	0.638576379	0.323499012	1.862191822	0.89020459	0.917419061	1.031915185	0.631403284	0.201936161	0.613999064	0.192242134	1.673875057	0.996504028	1.124280438	1.170994072	1.320013376	0.819886001	0.628307038	0.51878705	1.583446116	1.014878857	0.86523423	0.824898313	1.305830369	1.482175103	1.097344277	0.17325132	1.114085358	2.15556368	1.19603287	1.203680803	1.188202462	0.792063231	0.807541876	0.424865785	1.572366013	0.781070071	1.219829761	0.626796778	1.244007296	0.884750874	1.2419772	0.378393677	1.102643563	1.765313269
yHMPu5000026055_diutina_siamensis_170912	CUG-Ser1 clade	Serinales	0.757597752	0.860350606	1.239591077	1.136838925	0.390024943	1.842723344	0.463880555	1.298403654	1.577037766	0.447181802	0.348454242	0.906323555	0.190523977	1.149653434	0.997716494	1.649776568	1.495979273	0.865915686	0.493832777	1.0764697	0.882329176	1.456612682	0.46310065	1.188073775	0.916250483	0.622426489	1.616425083	0.854947831	0.183018444	0.7025101	1.195352187	0.994186194	1.453445986	0.708517478	0.542690321	1.285158616	0.657228878	1.580650624	0.539269981	1.218594766	0.772321799	0.827107676	1.065171263	1.331121026	0.561820481	0.79111681	1.539992974
yHMPu5000026056_candida_railenensis_201018	CUG-Ser1 clade	Serinales	0.784912281	0.999251916	1.202483393	0.989165389	0.928422415	1.149216147	0.433264521	1.484232328	3.626926929	0.640039857	1.076476239	0.930707205	0.737919264	0.925329075	0.991994549	1.330600409	1.270778743	0.903031851	0.715595299	1.034968489	1.910591722	0.538270823	0.382581502	1.146687106	0.252324987	0.194869699	0.132063362	0.629263158	0.356203373	0.532376086	0.376501788	0.946801226	1.364963039	0.811416794	0.633334355	1.183473003	1.235950264	0.900374723	0.374892863	1.480578436	1.284647931	0.551460399	0.559110884	1.599956396	0.908970874	0.775100664	0.841964231
yHMPu5000026068_kregervanrija_pseudodelftensis_170713	Pichiaceae	Pichiales	1.468032474	0.523073067	0.52031839	1.473749735	1.457767737	0.639876456	0.370947406	1.527803742	3.988359689	0.364659372	0.773980939	1.137705259	0.604699082	0.475917755	0.992234381	1.915090717	1.572942464	0.417908577	0.411879633	1.511141899	2.262275327	0.293548888	0.384689022	1.034012707	0.253430639	0.091196611	0.105856689	0.699106954	0.658855277	0.132426756	0.267968938	0.661828803	1.64861066	0.385824215	0.348917402	1.60782245	1.563431698	0.561391458	0.286192023	1.570600777	0.899387928	0.479907519	0.257769855	2.356504059	0.371488881	0.56682598	0.434422873
yHMPu5000026071_candida_songkhlaensis_170912	CUG-Ser1 clade	Serinales	1.393307133	0.526085526	0.604614612	1.471490651	0.853684211	0.940864266	0.170623961	2.031281163	4.460749654	0.151666205	0.618521468	1.493209488	0.656959488	0.848106648	0.998441828	1.492830852	1.761862535	0.319476454	0.229480956	1.623044321	1.764374654	0.365063019	0.115882964	1.731846953	0.276253463	0.019639197	0.068478532	0.514780471	0.17676108	0.205268352	0.133579986	0.716030817	1.664399931	0.262779086	0.331444945	1.734105263	0.910921053	0.678918283	0.102221607	2.29683518	1.396954294	0.123315789	0.465740997	2.006966759	0.888457064	0.497510388	0.509573407
yHMPu5000026072_geotrichum_klebahnii_190924	Dipodascaceae / Trichomonascaceae	Dipodascales	0.979543559	0.907391327	1.016873225	1.089026737	1.035055904	0.941652808	0.347488806	1.672617628	1.510339005	0.641323782	0.509122681	0.901380069	0.431509531	0.838829474	0.998976589	1.725434822	1.164707177	0.740530382	0.824290649	1.220580018	1.115809134	0.755001151	0.30968044	1.808197518	1.335891518	0.815841883	0.467310733	1.311420238	0.666001535	0.795438659	0.758119227	1.557606755	1.199707816	0.766736344	0.796709991	1.226355635	1.019062556	0.932009211	0.303703723	1.744637073	1.308143277	0.926692081	0.351674555	1.410866061	0.754128182	0.876563387	0.726931048
yHMPu5000026073_candida_easanensis_180604	Phaffomycetaceae	Phaffomycetales	0.536901899	1.31327735	1.453052582	0.673851829	1.375619526	0.92203924	0.425102496	1.274656412	3.300890912	0.424170146	0.534076283	0.798572595	0.242182075	1.490280961	0.992936745	1.254827814	0.800661435	0.987097159	1.184898132	0.952315806	2.472234186	0.240986344	0.317641187	0.952733951	0.241261027	0.387948831	0.136453618	1.328547481	0.343468215	1.323107832	0.511283629	1.503950714	0.803278606	0.807061058	1.192012871	1.184463663	1.101169675	1.022727986	0.248105478	1.624776644	1.120860148	0.585617956	0.28511568	2.00580631	0.287761419	1.109030921	0.918132789
yHMPu5000026090_wickerhamiella_nectarea_210210	Dipodascaceae / Trichomonascaceae	Dipodascales	0.638740771	1.307759532	1.354400242	0.676101674	0.808834376	1.614652411	0.615329433	0.955525519	0.62804882	1.857973774	0.645712326	0.572780311	0.255623966	1.352162397	0.994351422	1.375252169	0.669622352	1.485053056	1.320290902	0.456443817	0.777119225	1.6094186	0.803080896	0.793327416	0.396607626	2.496890861	0.905435949	0.880010087	0.480825499	1.763162397	1.685938269	0.826948154	0.508689126	1.320839217	1.487679645	0.674721808	0.836714949	1.530938874	0.786908211	0.842898527	0.579051039	1.948075852	0.619150293	0.844848094	0.429745411	1.111358483	1.531051846
yHMPu5000026105_candida_digboiensis_210210_SPADES.haplomerger2	Dipodascaceae / Trichomonascaceae	Dipodascales	0.670477215	1.073405316	1.324206329	0.91697443	0.979380253	0.93008557	0.842426329	1.241548354	0.771742785	0.943280506	0.580143038	0.718655696	0.481061772	0.994817089	0.992658228	1.513462405	0.82743443	1.015785063	1.162438987	0.923961772	1.185751392	0.819099747	0.947998987	1.029942278	1.239352405	1.427965823	0.816941772	1.141568354	0.674512405	1.231947342	1.217353671	1.380902278	0.821337468	1.034405823	1.175370886	0.962302785	1.050098734	1.036976203	0.700052658	1.212318987	1.042863291	1.313708354	0.518177215	1.12113519	0.566094177	1.09417519	1.023243544
yHMPu5000026114_candida_tibetensis_210210	CUG-Ser1 clade	Serinales	0.958779853	0.883209524	1.038655678	1.112027839	0.865683516	1.437661538	0.402614652	1.289564103	3.540571429	0.507014166	0.653868132	1.161113022	0.624014835	1.12436978	0.997069597	1.245562088	1.501945421	0.653515385	0.490728205	1.299598168	1.779649084	0.586168498	0.393823443	1.227928205	0.391352747	0.204923077	0.362585714	0.795884615	0.275886655	0.401658289	0.296490548	0.842342324	1.506657143	0.704054212	0.488213919	1.290085348	1.116413187	1.24314652	0.298375092	1.332465201	1.447534066	0.540040293	0.539321612	1.464952381	0.794985348	0.89998022	0.978567766
yHMPu5000026117_alloascoidea_hylecoeti_180604	Alloascoideaceae	Alloascoideales	1.517257143	0.399312292	0.478756146	1.593157254	1.642395127	0.502155925	0.274763234	1.572213953	3.275647841	0.283486379	0.68778206	1.05358206	0.798803987	0.492451495	0.986157254	1.704410631	1.621808638	0.357996456	0.358922259	1.565591584	2.006475305	0.369444075	0.25289701	1.343722259	0.714128904	0.175830565	0.234537542	0.829522924	0.563790033	0.286416611	0.254251827	1.037853821	1.628043189	0.302007309	0.366197785	1.690241417	1.44353134	0.526585161	0.225828128	1.788948394	1.295817054	0.363706312	0.373575194	1.955779845	0.763354596	0.499658472	0.373206645
yHMPu5000026124_ogataea_henricii_160519	Pichiaceae	Pichiales	0.806304527	1.533814129	1.192665981	0.460012346	0.812717421	1.259096708	1.142814129	0.780422497	2.445909465	1.049881687	0.670233539	0.583957819	0.326676955	1.632138889	0.999657064	1.036041667	0.784674897	1.380141632	1.208466392	0.560530521	1.327357339	0.601351166	1.198835391	0.862121399	0.412157407	0.915776749	0.876565844	0.656523663	0.26174177	1.463201646	1.724622428	0.831847737	0.718742455	1.355010288	1.27851406	0.639159808	0.898302469	1.226801097	0.937340192	0.936099451	1.160984225	1.190415638	0.672004115	0.97648011	0.120655007	0.989449931	1.727981481
yHMPu5000026127_nakaseomyces_delphensis_160519	Saccharomycetaceae	Saccharomycetales	0.928064993	1.022623857	1.068822339	0.973095544	1.130100019	0.99820432	0.66689317	1.20004748	2.614058377	0.764253357	1.469193228	1.041185055	0.824265032	1.02865791	0.997859506	1.140642148	1.094976844	0.876194201	0.899574236	1.07437984	1.693094376	0.518235454	0.726135046	1.043842771	0.332078225	0.356182137	0.439291302	0.771566842	0.866134267	0.46805721	1.245703444	0.693187391	1.067734579	0.84227087	0.929931115	1.152279821	1.112892002	0.93605682	0.683845884	1.264802491	0.713821366	0.84620899	0.643971979	1.792018681	0.765080366	0.921316988	0.959711228
yHMPu5000026130_galactomyces_reessii_190924	Dipodascaceae / Trichomonascaceae	Dipodascales	0.963073958	1.088662234	1.035026462	0.905909621	1.045125797	0.928019541	0.494223911	1.52930384	1.469002578	0.8329065	0.336829692	0.895905279	0.382825078	0.826392319	0.996471706	1.784635229	0.982833763	0.928721672	1.008752341	1.022153617	0.995697652	0.886018727	0.60336165	1.500282806	0.757744063	1.346046139	0.635077487	1.42576659	0.615088343	0.858516217	0.924717329	1.757531008	1.059571177	0.899111413	0.936086579	1.094647035	0.974524087	0.90936735	0.568960782	1.544390284	0.759202063	1.238058353	0.284563984	1.708932012	0.602302619	0.94196336	0.832846791
yHMPu5000026137_ambrosiozyma_ambrosiae_160519	Pichiaceae	Pichiales	1.313941052	0.594802801	0.683453184	1.400636704	1.203555773	0.618405471	0.234295392	1.941033708	4.441426478	0.29695066	0.560411334	0.980735711	0.662481192	0.577579384	0.996417522	1.756967269	1.568094773	0.453871682	0.422786517	1.485877544	2.052865657	0.272180427	0.215486077	1.444495033	0.277672692	0.07138935	0.080160234	0.515017098	0.647938447	0.157381534	0.275862237	0.559328774	1.597871356	0.382392119	0.397894805	1.613699723	1.078876404	0.570206807	0.173495522	2.176044944	0.876419476	0.446588504	0.263145416	2.407910112	0.408356945	0.560533464	0.477137274
yHMPu5000026142_citeromyces_matritensis_160519.haplomerger2	Pichiaceae	Pichiales	0.985681041	1.107706764	1.009779089	0.888056589	1.055149644	1.066304131	0.703345741	1.170312604	2.408935996	0.728509305	0.97695143	0.835375397	0.680995915	1.088660463	0.995309427	1.221295506	0.936184597	1.035721289	1.050802845	0.905570888	1.22141504	0.817057951	0.748525949	1.197868361	0.563091239	0.612029959	0.561359964	0.853960962	0.51385202	0.997721289	1.108729914	1.262865184	0.947332728	0.942965048	1.049337873	1.050377364	0.992850356	0.970763504	0.610164927	1.421972462	1.373778787	0.802034801	0.708136783	1.109346649	0.625630504	0.716751097	1.271845665
yHMPu5000026143_candida_methanosorbosa_160519	Pichiaceae	Pichiales	1.144532885	0.834046322	0.854053041	1.160296676	1.487512023	0.637031825	0.263012023	1.607449788	4.162718529	0.400104314	0.633810467	1.210573197	0.873177687	0.884826556	0.998408769	1.237677687	1.507948373	0.606739392	0.48250389	1.341280057	2.271539604	0.24325389	0.183923621	1.28780198	0.165211103	0.109930693	0.059721004	0.828134724	0.490488331	0.417214286	0.404655233	0.813826379	1.381571429	0.502910537	0.615952617	1.491076733	1.384521216	0.530599717	0.251152051	1.827980198	0.977498586	0.327927157	0.274261669	2.412467468	0.68629703	0.806633663	0.765838755
yHMPu5000026145_ambrosiozyma_vanderkliftii_160519	Pichiaceae	Pichiales	0.891496256	0.850272294	1.104758679	1.14496256	1.271927161	0.926586113	0.263448604	1.532479238	4.453336624	0.364821647	0.558442138	0.943897209	0.638311266	0.951080157	0.99642614	1.405967665	1.486830157	0.67709258	0.505000681	1.269810415	2.275938053	0.300756978	0.224673928	1.18491695	0.190493873	0.065452689	0.146917291	0.533116746	0.690520762	0.255452349	0.36886113	0.630831178	1.429738598	0.5332226	0.566858407	1.460308713	1.189605854	0.856699796	0.189313138	1.757543227	0.957488768	0.364503744	0.311874745	2.360611981	0.21371341	0.797491491	1.028306331
yHMPu5000026147_hanseniaspora_vineae_190924.haplomerger2	Saccharomycodaceae	Saccharomycodales	1.48975	1.089017628	0.507445513	0.907377404	1.312294071	0.930940705	0.427980769	1.324702724	4.130158654	0.818308894	0.627319712	1.140680288	0.527951322	0.936141226	0.995192308	1.528072115	1.413661458	0.942602564	0.579928285	1.018134615	2.026432692	0.35838141	0.435269231	1.158288462	0.191186298	0.251794471	0.27296274	0.469927885	0.594793269	0.188177885	0.575955529	0.741270433	1.445740385	0.832183894	0.551454327	1.160604167	1.33613141	0.83178125	0.385627404	1.442380609	1.013028045	0.574866186	0.888651442	1.51459375	0.400482372	0.705383814	1.067209936
yHMPu5000026150_trichomonascus_petasosporus_180604	Dipodascaceae / Trichomonascaceae	Dipodascales	0.653372673	1.142994595	1.343924625	0.849197297	0.899381982	1.008326126	0.968545946	1.120099099	0.983277477	1.067528829	0.640061261	0.749179279	0.440854955	1.237454955	0.999099099	1.315849099	0.778221922	1.039222523	1.21397027	0.909426126	1.481294895	0.560781982	1.02775976	0.916933333	1.9707	0.698921622	0.994507207	0.680772973	0.57161982	1.127076577	1.3529	0.981184685	0.829738438	1.119272072	1.166657658	0.875022523	1.089540541	1.035222222	0.824071471	1.051034234	0.832937538	1.550534535	0.550939339	1.059515916	0.572093093	1.133173574	1.400799399
yHMPu5000026152_Torulaspora_franciscae_SPADES	Saccharomycetaceae	Saccharomycetales	0.82271546	1.123070784	1.176482053	0.872918789	0.934227391	1.09892681	0.783880489	1.178095047	2.255297373	0.942514939	1.388276318	0.877773411	0.71193844	1.224116102	0.999598957	1.058503108	0.918502507	0.948112693	1.076283938	1.006168438	1.389562462	0.8352308	0.699780229	1.061013836	0.512486866	0.553103268	0.488836976	0.784879888	0.783106477	0.732026469	1.38991137	0.796558652	0.997977141	0.92967676	0.99921556	1.065910969	1.020056948	1.038686184	0.649280128	1.290245037	0.917023461	0.981124524	0.691841989	1.406743132	0.604684981	1.065128534	1.15568478
yHMPu5000026157_candida_sp_170713	Phaffomycetaceae	Phaffomycetales	1.570511139	0.490441949	0.426953088	1.504849122	1.555876834	0.465522913	0.142353197	1.828934613	4.578557508	0.182097446	0.375661293	1.114098171	0.677698424	0.649796957	0.997464227	1.66866238	1.748794421	0.309487049	0.242511502	1.625669625	2.622372034	0.124931715	0.103994204	1.131269698	0.140801666	0.058944756	0.035213186	0.775968122	0.599074081	0.160385075	0.207521101	0.819876472	1.713509147	0.235535591	0.281781199	1.758305017	1.501667089	0.372948379	0.117653324	1.993232385	0.882795146	0.14531353	0.247410252	2.705572179	0.534738634	0.584677414	0.328518022
yHMPu5000026167_candida_pignaliae_201018	Pichiaceae	Pichiales	0.79157969	1.185437177	1.204289845	0.806301205	1.250489501	1.078409639	0.646386231	1.020478485	3.198526678	0.631246472	1.587128055	0.775234079	0.691316179	1.19617074	0.997762478	1.104713081	1.128981756	0.76275938	0.860001721	1.181818933	2.076580379	0.390397246	0.380704991	1.139238554	0.288831325	0.196638898	0.162185886	0.530343201	0.975822031	0.610292943	0.622872289	0.812135628	1.163625818	0.706500516	0.834308434	1.288679862	1.403632358	1.006255422	0.33350568	1.254444062	1.152667814	0.604059208	0.426846127	1.81430568	0.284583821	0.983862995	0.958999656
yHMPu5000026170_wickerhamomyces_silvicola_170307.haplomerger2	Phaffomycetaceae	Phaffomycetales	1.383065724	0.521342403	0.613047703	1.475477385	1.434192226	0.468556184	0.366450883	1.722985866	3.95625689	0.323293993	0.691977032	1.191699647	0.859181449	0.566569081	0.996289753	1.571588693	1.537174558	0.356011661	0.451871731	1.57225689	2.309895406	0.226632509	0.261191519	1.182404947	0.30225477	0.108977385	0.099261837	0.800824028	0.773374558	0.182191166	0.290613074	0.71175371	1.470321201	0.349297173	0.525791519	1.645049117	1.4384	0.47985371	0.242287633	1.833110247	1.018265018	0.38250318	0.416557597	2.170654417	0.644130035	0.579956184	0.401824735
yHMPu5000026177_ogataea_parapolymorpha_160519	Pichiaceae	Pichiales	0.931865239	1.264715894	1.06665756	0.731592394	0.955642607	1.196748016	0.993507107	0.848856563	2.24230755	1.095627469	0.715769983	0.552743216	0.500066273	1.363094886	0.999630792	1.131839025	0.7617482	1.158822226	1.231606424	0.796134392	1.266469263	0.661789921	1.034046151	1.021404467	0.548081226	1.039976001	0.758343733	0.676436035	0.49026103	1.081387853	1.768437142	0.972600332	0.78992062	1.248118885	1.207494923	0.747081041	0.9797578	1.254041721	0.724721433	1.040649806	1.185325457	1.37710024	0.564675651	0.869852686	0.25310467	1.035793982	1.647902529
yHMPu5000026190_ogataea_sp_160519	Pichiaceae	Pichiales	0.925850923	1.218536337	1.071438252	0.775703202	1.080426224	1.154756564	0.573505675	1.185719803	3.110881586	0.747542267	0.653376927	0.776886668	0.448676097	1.241758597	0.999322378	1.306513976	1.12048721	1.037229883	0.872397764	0.908899204	1.699216669	0.514049805	0.614758597	1.159718787	0.527547688	0.42653566	0.512987295	0.735921396	0.473630019	0.91571506	1.138672539	1.044237845	0.942934779	0.993656446	1.054693546	0.999566661	1.105269185	1.064531255	0.441852617	1.386942233	1.559180078	0.608978486	0.531014738	1.300097578	0.190967982	0.883151618	1.33566661
yHMPu5000026197_brettanomyces_custersianus_160519	Pichiaceae	Pichiales	0.899088492	0.777863654	1.099392328	1.219098367	1.223465249	0.920505887	0.664830232	1.187292822	2.746400304	0.568200912	0.983032662	1.059005697	0.655399734	1.077638625	1	1.261785986	1.004087353	0.56601785	0.991735283	1.396002659	1.812167869	0.431186479	0.515229016	1.228424611	0.580761489	0.273641474	0.529477782	0.862508545	0.678669958	0.674383593	0.473949867	1.362164071	1.230601975	0.493861755	0.765979871	1.500061147	1.431971895	1.000329662	0.3244436	1.241682491	1.354701101	0.553319408	0.370391189	1.717658944	0.49290771	0.731289024	1.071622484
yHMPu5000026208_pichia_pseudocactophila_170307.haplomerger2	Pichiaceae	Pichiales	1.290859158	0.639874241	0.705614887	1.356991185	1.504504603	0.527550245	0.350566112	1.613389226	3.231216846	0.347353575	0.867824486	1.105921645	0.693088737	0.644723213	0.996865818	1.660379824	1.540395299	0.514981783	0.4509857	1.438005485	2.04180764	0.278569246	0.324194319	1.335811166	0.492668756	0.179753183	0.195890304	1.006648384	0.539941234	0.444379628	0.31506523	1.258421548	1.554211949	0.438478355	0.443437023	1.559169442	1.71194907	0.391019785	0.287645054	1.60387855	1.11081998	0.355854261	0.329889128	2.193185504	0.761002938	0.555207052	0.565714398
yHMPu5000026219_lachancea_waltii_180604	Saccharomycetaceae	Saccharomycetales	0.910166401	1.090731445	1.087438947	0.898893057	1.021892259	1.036832402	0.719831604	1.216631285	1.979424182	0.96489984	0.91436672	0.83069593	0.627741022	1.135893855	0.996209098	1.229184757	1.044275738	1.004242618	0.946546289	0.953458899	1.405102953	0.765790902	0.517284118	1.301474062	0.531447725	0.934046289	0.566033919	1.031399042	0.859046289	0.871150439	1.130938947	1.026773344	1.026868715	1.002590982	0.971136073	0.993417797	1.073515563	0.978257781	0.670879489	1.27642937	0.942563448	1.127675978	0.576561053	1.350704709	0.732520351	0.915022346	1.12509178
yHMPu5000026239_blastobotrys_buckinghamii_201018	Dipodascaceae / Trichomonascaceae	Dipodascales	1.65036737	0.37681687	0.345193396	1.61763374	1.421453385	0.431665927	0.1251404	2.015581021	3.617389845	0.267063263	0.418778024	1.746629301	0.444662181	0.454699362	0.997225305	2.090222531	1.785330189	0.246681743	0.206622642	1.689222808	2.647774695	0.124576582	0.166382908	1.036819645	1.307763596	0.057489456	0.164699501	0.355494173	0.479418979	0.050221698	0.132650943	0.241614872	1.752080744	0.19265788	0.239317148	1.797908158	1.89149667	0.273002775	0.161554939	1.67054828	0.840173141	0.266007769	0.57982242	2.307862375	0.808741398	0.315060488	0.225304661
yHMPu5000026240_myxozyma_neglecta_201018	Lipomycetaceae	Lipomycetales	1.10360244	0.913257551	0.887172445	1.07305401	1.186283589	0.746210385	0.627112037	1.436162476	1.353075435	0.630609731	0.346103854	0.859948817	0.532332837	0.944212171	0.994494867	1.514038982	1.057118584	0.785787829	0.92562208	1.145769975	1.158475822	0.637325993	0.779587561	1.411464365	1.313527749	1.091956257	0.589833656	1.290106234	0.520019045	0.889925606	0.73235709	1.482834697	1.08939146	0.82056807	0.90435947	1.174075882	1.103703616	0.665628329	0.742900759	1.486513316	1.442299063	0.910753162	0.333226603	1.305337301	0.590616277	1.04232763	0.806927541
yHMPu5000026256_zygotorulaspora_mrakii_170307	Saccharomycetaceae	Saccharomycetales	1.139355905	0.762501411	0.857014913	1.235887545	1.342737606	0.781709794	0.65577106	1.218913341	2.888423216	0.738874244	1.141218863	1.027191052	0.857919589	0.827287787	0.998186215	1.309912938	1.242871826	0.691781943	0.751081419	1.265090286	1.726910923	0.581143087	0.593854091	1.086005643	0.500939541	0.387784764	0.272753325	0.775977025	0.773320435	0.474187424	0.90117896	0.864744861	1.244968158	0.655018138	0.754226522	1.340145506	1.399411528	0.725895204	0.557242241	1.316571544	1.02119468	0.826543329	0.500454655	1.647724305	0.822391778	0.809891979	0.844954454
yHMPu5000026257_vanderwaltozyma_tropicalis_190924	Saccharomycetaceae	Saccharomycetales	1.359163716	0.531023179	0.636455558	1.46569301	1.384977551	0.448530024	0.13454207	2.025323599	4.13236503	0.219911663	0.555825151	1.26903559	0.630848147	0.534555211	0.995984669	1.829120095	1.781187808	0.332918416	0.204211352	1.592250411	2.504873882	0.155188173	0.121631685	1.185413397	0.183240372	0.052693557	0.045285271	0.988810732	0.542495711	0.060874977	0.19309509	0.481916408	1.726169009	0.304942508	0.270546085	1.689947801	1.301652126	0.484019712	0.094729695	2.10860084	0.651298412	0.241103121	0.344588429	2.756412484	0.983729148	0.534189451	0.40958131
yHMPu5000026270_Candida_sp._SPAdes	Pichiaceae	Pichiales	1.06136618	0.844692944	0.93581735	1.150732008	1.250120007	0.801312687	0.255977477	1.689742742	4.084868203	0.44137533	0.68455534	1.014031673	0.698406651	0.818087278	0.998592293	1.480300194	1.486560971	0.655630829	0.505696639	1.288764385	2.028370227	0.417942636	0.207469294	1.334918177	0.167442548	0.143275735	0.08355974	0.79927855	0.426942812	0.373672356	0.434129509	0.925428471	1.432635932	0.605562555	0.564900229	1.388454337	1.217820165	0.788057012	0.205060707	1.787604434	1.088266057	0.45976069	0.27724019	2.173278198	0.679442548	0.843717051	0.670094668
yHMPu5000026273_kodamaea_nitidulidarum_170307	CUG-Ser1 clade	Serinales	0.701514103	1.24457311	1.296408721	0.748851704	1.029403703	1.231523793	0.65012009	1.079192248	2.038891158	0.867912394	0.977804811	0.914201374	0.552668109	1.245417892	0.996539194	1.197734037	0.80992144	1.23031701	1.17381277	0.71500225	1.410776259	0.893135837	0.667915556	1.001115764	0.37340578	0.987239315	0.522383111	1.065933899	0.229041491	0.939827348	0.770129187	0.873394558	0.825727288	1.07538986	1.171158332	0.915265617	1.151673992	0.999547327	0.678424641	1.166167157	0.992820211	0.896231874	0.677346254	1.421713099	0.445992732	0.839472573	1.46109223
yHMPu5000026274_komagataella_populi_160519	Pichiaceae	Pichiales	1.004768716	1.045164303	0.990108353	0.948925532	1.082643814	1.040030733	0.543635934	1.331996848	2.794425532	0.672411348	1.072067376	0.921816785	0.7216974	0.98662766	0.997438928	1.28687766	1.136242711	0.838268322	0.858634358	1.111298266	1.506364066	0.749676123	0.413115839	1.318977147	0.623544917	0.337334515	0.316403073	0.824115839	0.731588652	0.552542553	1.095799054	0.969977541	1.132830181	0.856665879	0.863623719	1.137424744	1.110349094	1.016551615	0.337161545	1.531200946	1.419080378	0.69964933	0.528498818	1.34877305	0.702901497	0.949732072	0.935250591
yHMPu5000026279_Ambrosiozyma_monospora_SPADES	Pichiaceae	Pichiales	1.044236691	0.960039408	0.952091788	1.034575939	1.265912128	0.875206951	0.307042957	1.545367275	4.140673357	0.351301432	0.364544609	0.990461143	0.455896096	1.078257863	0.994003182	1.459243177	1.541216253	0.622509118	0.44752466	1.307731979	2.172960959	0.258527965	0.206789377	1.343057153	0.258287847	0.125834047	0.131450006	0.893907478	0.507943214	0.367067678	0.395828907	0.795879329	1.43553543	0.540914943	0.559079427	1.451986538	0.962172072	0.889576306	0.155385143	1.988400441	0.896153714	0.391521723	0.256508628	2.450370334	0.152842492	0.856555624	0.878222005
yHMPu5000026280_Ambrosiozyma_cicatricosa_S52_SPADES	Pichiaceae	Pichiales	1.053093714	0.927822599	0.941763466	1.068063761	1.27544363	0.853058234	0.306274843	1.56002931	4.084073274	0.346809873	0.432250675	1.009092171	0.467250675	1.039455071	0.992415478	1.48596182	1.536125723	0.608183314	0.452047821	1.329597635	2.14685538	0.262824528	0.220774907	1.347842653	0.275392981	0.125872734	0.137274971	0.874085615	0.510502892	0.344127266	0.40442499	0.776312379	1.422326006	0.52020851	0.572018511	1.471564211	0.964390796	0.882004371	0.174083558	1.975880704	0.904617046	0.39788816	0.265215066	2.425047435	0.196616532	0.830531431	0.85991927
yHMPu5000026282_saccharomycodes_ludwigii_190924	Saccharomycodaceae	Saccharomycodales	1.434891477	0.608268297	0.558118424	1.387461076	1.170201514	0.828076102	0.262303242	1.734667443	3.556145603	0.604948165	1.043175306	1.504535818	0.843015725	0.495118812	0.991846243	1.658904485	1.579800039	0.520451175	0.399233159	1.412765677	2.032288876	0.501045234	0.309709959	1.133584158	0.25327548	0.158912056	0.118248107	0.779192778	0.70104601	0.098380897	0.205996506	0.422245778	1.574867793	0.442001941	0.421249466	1.553728208	1.128764123	0.785594254	0.232919433	1.84183809	0.831339157	0.621118229	0.477991846	2.05703048	0.805636187	0.509447486	0.486018249
yHMPu5000026296_candida_bombi_180604	Dipodascaceae / Trichomonascaceae	Dipodascales	0.732778229	1.217319659	1.255442729	0.776587327	0.709313566	1.427852153	0.759770918	1.098133225	0.886083266	1.359705524	0.673155158	0.856964257	0.463074127	1.347146832	0.992688871	1.176374695	0.542376523	1.165378148	1.445438262	0.781006905	0.752413485	1.212403737	0.922842405	1.098497969	0.762096263	1.505989033	0.922163688	1.200320471	0.495771324	1.134276604	1.92467303	0.957573924	0.730988221	1.075180747	1.265356621	0.910603168	0.900831032	1.258432169	0.657469537	1.180789602	0.837294882	1.466181154	0.526743298	1.162459789	0.575496344	0.95242892	1.462544273
yHMPu5000034571_tortispora_mauiana_190924	Trigonopsidaceae	Trigonopsidales	1.070034421	1.065847909	0.922361017	0.926547529	1.050062838	0.853272764	0.726364619	1.366242946	1.448894937	0.903724635	0.644325795	0.613397639	0.84519972	0.996396838	0.996597959	1.150585551	0.89706624	0.938515509	1.091726636	1.00465039	0.868410646	0.684438663	0.943936762	1.490355813	0.905747849	1.361661397	0.581658995	1.035907144	0.732878927	1.09865079	1.254790074	1.174010406	1.168391035	1.009703422	0.829208325	0.986694817	1.007298779	0.899885531	0.733548129	1.359143486	1.088389834	1.372954973	0.413375225	1.112420252	0.754587953	1.102630378	0.984777266
yHMPu5000034572_tortispora_caseinolytica_180604	Trigonopsidaceae	Trigonopsidales	1.083015191	1.059427993	0.914959692	0.932064817	1.076444805	0.831615961	0.696844237	1.389335224	1.469578286	0.880550132	0.628130849	0.615123354	0.820954223	1.012971845	0.998987239	1.163038687	0.941837958	0.907581122	1.050059955	1.038945108	0.889324691	0.659197083	0.90897144	1.529532105	0.915176828	1.315722098	0.577906826	1.07865951	0.738047397	1.085465262	1.191072311	1.20368969	1.182254811	0.98965161	0.816529876	1.007512254	1.024256836	0.889289852	0.700657889	1.384829654	1.099588414	1.344319222	0.395248937	1.154340693	0.754971845	1.119666194	0.955135507
yHMPu5000034573_sugiyamaella_valdiviana_180604	Dipodascaceae / Trichomonascaceae	Dipodascales	0.459101127	1.437498804	1.533724633	0.550202255	0.731607106	1.174430475	1.129334472	0.961125384	0.441020499	1.076524428	0.302647421	0.515253844	0.254498292	1.528993509	0.997608473	1.208820635	0.41466382	1.331673044	1.577136317	0.617763239	0.733301674	1.276674411	0.950537752	1.030584216	0.971694568	2.217331056	0.703274001	1.332022549	0.454477964	1.959203963	1.934542877	0.95588794	0.552697984	1.337093611	1.444910147	0.658122993	0.659206013	1.482855483	0.659524428	1.197582508	0.915115135	1.721990434	0.297530577	1.063230612	0.342479672	1.524619747	1.242191322
yHMPu5000034574_sugiyamaella_smithiae_180604	Dipodascaceae / Trichomonascaceae	Dipodascales	0.809128955	0.962514925	1.187587164	1.030321791	0.998398209	0.954961791	0.531080597	1.510745672	1.438576119	0.887423284	0.76995403	0.826743582	0.670773582	0.980733134	0.999701493	1.342652687	0.797745075	0.821874328	1.194195224	1.134245075	1.263603582	0.770078209	0.501232836	1.455477612	1.857218507	0.50503791	0.675850746	0.727192836	0.569722388	0.821441194	1.346927463	1.209061791	0.94129194	0.916672239	1.056618507	1.078551642	1.096759403	0.94378806	0.463897313	1.495447761	1.449294328	0.934927761	0.479240597	1.135265672	0.680645373	0.858773731	1.200260299
yHMPu5000034575_sugiyamaella_paludigena_180604	Dipodascaceae / Trichomonascaceae	Dipodascales	1.295427526	0.407913733	0.699999695	1.588428288	1.033479043	0.611236092	0.338416705	2.01252492	2.228639232	0.355798811	0.616	1.209869227	0.699121628	0.597650663	0.998933089	1.69814449	1.346351471	0.307563481	0.642979119	1.647931108	1.369988112	0.429247371	0.372363969	1.812463954	1.18664289	0.244085048	0.32991861	1.367215364	0.510998628	0.400339278	0.421027892	1.514272519	1.467554336	0.356189605	0.530005182	1.640456943	1.055264746	0.613110197	0.293200427	2.036486511	1.378146624	0.487411675	0.352751105	1.777354062	0.941877763	0.564910227	0.554592897
yHMPu5000034576_sugiyamaella_neomexicana_180604	Dipodascaceae / Trichomonascaceae	Dipodascales	1.116515962	0.775670383	0.879512143	1.21699832	0.987877807	0.93977272	0.511897969	1.556135024	2.014507102	0.594559035	0.559647778	0.999595234	0.528183748	0.955986406	0.984114862	1.510328853	1.081565908	0.563295861	0.904687032	1.382633267	1.397980755	0.669325187	0.431930961	1.480551703	1.202537651	0.5520724	0.458797006	1.177432412	0.776206812	0.662724607	0.920325951	1.218677257	1.226451505	0.696295097	0.772021689	1.298205896	1.007065221	1.011396365	0.387486177	1.592776539	1.272134413	0.921388117	0.389729647	1.409981976	0.814279517	0.871740339	0.953228654
yHMPu5000034577_sugiyamaella_grinbergsii_180604	Dipodascaceae / Trichomonascaceae	Dipodascales	1.045452682	0.820393919	0.949081312	1.17140656	0.797275709	1.076621114	0.562196789	1.559733516	1.947930646	0.651983943	0.572701742	0.95134643	0.490775709	1.054077725	0.998633413	1.448463444	1.23440451	0.626501879	0.75432149	1.329084045	1.237024257	0.699847626	0.59673454	1.456804236	1.133117526	0.553314998	0.586206355	1.167614964	0.745157157	0.792492996	0.875075504	1.312501537	1.219842501	0.799531261	0.776399385	1.195002392	0.924991459	1.038748206	0.484149641	1.549989751	1.258802187	0.997904339	0.456776905	1.282992825	0.801555176	1.054108644	0.757188931
yHMPu5000034578_zygoascus_hellenicus_180604	Dipodascaceae / Trichomonascaceae	Dipodascales	0.939394191	0.815851344	1.058440556	1.178014793	0.931808768	1.041246257	0.385160382	1.638803536	1.771347646	0.911526971	0.549188887	0.87711925	0.520414216	1.004628721	0.998917554	1.471136027	0.827586145	0.665204763	1.166279993	1.291136569	0.954872091	0.760890493	0.54957965	1.723083529	1.891616092	0.346316796	0.607210175	0.805002345	0.524589212	0.880904564	0.984869204	1.330587408	1.061940465	0.731820314	0.935533105	1.263127909	1.004953996	0.913117085	0.281363882	1.79901786	1.261376872	0.959650731	0.412502255	1.363493415	0.604279271	1.039966805	0.907147754
yHMPu5000034579_wickerhamia_fluorescens_180604	CUG-Ser1 clade	Serinales	0.96413597	0.90864065	1.023855554	1.084295603	1.230760374	0.916036023	0.454592266	1.390100653	2.068442522	0.863313438	0.614756843	0.909081052	0.735174289	0.726143563	0.986579551	1.520641356	1.106872682	0.84697828	0.876881865	1.101812114	1.440739537	0.77078439	0.461304609	1.303841074	0.505101889	1.00398552	0.487675084	1.253167226	0.400549532	0.504546707	0.614857496	0.993709341	1.127259756	0.798196009	0.86850256	1.194033904	1.278100653	0.795052799	0.479973865	1.439054918	1.21776161	0.859896168	0.494864913	1.41543846	0.868716228	0.592594738	0.9891365
yHMPu5000034580_tetrapisispora_phaffii_180604	Saccharomycetaceae	Saccharomycetales	1.274362535	0.675467928	0.719203784	1.316205487	1.370355345	0.639051656	0.346338694	1.637420624	3.785053169	0.445419111	0.879061873	1.154654305	0.830837654	0.726052223	0.998297067	1.43798543	1.561852412	0.50850596	0.427173132	1.432080605	2.246462062	0.25385052	0.297181457	1.175963671	0.299079281	0.128841627	0.096170293	0.767383538	0.768771996	0.183263955	0.437589026	0.573117502	1.488977483	0.533590918	0.506481741	1.461110691	1.448160454	0.603601892	0.254437086	1.686991107	0.862078335	0.53459527	0.401418354	2.188263387	0.887051656	0.804465468	0.617574267
yHMPu5000034581_schwanniomyces_occidentalis_var_occidentalis_170713	CUG-Ser1 clade	Serinales	1.271026882	0.583475134	0.727292675	1.413164315	1.179085349	0.691775538	0.379862231	1.747260753	3.758423387	0.5351255	1.14034879	1.157886999	0.776852823	0.56655494	0.999159946	1.653551915	1.505391129	0.451129368	0.484864247	1.500483535	2.182554435	0.280344086	0.394001344	1.125594086	0.270668347	0.123741935	0.123358871	0.553025202	0.528614089	0.132373691	0.193903089	0.445437546	1.506737231	0.502507056	0.490573925	1.494468078	1.35237836	0.564900538	0.335356183	1.739239247	1.050438844	0.578334005	0.402894489	1.959596774	0.72321371	0.622712366	0.468761425
yHMPu5000034582_candida_cellae_180604	Dipodascaceae / Trichomonascaceae	Dipodascales	0.870563375	1.066468213	1.112644142	0.917938025	1.0447509	0.808960416	1.137840064	1.006839664	0.889205518	1.231808876	0.338318673	0.814265494	0.424991204	1.294916833	0.99760096	1.271657537	0.74242383	1.01480048	1.248779688	0.927222711	0.890080768	0.909905638	1.195907237	0.996865254	1.046904038	1.6142495	0.78882607	1.289780488	0.460531787	1.272797681	1.327589364	1.095501399	0.85737545	0.977708117	1.133427429	1.014295082	1.001358657	1.027351459	0.824712515	1.14487565	0.911593762	1.488766893	0.369076369	1.209763295	0.571644942	1.118706917	1.255148341
yHMPu5000034583_candida_etchellsii_180604	Dipodascaceae / Trichomonascaceae	Dipodascales	0.659263516	1.271703704	1.335627927	0.721059174	0.709286505	1.116687952	1.325336739	0.841896126	0.504997446	1.542873563	0.306642401	0.676837803	0.322132822	1.567452746	0.998084291	1.102770754	0.544141337	1.31410132	1.447344828	0.63864453	0.655604938	1.046492124	1.563744572	0.727281396	0.578247765	2.36135249	1.30736143	0.916984674	0.35260281	1.809358876	1.634532567	0.975623244	0.589803746	1.250936994	1.407640698	0.742252022	0.662607067	1.327017454	1.11590464	0.893485739	0.576647084	1.941029374	0.505490847	0.973365688	0.378032354	1.169812686	1.554011069
yHMPu5000034584_candida_floricola_180604	Dipodascaceae / Trichomonascaceae	Dipodascales	0.702572639	1.345594027	1.293392252	0.64714205	0.833169492	0.737792575	1.5987046	0.82625343	0.646490315	1.526606538	0.60062954	0.621565375	0.436373487	1.387173729	0.999798224	1.169788136	0.658866021	1.303089992	1.334677159	0.650905165	0.781292171	1.020908797	1.418743341	0.768517353	0.701290557	1.995355932	1.020228814	1.018909201	0.425707022	1.669124697	1.412878935	1.133607748	0.634343422	1.284589588	1.362427361	0.712584746	0.842983051	1.228576271	1.00322841	0.925148507	0.712774818	1.857719128	0.616839387	0.810188862	0.44345117	1.134757062	1.389365617
yHMPu5000034585_candida_floris_190924	Dipodascaceae / Trichomonascaceae	Dipodascales	0.617911875	1.300355966	1.369952904	0.68433054	0.687463739	1.592751806	0.781961283	0.925702976	1.415967928	1.325479052	0.42194857	0.706004623	0.304330974	1.626097949	0.976740826	1.054408119	0.680513435	1.246739093	1.298971973	0.676115574	1.109663103	1.099354522	0.94052297	0.823298469	0.570615429	1.58566946	1.011244438	0.938083791	0.526999711	1.13440913	1.953780121	0.632884715	0.715361745	1.184944814	1.276548107	0.806965617	0.64923317	1.572896273	0.732465183	1.041912164	0.529772898	1.666837908	0.61622768	1.175566599	0.314168159	1.127965328	1.585285178
yHMPu5000034586_candida_geochares_180604	Dipodascaceae / Trichomonascaceae	Dipodascales	0.54686346	1.339391777	1.446154383	0.64703142	0.844007758	0.839276959	1.568674166	0.740182312	0.403338247	1.633532583	0.481106672	0.593686967	0.429237975	1.369360939	0.997090768	1.191496897	0.556361908	1.303299845	1.435880528	0.654807215	0.725256012	1.066603569	1.378651668	0.818592708	0.59780993	2.671277735	0.981175718	0.84865322	0.484390613	1.440514352	1.944020946	1.062606284	0.529010473	1.368562064	1.469050039	0.628335144	0.72064391	1.269354538	1.139811482	0.869316524	0.585927851	2.084569434	0.580117145	0.745447634	0.44172149	1.101792087	1.632871994
yHMPu5000034587_candida_gropengiesseri_180604	Dipodascaceae / Trichomonascaceae	Dipodascales	0.502910497	1.423237966	1.485103422	0.560523874	0.593878987	1.374515368	1.434487531	0.587749468	0.35479683	1.818746955	0.390342161	0.385128552	0.323318577	1.609014305	0.996327083	1.04681964	0.429774599	1.39752948	1.559013338	0.55220955	0.578902764	1.101606805	1.694085444	0.616058767	0.504857143	2.788760101	1.377295187	0.563980282	0.356927508	1.754197951	2.212748502	0.919558863	0.418864875	1.389902184	1.576495264	0.603525227	0.628402088	1.296034023	1.401890586	0.671989948	0.540814228	2.181869708	0.740309298	0.533863522	0.346257104	1.151594046	1.716715252
yHMPu5000034588_candida_kuoi_180604	Dipodascaceae / Trichomonascaceae	Dipodascales	0.900231538	1.025883643	1.09780999	0.970590402	1.002981391	1.012969246	0.554345935	1.424908129	1.366145348	1.037929481	0.624472478	0.885441332	0.525006464	1.094930069	0.996278159	1.374155142	0.91626523	0.926869736	1.076682468	1.019849167	1.016332223	0.759875416	0.877317924	1.333975318	1.061231342	1.029541234	0.545529873	1.342352204	0.637584329	0.961802938	0.845203134	1.494772184	0.950324388	0.858226445	1.043797845	1.135897356	1.034922625	0.954931244	0.509168266	1.500125367	1.19373477	1.062104603	0.399822135	1.339616063	0.704307933	0.914395299	0.865549853
yHMPu5000034589_wickerhamiella_australiensis_180604	Dipodascaceae / Trichomonascaceae	Dipodascales	0.878587968	1.066232599	1.114066807	0.928520811	0.887776146	1.310931095	0.526997552	1.271471144	0.928074502	1.321566632	0.540620147	0.880746065	0.324362539	1.300396642	0.997201819	1.367390346	0.830073102	1.140636936	1.162931095	0.807946485	0.830546345	1.353463449	0.616146205	1.184444211	0.523760756	1.742379853	0.774696747	1.439966422	0.53086149	1.626785939	1.02947744	1.264545645	0.715238895	0.892388248	1.279863938	1.099566981	0.917329136	1.217959426	0.648504372	1.216144806	0.764216859	1.361951731	0.611506821	1.259494928	0.65713816	1.090130815	1.054801679
yHMPu5000034590_candida_magnoliae_180604	Dipodascaceae / Trichomonascaceae	Dipodascales	0.34106697	1.557200911	1.642996775	0.42079188	0.560619996	0.571485487	2.45616771	0.404098653	0.20117473	1.980755834	0.306301651	0.361011952	0.267664769	1.58711383	0.993170176	1.116198065	0.317487384	1.522957693	1.668853349	0.427336369	0.457273383	1.050159742	2.011747297	0.469396319	0.348191235	3.451286283	1.10482527	0.566407513	0.283675583	1.914461013	2.358646557	0.7703893	0.333508253	1.596017454	1.66269778	0.397911592	0.508426485	1.379481692	1.602914817	0.508290647	0.34293303	2.630672738	0.541417568	0.481117056	0.291587934	1.213938911	1.906712958
yHMPu5000034591_candida_stellata_180604	Dipodascaceae / Trichomonascaceae	Dipodascales	1.125098212	1.380771767	0.869329928	0.614120734	0.782630137	0.995984212	0.988846065	1.230681217	1.17955375	1.55696587	0.678493151	0.697812398	0.355553982	1.417790806	0.998142559	1.214807058	0.619632227	1.039006269	1.368758765	0.900626886	0.569943812	0.824683538	1.243823543	1.347631298	0.349101927	1.712478291	1.054240539	0.996781518	0.39689993	1.075064314	1.551810077	1.26629394	0.801513815	1.320257256	1.194306942	0.670920362	0.70054423	1.084567448	1.025441375	1.184730903	0.781263989	1.708379847	0.716474576	0.780857209	0.480508939	1.277872301	0.998519619
yHMPu5000034592_metschnikowia_bicuspidata_var_bicuspidata_180604	CUG-Ser1 clade	Serinales	0.77875147	1.375800078	1.216151313	0.615575461	0.787589181	1.336112113	1.118600549	0.754472756	1.825111329	1.105387691	0.764698942	0.524474324	0.372686789	1.63472011	0.998431987	0.981973148	0.742122697	1.279092513	1.246116817	0.678571149	0.957214426	1.193496668	0.985111721	0.841426891	0.392987064	1.409110937	0.930616229	0.648944336	0.352931007	1.293944336	0.603742062	0.905002744	0.74948726	1.327009408	1.248944728	0.667110545	0.75598432	1.536271266	0.903693454	0.797658957	0.73497452	1.815819679	0.644754998	0.79805488	0.321533516	1.103255194	1.80276519
yHMPu5000034594_Starmera_quercuum_p31_SPADES	Phaffomycetaceae	Phaffomycetales	1.134848417	0.929946914	0.862273105	1.064936681	1.275607291	0.747613687	0.570805884	1.403357851	3.362088583	0.77379661	0.877516789	0.885444196	0.78906236	0.980710745	0.994883275	1.227824592	1.16282827	0.697133355	0.826617845	1.235070035	1.881629677	0.390783499	0.471717941	1.236005756	0.41482795	0.350467541	0.23937544	0.712317237	0.802323953	0.610060122	0.825932523	0.847433323	1.17387464	0.688422769	0.823886792	1.308059482	1.323540774	0.671723057	0.443826031	1.557034858	1.114287816	0.744	0.644495043	1.490773265	0.570383754	0.843911736	0.836585225
yHMPu5000034595_candida_apis_180604	Dipodascaceae / Trichomonascaceae	Dipodascales	0.800468652	0.979124766	1.193283066	1.015876276	1.198980212	0.737878775	0.922166215	1.136816497	0.630974797	1.055020204	0.426511144	0.986695688	0.537400542	0.935509477	0.99875026	1.52020829	0.861580087	0.8695176	1.129671735	1.089240991	1.129206415	0.749174755	0.908588211	1.201329723	0.91463945	1.645046032	0.847407207	1.515319308	0.697909602	0.899707561	1.157627578	1.520726932	0.854799833	0.892343262	1.140617371	1.100575297	1.071584253	0.931565924	0.700053322	1.296710685	0.910108727	1.27819121	0.479620912	1.328668194	0.820354093	0.75993418	1.174202874
yHMPu5000034596_candida_sp_160613	Phaffomycetaceae	Phaffomycetales	0.914471369	1.280627607	1.084390975	0.716338263	1.042954873	1.289766401	0.665108836	0.996798635	3.306725825	1.169987486	0.892261661	0.76947554	0.522101251	1.268741183	0.997155859	1.206287827	0.761921502	1.184927569	1.231252939	0.755535078	2.016666667	0.489030717	0.701947668	0.771083807	0.228992036	0.548964733	0.433581342	0.534804323	0.605646189	0.637186576	2.102940842	0.42049033	0.87534964	1.146246492	1.121995449	0.847685628	1.248977626	0.978016686	0.724138036	1.044258627	0.831413728	1.187861964	0.757981797	1.218063709	0.258741752	0.834796359	1.486514979
yHMPu5000034597_candida_stellimalicola_180604	Phaffomycetaceae	Phaffomycetales	0.935711194	1.259077985	1.062796269	0.737190299	1.053987313	1.278251493	0.657147015	1.006047761	3.379000746	1.158108582	0.89064403	0.770009328	0.515266231	1.264059515	0.999253731	1.218409142	0.776746269	1.164724254	1.219149254	0.773335448	2.070871642	0.460726866	0.667089552	0.776658955	0.210366045	0.522870896	0.41306194	0.547026493	0.576857463	0.605721269	2.099027239	0.38998209	0.903877239	1.130472388	1.093883955	0.864677239	1.278775373	0.961820896	0.702371642	1.051728358	0.842389552	1.170659701	0.748902985	1.232022388	0.243052239	0.842090299	1.454135075
yHMPu5000034598_Candida_dendrica_SPADES	Phaffomycetaceae	Phaffomycetales	0.716829636	1.19857311	1.276831749	0.795390071	1.345557869	0.983097631	0.360725517	1.305087672	3.760040742	0.708135808	0.596956994	0.889913988	0.436008148	1.293102309	0.988380866	1.264076505	1.170612947	1.039573261	0.820031387	0.898558624	2.614963634	0.275535838	0.217145616	0.865147427	0.212903576	0.421500226	0.116172929	0.837090086	0.866283386	0.681430512	0.908941603	0.473637845	1.122382979	0.882050702	0.873089482	1.112215482	1.105871133	0.903933605	0.329893466	1.65603018	0.458326241	0.93747397	0.623739852	1.969528897	0.226449374	1.059279915	1.00256466
yHMPu5000034599_candida_berthetii_190924.haplomerger2	Phaffomycetaceae	Phaffomycetales	0.953366436	0.944475648	1.042021164	1.050097409	1.357909646	0.791075295	0.211973409	1.630275946	4.059323565	0.416610501	0.39391453	1.066937729	0.436687424	0.999303622	0.992131325	1.559537648	1.560591507	0.647838828	0.428555149	1.295452449	2.74343237	0.176714693	0.133922127	0.921982363	0.197189255	0.210220594	0.072907611	1.00773952	0.808935287	0.182981685	0.461062271	0.588606431	1.46242111	0.514283272	0.532966762	1.480561118	1.097797314	0.692939357	0.172838964	2.032539954	0.522373626	0.439702076	0.554446344	2.472547009	0.256479175	0.811695564	0.70978646
yHMPu5000034601_starmera_dryadoides_180604	Phaffomycetaceae	Phaffomycetales	1.610426138	0.420344252	0.386296102	1.577033737	1.375994104	0.342430396	0.06940583	2.208191287	4.354906322	0.134474288	0.274498526	1.2141736	0.482160334	0.428995087	0.993776613	2.085344907	1.864590239	0.218458893	0.128531281	1.719634785	2.858798559	0.075768097	0.055720275	0.99459679	0.153865706	0.051060924	0.035691451	1.063057321	0.347424173	0.038368162	0.109571241	0.444229938	1.825870619	0.16661284	0.171182443	1.827818867	1.206390436	0.279235506	0.065889289	2.44056338	0.663481166	0.12014019	0.380516869	2.829240747	0.348687193	0.335706518	0.317244022
yHMPu5000034602_starmera_pachycereana_170307	Phaffomycetaceae	Phaffomycetales	1.651753645	0.584843738	0.344882243	1.408053084	1.449119252	0.542660187	0.171389159	1.832293084	4.173603364	0.298336822	0.407388785	1.149753645	0.52241271	0.660404299	0.994579439	1.814901308	1.631631028	0.34312785	0.356032897	1.592199252	2.569985047	0.161644112	0.158281869	1.086146542	0.234676262	0.124483738	0.084231028	0.906001121	0.481078879	0.172784299	0.280215701	0.583205607	1.608065047	0.335403364	0.390066542	1.659363738	1.511161869	0.444371589	0.182932336	1.846549533	1.139922243	0.262394019	0.461638131	2.122579439	0.36267514	0.471425794	0.639480374
yHMPu5000034603_sporopachydermia_quercuum_190924	Sporopachydermia clade	Sporopachydermiales	1.181614204	0.701209493	0.818028908	1.29593469	1.360741613	0.655789436	0.387865096	1.592691649	3.193444325	0.587092077	0.833374732	1.092828694	0.773701285	0.739945931	0.99821556	1.484708244	1.401052819	0.469411135	0.589668094	1.476698787	1.480562455	0.42092434	0.336950749	1.750047823	0.728410064	0.206123126	0.33959743	0.674190578	0.813233405	0.387686296	0.589816916	0.991507495	1.436241613	0.500589222	0.562329408	1.49512848	1.258762313	0.589945753	0.284217702	1.866224839	1.416890079	0.563960742	0.395811563	1.619722341	0.827080657	0.584523911	0.732012134
yHMPu5000034604_sporopachydermia_lactativora_180604	Sporopachydermia clade	Sporopachydermiales	1.153629351	0.858211338	0.843499821	1.13353606	1.016098314	0.583649803	0.887640474	1.508937926	1.448769645	0.723320775	0.797609257	0.833	0.669003229	0.924790097	0.999102978	1.401906889	0.738310011	0.887148547	1.253796197	1.062618227	0.8698493	0.658200215	1.110677431	1.351204162	0.844428418	0.643572659	1.297066738	0.951103337	0.455414424	0.842794403	1.696695371	0.899144241	1.141635809	0.796274489	0.854775386	1.200137424	0.834724076	0.79357517	0.667407248	1.703534984	1.232721923	0.843962684	0.915446717	1.004947973	0.995379978	0.551933262	1.253697883
yHMPu5000034605_spencermartinsiella_europaea_180604	Dipodascaceae / Trichomonascaceae	Dipodascales	0.904880693	1.094971158	1.092911899	0.899355083	0.8424145	1.084405359	0.698149724	1.369243184	1.371212293	0.986378251	0.84135792	0.8829513	0.671006147	1.078105437	0.998423956	1.245652009	0.725958392	1.041260835	1.269628999	0.9171316	0.933904492	0.931532861	0.743852482	1.377390071	1.612131442	0.627455319	0.818979669	0.703199054	0.581390071	0.988863357	1.716705437	0.926292199	0.974813869	1.077105122	1.022348936	0.919112687	0.986270764	1.073197163	0.540209299	1.400168952	1.288034043	1.049697084	0.656411663	1.003892199	0.700952561	0.993821907	1.236138061
yHMPu5000034606_priceomyces_medius_180604	CUG-Ser1 clade	Serinales	1.028109765	0.788063435	0.970107627	1.209441554	1.350597292	0.681595153	0.390525303	1.57438489	3.459391304	0.599923022	1.123374911	1.019092302	0.881955631	0.69994779	0.998218104	1.412201889	1.352144334	0.681705987	0.639659301	1.274102994	1.768485388	0.467679259	0.312136137	1.431736279	0.345885246	0.212480399	0.157516037	0.666948325	0.475205987	0.448511761	0.325961867	1.077502495	1.354207056	0.630583036	0.641517463	1.366565574	1.435364932	0.600980756	0.316388453	1.643687812	1.351800428	0.543540271	0.426127584	1.671352103	0.879359943	0.658980756	0.722737705
yHMPu5000034607_saccharomycopsis_capsularis_180604	CUG-Ser2 clade	Ascoideales	0.75912849	1.324474122	1.238911673	0.672586449	0.669954612	1.678681469	0.645769796	1.002269388	2.910932571	1.57888575	0.821568	0.774099821	0.551180082	1.275943347	0.998040816	1.163565551	0.854006204	1.289865469	1.139789714	0.661154939	1.64926302	0.580361143	0.807962122	0.942091755	0.289836735	0.944180571	0.449273143	0.545839347	0.324549951	1.123126585	0.23965545	0.75435274	0.963415837	1.284666776	1.032668082	0.708802612	0.663299265	1.589942204	0.606527347	1.136900571	0.621950694	1.763309714	0.471227429	1.140165878	0.331059592	1.356321959	1.234725878
yHMPu5000034609_saturnispora_gosingensis_170307	Pichiaceae	Pichiales	1.020999596	0.960983037	0.976172859	1.036189015	1.371361874	0.862487884	0.468412763	1.293636511	3.500319063	0.654806947	1.03488126	0.954133279	0.576264742	0.933300485	0.998182553	1.48615105	1.324216478	0.85878231	0.670936995	1.090329564	2.112317447	0.312217286	0.390821486	1.166799677	0.372791195	0.204367124	0.181216478	0.675992326	0.690141761	0.507313813	0.518827948	1.038747577	1.379286349	0.786754443	0.617481422	1.208398627	1.39638126	0.78570517	0.413545234	1.40105412	0.947554927	0.689121163	0.402516155	1.958342488	0.504863489	0.802156704	0.835290792
yHMPu5000034610_saturnispora_hagleri_160519	Pichiaceae	Pichiales	1.028749806	0.959900698	0.96775834	1.036221102	1.370456943	0.864114818	0.466588829	1.294117921	3.491254073	0.652603569	1.02592436	0.957904189	0.580227114	0.922343483	0.998254461	1.491583592	1.321692785	0.849782002	0.670549263	1.09358495	2.109754849	0.313084562	0.391719938	1.164432894	0.372045384	0.209157486	0.180616757	0.680129558	0.691093871	0.505054306	0.519457331	1.04297595	1.379842514	0.787640031	0.617441427	1.207317688	1.396066718	0.786767261	0.413315749	1.39991699	0.951695888	0.693481769	0.403079131	1.948558573	0.513329713	0.79892242	0.832298681
yHMPu5000034611_saturnispora_mendoncae_160519.haplomerger2	Pichiaceae	Pichiales	1.223765733	0.533688591	0.773391393	1.461440114	1.74682907	0.551667885	0.206196508	1.491228583	3.277600487	0.183841657	1.4749257	1.001342266	0.56269123	0.539004872	0.997360942	1.891582217	1.621974421	0.402423873	0.370311409	1.544388957	2.53125132	0.272014616	0.189223711	0.995288672	0.22062972	0.095238733	0.142917174	0.7337162	0.291539586	0.261644336	0.234032887	0.9639257	1.625331709	0.354948843	0.371419407	1.640179456	1.585410475	0.64407227	0.192898092	1.572760861	0.88773853	0.241854649	0.878085262	1.982507511	0.548229801	0.464234673	0.426660983
yHMPu5000034612_saturnispora_saitoi_180604	Pichiaceae	Pichiales	1.261669548	0.585139096	0.737150884	1.412109627	1.507709234	0.529160707	0.246636542	1.709390963	3.95352613	0.298741061	0.732226326	1.123561886	0.573247544	0.478533595	0.997445972	1.943473674	1.671143026	0.428520236	0.319820039	1.511754813	2.340254617	0.203294303	0.226482515	1.20713556	0.315644794	0.100426326	0.101732417	0.74922554	0.483668369	0.193409823	0.189788605	1.182892338	1.68573556	0.379902947	0.312299411	1.613809823	1.514093517	0.518659332	0.202150098	1.76192613	1.017046758	0.366266405	0.280879371	2.32947112	0.463110413	0.468788212	0.399801965
yHMPu5000034613_saturnispora_serradocipensis_180604	Pichiaceae	Pichiales	1.038410086	0.952662627	0.960416341	1.043426505	1.367093823	0.860072713	0.462184519	1.305162627	3.493236122	0.644693901	1.044112588	0.955525801	0.583647772	0.901543393	0.998436278	1.510104769	1.325651681	0.843198202	0.667311181	1.105198984	2.092299453	0.318329163	0.397998436	1.174160281	0.373436669	0.200919077	0.184044957	0.671270524	0.690113761	0.489703675	0.507076231	1.055733776	1.385912432	0.771923769	0.610960516	1.222993354	1.394001564	0.786387803	0.407918686	1.409291634	0.947057858	0.68955903	0.407325254	1.952866302	0.520669273	0.795645817	0.814817045
yHMPu5000034614_saturnispora_silvae_180604	Pichiaceae	Pichiales	0.817876099	1.19445004	1.178127098	0.795157874	0.895281375	1.3875004	0.672334932	1.038449241	3.162022782	0.771494005	0.862567146	0.674304556	0.425006595	1.399313549	0.998201439	1.166618106	0.982104317	1.008434053	1.010301359	0.942804956	1.542196643	0.505968026	0.760581934	1.177681855	0.319458034	0.62590048	0.286917266	0.705877698	0.542233813	0.75772542	0.872591127	0.639353717	1.140717026	1.030998002	0.858484412	0.964605516	0.797351719	1.321422062	0.671984812	1.205940847	0.549582734	1.121720224	0.622694644	1.700354117	0.297155875	1.154835332	1.13888729
yHMPu5000034615_saturnispora_zaruensis_160519	Pichiaceae	Pichiales	0.966060195	1.010259916	1.029953757	0.98495595	1.296431333	0.928527008	0.556859478	1.215719354	3.510339645	0.712374726	0.99676779	0.940668926	0.552050827	0.982100857	0.99740881	1.459245565	1.192962328	0.906479569	0.797869245	1.03292645	2.058104046	0.333599362	0.473424756	1.113294798	0.360553717	0.239637632	0.199029699	0.643285629	0.715143313	0.528796492	0.560834363	1.019433127	1.340691648	0.838510664	0.657316324	1.156307754	1.369304365	0.861952561	0.451055212	1.316027905	0.905421567	0.762022723	0.427644409	1.900893761	0.454542555	0.803826988	0.950850309
yHMPu5000034616_scheffersomyces_stipitis_180604	CUG-Ser1 clade	Serinales	0.740955136	1.166276417	1.25049926	0.827150041	0.966588003	1.134124569	0.500244536	1.39304848	3.445457354	0.732071688	0.621239113	0.887792753	0.591904191	1.270403615	0.994576828	1.131239606	1.023127034	0.924028595	0.96405456	1.021740016	1.534825308	0.716316187	0.393001808	1.344637634	0.42984848	0.289730485	0.264505834	0.899720953	0.306768814	0.633037708	0.394928432	0.860567375	1.33208447	1.001619721	0.665943468	0.992135415	0.898077896	1.170746426	0.269649302	1.650880526	1.278288907	0.884807231	0.352466064	1.475856039	0.87940378	1.018987017	0.869694002
yHMPu5000034617_spathaspora_passalidarum_170713	CUG-Ser1 clade	Serinales	0.978019124	0.834828049	1.019296427	1.160475088	0.95454454	1.159332998	0.279475927	1.603250461	3.217820835	0.452671364	0.545335682	1.194454957	0.662359839	0.830260695	0.999496729	1.504322597	1.596568361	0.669310183	0.396049992	1.28673746	1.911555779	0.52567019	0.278101661	1.267864452	0.751547056	0.220658279	0.2489693	0.981326623	0.335068948	0.348804227	0.28426774	0.942545546	1.572465694	0.628956886	0.422837443	1.367016608	1.154384164	1.027059218	0.2410307	1.576183191	1.26001275	0.421941956	0.573751384	1.738901527	0.717276296	0.757570206	0.788758933
yHMPu5000034618_candida_rugopelliculosa_170307	Pichiaceae	Pichiales	1.433103017	0.384684327	0.565792127	1.61163429	1.556226637	0.567068433	0.282284032	1.589232524	3.834760486	0.201945916	0.825727373	1.06142053	0.633583333	0.514213576	0.999080206	1.846115342	1.704361295	0.275788815	0.290119941	1.674542311	2.347802796	0.258807211	0.241399558	1.133549669	0.342967991	0.05849117	0.088954746	0.804836645	0.444250552	0.192325607	0.167156733	0.765268212	1.707850258	0.240279249	0.288472038	1.755306475	1.990313466	0.433387049	0.213727005	1.349984547	1.045038999	0.261386313	0.264467255	2.418008094	0.629966887	0.508413539	0.304928624
yHMPu5000034619_candida_ethanolica_170307.haplomerger2	Pichiaceae	Pichiales	1.679323673	0.233080034	0.317979444	1.760182308	1.842672957	0.257523842	0.132317439	1.756659141	4.094427296	0.126807751	0.630098062	1.214362595	0.705011626	0.259477506	0.996967144	2.03094642	1.845398147	0.182397304	0.141122494	1.746162089	2.621120135	0.123484414	0.134876495	1.094871104	0.254207919	0.032862005	0.035880708	0.887710868	0.241983488	0.081038922	0.093518113	0.72671171	1.78769166	0.140976243	0.208264532	1.85161011	2.05326706	0.224874136	0.100308003	1.595222241	0.968250042	0.148175906	0.15115417	2.716195451	0.764110531	0.259874642	0.164380792
yHMPu5000034620_pichia_sp_170307	Pichiaceae	Pichiales	1.473816867	0.447919284	0.523898725	1.549795545	1.56958538	0.558366648	0.2704664	1.597620407	4.023179897	0.217346659	0.641420902	1.15117076	0.623074243	0.444861793	0.997715591	1.9291502	1.7263004	0.350956025	0.266846754	1.604117266	2.384708928	0.256028174	0.274510565	1.064861984	0.306372359	0.066294689	0.087431182	0.835291833	0.469806967	0.142975443	0.214175899	0.788815534	1.753287264	0.273690843	0.242525033	1.722122216	2.018307253	0.335782981	0.22721264	1.413306682	0.911442604	0.316568818	0.249361508	2.516431753	0.554528841	0.443680944	0.316117266
yHMPu5000034621_pichia_sp_160519	Pichiaceae	Pichiales	1.373221834	0.548104895	0.625613442	1.4468446	1.563341103	0.599421911	0.258514375	1.573983683	4.029480186	0.283488345	0.624688811	1.149736597	0.648505245	0.567582168	0.998834499	1.780971445	1.680667832	0.446633644	0.310397436	1.504026807	2.393073038	0.271086247	0.293763792	1.021823621	0.319153846	0.085667832	0.094854312	0.800536131	0.563152681	0.200721445	0.25630303	0.778692308	1.700177545	0.347154623	0.295938228	1.647795649	1.966392385	0.402728827	0.23726418	1.385783994	0.919763792	0.410445221	0.262244755	2.403571873	0.545560218	0.576794095	0.376638695
yHMPu5000034622_pichia_occidentalis_160519.haplomerger2	Pichiaceae	Pichiales	1.062827483	1.091480008	0.934168951	0.904764032	1.202547775	1.293365121	0.736454289	0.76452187	3.128165947	0.730292472	0.923337714	0.848188474	0.575932983	1.289819786	0.998310494	1.129167449	1.09474939	0.925581378	0.896615356	1.032744134	1.837828421	0.591081659	0.788352168	0.762461423	0.393723672	0.265653463	0.491510043	0.761373756	0.518016144	0.635754458	1.122580064	0.625378637	1.304414117	0.900596959	0.692957387	1.093770603	1.415188286	1.166776047	0.536157687	0.881071522	0.886034916	1.065561104	0.477442463	1.568602966	0.383029097	1.105085789	1.102375821
yHMPu5000034623_pichia_norvegensis_160519.haplomerger2	Pichiaceae	Pichiales	1.274782424	0.699081519	0.724060898	1.296677973	1.513937946	0.529029871	0.34545847	1.607660821	3.294185007	0.38642937	0.818812103	1.110943534	0.649558682	0.610828098	0.999421854	1.737271151	1.521273849	0.552518404	0.471402968	1.40161534	2.080074003	0.228149547	0.329788399	1.338803623	0.436887647	0.189696666	0.196814801	1.041452688	0.525851609	0.364750048	0.292613606	1.356940066	1.558592792	0.451921758	0.438324147	1.543453074	1.771962999	0.336642898	0.280026209	1.610560802	1.102874542	0.344297553	0.306942378	2.238889189	0.695097321	0.519797263	0.574321064
yHMPu5000034624_pichia_nakasei_180604	Pichiaceae	Pichiales	1.383360494	0.50890867	0.614323228	1.489160456	1.472933771	0.610907897	0.324366866	1.587836262	3.673506082	0.241312609	0.582444874	1.185161614	0.63747654	0.582088627	0.996717513	1.775763082	1.687963313	0.372654567	0.303927013	1.575211817	2.171983781	0.303343503	0.284220892	1.221072794	0.426262985	0.097258158	0.168563043	1.02056536	0.385597606	0.310937633	0.245949025	0.909717706	1.662542576	0.295210658	0.336299286	1.700156401	1.897046534	0.485014095	0.251197528	1.362858467	1.09823827	0.257818112	0.376840317	2.254679282	0.605540838	0.553938598	0.570934157
yHMPu5000034625_pichia_kudriavzevii_180604.haplomerger2	Pichiaceae	Pichiales	1.038715639	0.8788815	0.958963078	1.118412527	1.291662865	0.95926387	0.476345641	1.265690315	3.015273149	0.535083317	1.259256524	1.009700367	0.661130292	0.877004446	0.999613377	1.453688189	1.310850184	0.684190605	0.681417359	1.275600619	1.810417166	0.512399768	0.497777692	1.163116953	0.402751595	0.188197951	0.328879567	0.782329016	0.835101875	0.535418519	0.506159675	0.837783491	1.293536826	0.691181133	0.704143824	1.303406534	1.561447516	0.813510922	0.39879683	1.223080611	0.979396095	0.692401315	0.557578194	1.765951672	0.582600425	0.900194085	0.724817321
yHMPu5000034626_pichia_kluyveri_170307.haplomerger2	Pichiaceae	Pichiales	1.528415519	0.236650456	0.469439657	1.759415341	1.699008761	0.278856428	0.123232612	1.892410513	4.182947255	0.095774718	0.503377794	1.385707134	0.693724119	0.275490971	0.997496871	2.025910245	1.828760594	0.185382442	0.157650992	1.751681745	2.436201681	0.149887359	0.132032183	1.264702306	0.238441266	0.02888432	0.031384945	0.970947613	0.268595745	0.110542464	0.132281066	0.832498123	1.742279278	0.123231897	0.253429287	1.871047738	2.156253174	0.182104774	0.084851779	1.555311282	0.914451636	0.106729841	0.174085464	2.789634901	0.701307348	0.275551582	0.207650992
yHMPu5000034627_pichia_heedii_180604	Pichiaceae	Pichiales	1.503585682	0.345511424	0.493746763	1.650680503	1.638297791	0.377428789	0.20336786	1.77549048	3.812567022	0.154648515	0.609868241	1.254889947	0.792295887	0.572083778	0.99790556	1.629323877	1.700723915	0.23198591	0.285185834	1.715081874	2.270910129	0.176771516	0.208465347	1.324784463	0.383349962	0.052173267	0.084490099	1.029991622	0.584638995	0.253301219	0.219006855	0.803269992	1.671166413	0.202794364	0.325406321	1.790353008	1.95902818	0.301718203	0.157715156	1.573170602	1.146430312	0.160891089	0.281389185	2.395263519	0.937548363	0.45212719	0.347732673
yHMPu5000034628_pichia_fermentans_160519.haplomerger2	Pichiaceae	Pichiales	0.868605149	0.956088265	1.127717151	1.03989903	1.120951521	0.96068539	0.597462387	1.312776998	3.182645938	0.590900702	0.809622869	0.972331996	0.577614845	1.095326479	0.99448345	1.321504012	1.315766968	0.898062855	0.673199599	1.041756269	1.940837847	0.499368104	0.460678034	1.081048479	0.418664995	0.355018054	0.248207623	0.935449348	0.628816449	1.068828485	0.483951856	1.05810331	1.215655299	0.702523905	0.78167001	1.293797727	1.585962554	0.703844199	0.436756937	1.269331996	1.011945838	0.629644266	0.397915747	1.955730525	0.474727516	1.096454697	0.987093949
yHMPu5000034629_pichia_exigua_180604	Pichiaceae	Pichiales	1.452465879	0.461982844	0.545627144	1.534587876	1.549998475	0.578940907	0.26413496	1.605382387	3.993766298	0.256656119	0.678603889	1.123422798	0.632686047	0.4746931	0.997521921	1.886876477	1.691572627	0.363871902	0.299277926	1.587710255	2.343916127	0.265291651	0.302148685	1.067261914	0.315821197	0.072204727	0.085621807	0.81147541	0.53144491	0.161593976	0.22174838	0.790126573	1.726310332	0.303623332	0.269877621	1.692563858	1.972554327	0.366272207	0.251162791	1.406172322	0.917597408	0.364969119	0.268151735	2.440044987	0.571559283	0.45988944	0.341257339
yHMPu5000034630_Magnusiomyces_magnusii_S134_MASURCA.haplomerger2	Dipodascaceae / Trichomonascaceae	Dipodascales	1.201152434	0.978597083	0.786386012	1.012032361	1.020694745	0.993635046	0.413938563	1.562632535	1.717080081	0.581003961	0.256978748	0.797947836	0.325385095	0.90604289	0.977492272	1.753473194	1.418801391	0.738544243	0.558014876	1.165145866	1.33080255	0.680551391	0.389743045	1.571426391	1.066962519	0.790901372	0.424553903	1.635660742	0.267930545	0.633075348	0.461295209	1.774151082	1.530798396	0.759820518	0.453165958	1.227524826	1.02549034	0.877679289	0.360545595	1.729666924	1.112821677	1.050733578	0.240222952	1.583072836	0.417930835	0.974598532	0.613124807
yHMPu5000034631_martiniozyma_abiesophila_170307.haplomerger2	Pichiaceae	Pichiales	1.545530412	0.307123955	0.450145575	1.687398674	1.773684059	0.292095128	0.178849813	1.744928798	3.667897377	0.15659239	0.660318247	1.079009801	0.649242721	0.357562554	0.990054771	1.987527674	1.785727875	0.213906601	0.199282214	1.699613145	2.366370135	0.116158547	0.146964543	1.328960507	0.450161718	0.063067455	0.068348804	1.000143269	0.252859614	0.158939464	0.136229749	1.227318247	1.802646296	0.197202364	0.192165177	1.795879504	1.778620352	0.234220236	0.109505333	1.843613145	1.209275295	0.162503315	0.241095417	2.365759008	0.550832517	0.356782358	0.313287403
yHMPu5000034632_candida_athensensis_180604	CUG-Ser1 clade	Serinales	0.787056244	1.208577898	1.212224259	0.7849531	0.936718778	1.403588859	0.590339623	1.067834681	2.093269003	0.940887992	0.512918598	0.809065928	0.640861995	1.270132075	0.998921833	1.080885714	1.017000539	1.035801258	0.976889847	0.928259838	1.436477987	0.87876442	0.600255885	1.071528482	0.740722372	0.745422102	0.72832345	1.158650135	0.322976715	0.972136528	0.609094186	0.994867169	1.115323989	1.111528122	0.882161006	0.885596047	1.087402695	1.161524528	0.408754717	1.340045283	1.319330099	1.046962803	0.34776496	1.280124349	0.622745732	0.92901779	1.402929021
yHMPu5000034633_candida_smithsonii_180604	CUG-Ser1 clade	Serinales	0.600517873	1.445743422	1.394763564	0.546635456	0.668482671	1.827570314	0.776308474	0.725424061	1.761259662	1.179150561	0.6077681	0.628178532	0.513693522	1.570450735	0.999092724	0.909847578	0.66413464	1.304809653	1.326792597	0.655270187	1.089233896	1.199883869	0.891212484	0.805105426	0.523777899	1.185965161	0.981191072	0.913692978	0.294516091	1.273561773	0.653258832	0.848188834	0.837805117	1.39319579	1.159654146	0.603900925	0.849729632	1.525894393	0.67820577	0.943955725	0.952756306	1.64134785	0.451728543	0.948248957	0.372918889	1.021119942	1.787909272
yHMPu5000034634_millerozyma_acaciae_160519	CUG-Ser1 clade	Serinales	0.928494382	1.094348867	1.0703986	0.903072389	1.156106834	1.043759808	0.656559956	1.141270216	3.006038681	0.986440104	1.271239639	0.985105711	0.868741205	1.060572113	1	1.064569534	1.149069442	0.919354209	0.846141831	1.04122785	1.528899613	0.766557377	0.413869221	1.278904402	0.427705286	0.311979002	0.303136489	0.651038129	0.407097202	0.633202914	0.361698712	0.84137237	1.073447044	0.988912875	0.923973476	1.006666421	1.226354025	0.925950267	0.476447965	1.371171118	1.169066863	0.897233376	0.673350525	1.258088782	0.651635292	0.926497698	1.122274452
yHMPu5000034635_nadsonia_fulvescens_160519	Dipodascaceae / Trichomonascaceae	Dipodascales	1.017830615	0.788576889	0.979714887	1.204758899	0.898778888	1.146827985	0.413057689	1.537766789	1.816434508	0.57235455	0.5128606	1.017703314	0.521060494	0.876026828	0.997194459	1.597072067	1.337029984	0.741415395	0.653501315	1.210539716	0.838448536	1.126600035	0.412093986	1.614412064	0.862472383	0.67103314	0.437894792	1.67284061	0.698924776	0.649444503	0.579420305	1.273854813	1.410337717	0.59909381	0.586156058	1.394944766	0.679129581	1.193476416	0.366902332	1.759687884	0.699783973	0.94549886	0.420897072	1.930910749	0.806352446	0.838971769	0.684154305
yHMPu5000034636_ogataea_nitratoaversa_180604	Pichiaceae	Pichiales	1.297829631	0.650688473	0.699722232	1.343713486	1.397364352	0.659863565	0.350468427	1.588046878	4.075113521	0.331749519	0.631580549	1.019749169	0.814371174	0.742648242	0.998075914	1.440291761	1.555061396	0.484362428	0.438292811	1.470509008	2.003203079	0.333709288	0.303801994	1.345285289	0.371086934	0.131105825	0.144960294	0.618698968	0.626481022	0.243098128	0.323421725	0.676254679	1.49825223	0.463718734	0.498599615	1.530334791	1.348971838	0.589608536	0.272214098	1.784241385	1.217201329	0.411524926	0.42296799	1.940549939	0.415212174	0.699748819	0.695047752
yHMPu5000034637_ogataea_populiabae_180604	Pichiaceae	Pichiales	0.974085047	0.977305922	1.025211035	1.017422597	1.256347215	0.854491653	0.593486558	1.292754876	2.946602003	0.784542963	0.797356879	0.801136531	0.780039536	0.94646758	0.999824284	1.267686874	0.937365314	0.823892813	1.055606045	1.13112388	1.405750835	0.558602706	0.589918819	1.437239852	0.695059568	0.481579336	0.428418556	0.633836584	0.718991038	0.790632578	1.039099631	1.227186083	0.984681427	0.830290986	1.013912493	1.165843613	1.196808997	0.815149534	0.576262168	1.410970304	1.345827447	0.859398348	0.538562643	1.255409594	0.634452293	0.785142857	1.18057916
yHMPu5000034638_ogataea_wickerhamii_180604	Pichiaceae	Pichiales	0.819632719	1.194798998	1.179292644	0.800189368	1.143717917	1.004575622	0.749842849	1.09676678	2.719357437	0.947100054	0.900785037	0.679211384	0.734543046	1.191826383	0.999284052	1.068817791	0.679953105	0.998319671	1.314318955	0.958365491	1.103215321	0.778424199	0.76989583	1.336966529	0.627228208	0.559129766	0.616354752	0.559745123	0.67120852	1.032722749	1.634424915	1.085744407	0.803896188	0.981446214	1.195029533	1.015689995	1.033151244	0.972685162	0.642157866	1.351222481	1.470592447	0.843989261	0.74569608	0.936869161	0.534149275	0.860163236	1.371626275
yHMPu5000034639_candida_cariosilignicola_160519	Pichiaceae	Pichiales	1.255888427	0.67843659	0.742031878	1.314633749	1.378526681	0.549334719	0.200104643	1.866407484	4.26181289	0.300586279	0.526409563	1.145739085	0.868214137	0.682577443	0.997920998	1.446575364	1.595089744	0.497142412	0.392783784	1.443259529	2.382310464	0.215752599	0.1794851	1.210626473	0.143115385	0.094706861	0.049857588	0.878217256	0.443037422	0.327053015	0.299235967	0.850827443	1.612237353	0.366920305	0.38360395	1.626496188	1.192356202	0.487654886	0.172340263	2.14346431	1.055640333	0.313687457	0.272636175	2.3524158	0.759289674	0.61659806	0.521679834
yHMPu5000034640_pichia_deserticola_170307	Pichiaceae	Pichiales	1.68266377	0.223492981	0.314328209	1.771828209	1.845760695	0.24404746	0.119822193	1.782345588	4.089035094	0.125454545	0.629766377	1.218074198	0.710144719	0.240833222	0.99348262	2.046987634	1.835855949	0.173416444	0.14342246	1.74035361	2.603231283	0.124540775	0.124962567	1.107135695	0.25506016	0.035448529	0.042134358	0.877290441	0.277982286	0.083361297	0.088141043	0.725826537	1.78204746	0.134544118	0.213274733	1.857769385	2.040342246	0.209303476	0.095731952	1.620510027	0.972729947	0.141921123	0.148667781	2.711229947	0.777919786	0.243828209	0.173707219
yHMPu5000034641_pichia_eremophila_170307.haplomerger2	Pichiaceae	Pichiales	1.522197666	0.236321782	0.476035361	1.760497525	1.715920085	0.274732673	0.117583451	1.88605587	4.163769802	0.094756719	0.509059052	1.392634371	0.703834158	0.284085573	0.995933522	2.009401167	1.824047383	0.178878006	0.161454738	1.753936704	2.456440594	0.145687412	0.122096181	1.248149929	0.24691761	0.029540665	0.029908769	0.970855375	0.303450849	0.109929632	0.144240806	0.839345474	1.727312235	0.119295262	0.267031117	1.874693069	2.157239745	0.172970297	0.082811881	1.565735502	0.925927157	0.097881188	0.166767327	2.783200141	0.718541018	0.278024752	0.201869165
yHMPu5000034642_candida_zeylanoides_160519	CUG-Ser1 clade	Serinales	0.41026786	1.55460296	1.584981911	0.435164992	0.468374931	1.842074913	1.144366892	0.542954869	0.99235264	1.580327426	0.577499726	0.427050247	0.343697606	1.849590718	0.997441988	0.798471405	0.553436872	1.558245569	1.438523662	0.405942262	0.583939339	1.581683172	1.34387283	0.483145624	0.378589804	2.644210853	0.88748584	0.494394299	0.222201718	1.511737986	0.856221816	0.611486936	0.42732907	1.534410744	1.569747488	0.463030148	0.51196565	1.618305865	1.344810524	0.524081856	0.390991412	2.071196784	0.937769413	0.594085876	0.252902613	1.048141787	2.136095743
yHMPu5000034643_Candida_schatavii_SPAdes	CUG-Ser1 clade	Serinales	0.755733756	1.271909139	1.238982567	0.722807537	1.132945941	1.107271703	0.695256911	1.06094735	2.545193872	0.93523719	0.789183307	0.705821447	0.614374538	1.274512942	0.997886952	1.107911252	0.964460997	1.22079838	1.025325938	0.742927628	1.553701004	0.794284909	0.738828667	0.89975066	0.449215003	0.806944532	0.652476492	0.729350238	0.319511886	1.162526149	0.549048072	0.935142102	0.957073076	1.1222025	1.039756647	0.874980806	1.228525445	1.00619264	0.666579327	1.097193168	1.213731291	1.000587427	0.620448671	1.159478077	0.651782356	0.728014791	1.530740623
yHMPu5000034644_candida_quercitrusa_170307	CUG-Ser1 clade	Serinales	0.980337099	0.816028331	1.015717769	1.178951049	0.73083163	1.309381388	0.332854223	1.62333943	2.724306616	0.474891877	0.633031737	1.008337816	0.561918236	1.025892953	0.99748969	1.406205487	1.340561592	0.630672763	0.648680294	1.318045186	1.720549399	0.68135485	0.351334409	1.233136812	0.703753631	0.210441097	0.496160301	1.191169446	0.235369554	0.619556751	0.766864981	1.331961269	1.322636184	0.69696109	0.674135915	1.298734804	0.990294424	1.177107405	0.237846154	1.593985297	1.351861574	0.518481621	0.602854581	1.521707011	0.912762417	0.782486642	0.918086426
yHMPu5000034645_candida_boleticola_201018	CUG-Ser1 clade	Serinales	0.524380284	1.380296408	1.47261086	0.612017043	0.7767599	1.552689724	0.609599332	1.057544528	3.336736842	0.903449624	0.896752882	0.665300251	0.590602506	1.470419549	0.993984962	0.935434586	1.088009691	1.279805848	0.902299081	0.670068839	1.684620217	0.900213868	0.528320802	0.873443609	0.243731328	0.544197494	0.334530326	0.593782456	0.284883208	1.03799599	0.390096241	0.74474386	1.116452799	1.178275021	0.880873517	0.816713784	1.038409357	1.329924144	0.501562573	1.127353049	0.939578279	1.158891896	0.546338513	1.349027903	0.460292732	1.154117293	1.216364244
yHMPu5000034646_wickerhamiella_cacticola_180604	Dipodascaceae / Trichomonascaceae	Dipodascales	0.894430122	1.162189281	1.100820896	0.82899152	0.860647218	1.269808005	0.559496608	1.303291723	0.937638399	1.353804953	0.539920624	0.888486431	0.342402476	1.29312059	0.998473541	1.353797829	0.830701832	1.251038331	1.160139417	0.700454206	0.846685889	1.30194844	0.651306649	1.184408412	0.46933616	1.735163161	0.773565468	1.488260516	0.527993894	1.675653664	1.04434498	1.155773406	0.762470828	0.974021031	1.231762212	1.021569199	0.951733379	1.225410448	0.611637042	1.208379919	0.776263908	1.336211669	0.569919946	1.308751696	0.646799864	1.083198779	1.061622117
yHMPu5000034647_candida_savonica_180604	CUG-Ser1 clade	Serinales	0.631167527	1.461054656	1.368120349	0.533960477	0.521372975	1.754707495	0.992844579	0.726674025	1.926133523	1.098499911	0.794463237	0.474731707	0.445927541	1.554189603	0.998931814	0.992432259	0.439433861	1.330309062	1.55059676	0.632660495	0.562179811	1.458454691	1.084366744	0.880022076	0.282434752	1.260496706	0.905211679	0.80637885	0.29843938	1.182199751	0.636239274	0.99707139	0.644893003	1.387627915	1.350477479	0.606319032	0.527165391	1.697732597	0.912286274	0.861954068	0.904285562	1.84387609	0.522258145	0.723831939	0.224718533	0.998112872	1.871925227
yHMPu5000034648_candida_restingae_160519	CUG-Ser1 clade	Serinales	0.640187316	1.335996681	1.357230457	0.659578171	0.986812684	1.295427729	0.610001475	1.102522861	2.175164823	0.931590701	0.909170354	0.822419711	0.538267146	1.329199115	0.998340708	1.127543695	0.728581121	1.293530973	1.25740708	0.656690265	1.538594395	0.777938791	0.591313422	1.076665192	0.32461615	1.115255531	0.376271018	1.0695	0.216547263	0.942576964	0.763328934	0.852223789	0.78710472	1.182462389	1.209207965	0.812006268	1.154715339	1.028287611	0.660732301	1.153196165	1.014193215	0.989624631	0.554193953	1.436773599	0.426261062	0.965834071	1.404641593
yHMPu5000034649_candida_plutei_180604	CUG-Ser1 clade	Serinales	0.769322173	1.160560984	1.225211479	0.834655962	1.150547318	1.176271268	0.415154083	1.255889306	3.05013905	0.71143752	0.708073796	1.001307555	0.546424838	1.177969423	0.993850359	1.259694568	1.282289716	1.070260676	0.701994534	0.877809019	1.904308165	0.567077554	0.401918005	1.106897164	0.295822344	0.444444824	0.290137	1.154896481	0.248084675	0.59701839	0.663283396	0.819054898	1.256453365	0.893272634	0.73773864	1.095793987	1.157511445	0.971605056	0.395247694	1.455048172	0.915702767	0.696886915	0.588263068	1.790196789	0.543302357	0.800269901	1.114391527
yHMPu5000034650_candida_mesenterica_180604	CUG-Ser1 clade	Serinales	0.627018326	1.245894537	1.369868949	0.747534924	0.966202628	1.265346473	0.570686722	1.189381743	2.887940871	0.861443833	0.996799793	0.884032198	0.637618257	1.246889523	0.999654219	1.109280083	1.014246888	1.152892808	0.976070885	0.803538728	1.767190871	0.504626556	0.506391425	1.20512379	0.418008299	0.51729668	0.258423237	0.887143154	0.374905569	0.620940156	0.619492389	0.721477732	1.076495851	1.069102697	0.918662863	0.927093361	1.123639696	1.098276625	0.434482711	1.3428361	1.217690871	0.834783541	0.49426971	1.446914938	0.539192254	0.971172199	1.153891425
yHMPu5000034651_candida_leandrae_170307	CUG-Ser1 clade	Serinales	0.502433461	1.415680056	1.495470136	0.57768285	0.830044708	1.38402934	0.658227035	1.122049598	2.471300035	0.895973105	0.793410409	0.813415997	0.431623821	1.460457213	0.99912679	1.102099197	0.764378624	1.361468739	1.223046804	0.586837234	1.794124345	0.562731401	0.610370241	1.015203633	0.30422913	0.924387705	0.396446385	1.082856444	0.193484806	1.098749214	0.561794272	0.840446385	0.760697869	1.223067412	1.235110374	0.771343695	1.123693329	1.000813832	0.698713238	1.174552567	1.214260566	0.828748166	0.485844918	1.466213762	0.305291652	0.978041216	1.505274188
yHMPu5000034652_candida_derodonti_SPADES	CUG-Ser1 clade	Serinales	1.115361255	0.607719752	0.877054809	1.384351603	1.227447087	0.884218545	0.343434678	1.540681834	3.603481903	0.382300205	0.959558428	1.37216548	0.717482937	0.773537229	0.993105826	1.504823681	1.666228542	0.464024819	0.32239607	1.473927611	2.162550845	0.284408135	0.332257153	1.20075698	0.317798345	0.119290589	0.100370217	0.838296794	0.330427816	0.264501884	0.418322148	0.833764866	1.499645295	0.432310583	0.496906584	1.562519476	1.393107894	0.6075505	0.272950017	1.722173044	1.342567391	0.333623578	0.528310238	1.789260945	0.870341262	0.564965874	0.625591175
yHMPu5000034654_aciculoconidium_aculeatum_180604	CUG-Ser1 clade	Serinales	0.779646137	1.187877438	1.213902933	0.806286285	0.844794962	1.386035325	0.548528337	1.214425434	3.154395638	0.715832647	0.805772078	0.979595639	0.55212118	1.172315773	0.997235448	1.271413454	1.128171402	1.035384426	0.861077561	0.901645216	1.502851175	0.735592075	0.497736753	1.247828598	0.379514975	0.424980802	0.375045615	0.819651974	0.320548335	0.668811964	0.485154999	0.879062014	1.251377054	0.943427431	0.741558286	1.050122255	0.964720012	1.167845799	0.464250653	1.398255875	1.139135002	0.837253264	0.738451236	1.276466902	0.535607434	0.774701275	1.156157887
yHMPu5000034655_botryozyma_nematodophila_190924.haplomerger2	Trigonopsidaceae	Trigonopsidales	1.595748987	0.401547864	0.392090115	1.593463673	1.534033053	0.372621765	0.286087309	1.800959775	2.868171188	0.340885875	0.551574369	1.02270159	0.967576239	0.324896632	0.986747739	1.703281572	1.656432491	0.347733396	0.31519208	1.5668285	1.75445276	0.270299345	0.277378859	1.669110695	0.76124696	0.289787652	0.208457437	1.257991581	0.554256314	0.243534144	0.152832554	1.300922357	1.636860617	0.365352042	0.351914562	1.622175553	1.458472716	0.372825694	0.277695666	1.88347178	1.565918304	0.400154662	0.337143748	1.675535391	1.188780168	0.358869972	0.382225756
yHMPu5000034656_candida_glaebosa_170307	CUG-Ser1 clade	Serinales	1.12606638	1.071996217	0.869117799	0.920780739	0.912663113	1.413994841	0.54571006	1.12684368	2.437790198	0.737202495	0.755925709	0.98589995	0.70415288	1.219571453	0.998796217	1.070072399	1.317220636	1.015408426	0.671429407	0.93300086	1.594166122	1.0560908	0.481611006	0.847500602	1.161024248	0.561383319	0.359258126	0.675972485	0.45259516	0.411791037	0.324534214	0.407018853	1.214092519	0.931674979	0.784188134	1.064541015	1.065233362	1.178219089	0.612171969	1.138091144	0.901879966	0.871321754	0.790738435	1.429868272	0.576237317	0.997688736	1.392323302
yHMPu5000034657_candida_pseudoglaebosa_170307	CUG-Ser1 clade	Serinales	1.527893783	0.392949556	0.460738899	1.598169449	1.013995737	0.705124689	0.237010302	2.039558792	3.27066714	0.281644381	0.495868561	1.412005077	0.707188988	0.530455417	0.989342806	1.758620782	1.718573002	0.3138373	0.267572647	1.614759503	1.913260391	0.427190053	0.242510124	1.392853286	1.158575488	0.083978686	0.281534281	0.626161279	0.328627904	0.107052758	0.24082306	0.50495206	1.65490373	0.295270337	0.341543872	1.696915453	1.176901599	0.526352398	0.229143872	2.041279574	1.281568028	0.266957726	0.513104085	1.929038011	0.947857904	0.482949201	0.532604618
yHMPu5000034658_clavispora_lusitaniae_190924	CUG-Ser1 clade	Serinales	0.895457615	1.201088481	1.104171397	0.792975329	1.093991467	1.049305138	0.779389353	1.075032462	2.181301057	0.920235378	0.526657763	0.677708143	0.401531441	1.262416249	0.999814506	1.33215025	1.037328881	1.040787609	0.956364682	0.921742534	1.399124467	0.75430013	0.676242627	1.157716936	0.48702059	1.06129438	0.735427935	0.98355704	0.332390861	0.766551178	0.683210799	1.075891384	1.061147468	1.106483027	0.937738824	0.889806715	0.971201632	1.152799852	0.663393804	1.211764793	1.03075422	1.353970692	0.442952328	1.164864404	0.363990354	0.91908069	1.457195326
yHMPu5000034659_debaryomyces_hansenii_180604	CUG-Ser1 clade	Serinales	1.033889935	0.741768182	0.965785065	1.255634416	1.184254545	0.847862987	0.569402597	1.391868182	3.409012987	0.58405922	0.988994805	1.147503105	0.855692532	0.713434091	0.998701299	1.428416883	1.401025649	0.631848701	0.58793539	1.316527922	1.929284416	0.394201299	0.449885065	1.208464935	0.366433442	0.187737662	0.236805195	0.772936364	0.393945075	0.268827951	0.294324032	0.652520828	1.460825325	0.632068182	0.537226623	1.36468474	1.35477013	0.736523377	0.440844805	1.465907792	1.212815584	0.546277273	0.554016883	1.680298052	0.842992208	0.712854545	0.741362338
yHMPu5000034660_diddensiella_caesifluorescens_180604	Dipodascaceae / Trichomonascaceae	Dipodascales	0.814619469	0.962076041	1.182758768	1.031041298	0.912446411	0.950596526	0.784399213	1.345921337	1.609767945	0.949950836	1.063627335	0.810571288	0.764900197	1.026311701	0.999180597	1.206296952	0.819212062	0.755939692	1.174232711	1.202434612	1.135947558	0.657346444	0.893526057	1.30527958	1.076677483	0.633897738	0.820648968	0.780428712	0.80505998	0.759350049	1.46219469	1.088400197	0.976544739	0.845262865	1.022143559	1.151459849	1.090146837	0.892837758	0.853722058	1.163180597	1.156901344	1.109349721	0.739529335	0.990214356	0.723678794	0.919267126	0.987180597
yHMPu5000034661_dipodascus_albidus_180604	Dipodascaceae / Trichomonascaceae	Dipodascales	1.235322863	0.773849163	0.760529264	1.222297822	1.149511335	0.622043562	0.305111276	1.916760409	2.850021336	0.501092014	0.439191288	0.992892873	0.486827678	0.717260039	0.998518299	1.788754778	1.445640836	0.68336198	0.543394577	1.261815084	1.32436924	0.540760409	0.292850496	1.824781153	0.897866351	0.389721737	0.278702623	1.114112609	0.619160172	0.633692103	0.532614017	1.373263891	1.464200326	0.63184531	0.531650319	1.361932138	1.169032449	0.571443473	0.254977626	1.997332346	1.45445666	0.61864454	0.279839384	1.638727515	0.777835531	0.761638169	0.548234109
yHMPu5000034662_galactomyces_geotrichum_201018	Dipodascaceae / Trichomonascaceae	Dipodascales	0.799207474	1.149216676	1.198004183	0.846321528	0.746349136	1.301347462	0.640011154	1.307775237	1.312177914	0.952336866	0.286258226	0.79165198	0.243844534	0.997407975	0.996653653	1.752010876	0.88520831	0.998926659	1.103915784	0.95366676	0.82518628	1.335341885	0.695474624	1.131084774	0.626798383	1.602440045	0.888762131	1.25741913	0.481551868	1.082582543	1.109836029	1.724011154	0.8977744	0.953148076	1.0972058	1.040716955	0.762470162	1.240152259	0.685848299	1.308666481	0.584823759	1.433910764	0.403648634	1.573084216	0.421141104	1.049538204	1.030985499
yHMPu5000034663_kloeckera_lindneri_170307	Saccharomycodaceae	Saccharomycodales	1.142980472	1.099250681	0.854748865	0.897569482	1.30977475	0.905347866	0.380276113	1.399106267	4.369749319	0.931092643	0.635074932	0.880168937	0.786027248	0.816873297	0.997729337	1.392957084	1.049475477	0.944564033	0.945529519	1.004118983	1.99168574	0.34300545	0.431389646	1.203058129	0.299508174	0.16593733	0.200783379	0.286677112	0.591092643	0.398279292	1.039311989	0.903287466	1.32798683	0.751248865	0.670195277	1.245572207	1.169603996	0.787408719	0.407105359	1.629465032	1.32746049	0.70290554	0.460652134	1.494367847	0.58491099	0.613122616	0.88255495
yHMPu5000034664_kodamaea_anthophila_190924	CUG-Ser1 clade	Serinales	0.672630231	1.234329887	1.322117512	0.756479238	0.993077958	1.455484655	0.859922534	0.684206138	1.688258001	1.122207238	1.122645987	0.766847216	0.522196455	1.351087149	0.990809125	1.112406696	0.635860824	1.316988676	1.342802889	0.62097292	1.135547678	1.349443624	0.741666174	0.75493911	0.352583949	1.24788774	0.693684884	0.861213195	0.285490912	1.274989451	0.863221254	0.793801465	0.688297062	1.204961103	1.30776432	0.787816839	0.916443131	1.484986706	0.788956507	0.804973576	0.839151157	1.378195306	0.915002134	0.858373215	0.378569506	1.021573609	1.749681274
yHMPu5000034665_kodamaea_laetipori_180604	CUG-Ser1 clade	Serinales	0.688156817	1.169132679	1.309844848	0.825873148	0.889801898	1.185532878	0.544420176	1.374158815	3.048397536	0.662290239	0.885943399	1.153814345	0.567775096	0.998251373	0.998834693	1.429956717	1.045014483	1.090769436	0.942666223	0.856625271	1.763005161	0.505270518	0.457524888	1.256211753	0.275169968	0.439604129	0.261215249	1.049572499	0.16609093	0.555002839	0.723939216	0.769255953	1.01718029	0.957978359	0.980155485	1.038691859	1.103613118	0.877892459	0.568446146	1.446624938	1.180544698	0.596333611	0.619441984	1.598266689	0.508547361	0.729985683	1.115978026
yHMPu5000034666_blastobotrys_terrestris_160519	Dipodascaceae / Trichomonascaceae	Dipodascales	0.962303818	0.955044125	1.033333069	1.039601388	1.012017452	1.014384928	0.530407139	1.438411106	2.529644026	0.679234507	0.676193158	0.874631036	0.555894497	1.043774219	0.99335647	1.393183639	1.234194348	0.757962519	0.752518592	1.170446009	1.747198413	0.495710461	0.671423302	1.061890729	0.82783996	0.463895488	0.555133565	0.895980565	0.502579276	0.798268319	0.905151611	0.907634903	1.291435796	0.794458899	0.7057882	1.198401785	1.079174219	0.902911254	0.497986713	1.512757164	1.029887556	0.84069529	0.543577194	1.579456619	0.599749727	0.957861378	0.897897471
yHMPu5000034667_blastobotrys_serpentis_160519	Dipodascaceae / Trichomonascaceae	Dipodascales	0.841384473	0.963631053	1.157385088	1.032986933	0.956049808	1.167203075	0.484525749	1.387847502	2.248454112	0.712522367	0.647534204	0.860747733	0.42158555	1.080768793	0.999077633	1.491637817	1.307484089	0.785159108	0.686981706	1.16810761	1.848223828	0.472400922	0.601401998	1.063799539	1.221152652	0.391401998	0.546752652	0.91231545	0.492922367	0.812681322	0.791004766	1.02040123	1.327684243	0.839546503	0.671085319	1.15584166	1.144736049	1.127742967	0.449130208	1.27645196	1.197657802	0.911707917	0.585954189	1.299027825	0.551755265	1.03909731	0.884185088
yHMPu5000034668_blastobotrys_robertii_160519	Dipodascaceae / Trichomonascaceae	Dipodascales	0.527911807	1.421601075	1.469875454	0.571760708	0.761576102	1.337188557	0.91339529	0.984024024	1.099614983	1.256583215	0.949265055	0.628907539	0.355205785	1.318265055	0.99889363	1.317517307	0.504419472	1.347575786	1.487993994	0.600899004	1.496241505	0.834113482	0.881829619	0.768833254	2.189568516	0.384805121	0.954043623	0.38086771	0.627790422	1.236793741	2.164507349	0.746010431	0.651238186	1.2998312	1.344336652	0.696059428	0.641473684	1.515328592	0.735723092	1.104941362	0.975311522	1.622628102	0.369913703	1.022621147	0.256876245	1.417462937	1.234721669
yHMPu5000034669_Blastobotrys_raffinofermentans_SPAdes	Dipodascaceae / Trichomonascaceae	Dipodascales	0.505412652	1.153519174	1.489014749	0.840581121	0.662436578	1.316176991	0.491263848	1.522825959	0.918513274	0.775179941	0.503753196	0.634938053	0.237928712	0.973374631	0.998361193	1.778857424	0.667646018	1.020869551	1.326782039	0.931605048	0.982084562	1.042715175	0.433200918	1.529465093	1.979918387	0.939397247	0.724551622	0.89819764	0.618772861	0.93179941	1.844826942	0.973483776	0.827206817	1.116244838	1.169187152	0.877854474	0.928188135	1.220728286	0.491814487	1.3584392	1.549798099	1.012625369	0.463942314	0.97025041	0.748820059	0.889597509	1.37309669
yHMPu5000034670_blastobotrys_proliferans_160519	Dipodascaceae / Trichomonascaceae	Dipodascales	0.887298644	1.076710667	1.109141449	0.918086266	1.029149117	1.065054361	0.55862577	1.34215254	1.524358209	0.887402711	0.619837053	0.894529098	0.422092565	1.103548952	0.99986307	1.467780501	1.080287827	0.810840477	0.912317952	1.143698754	1.837241134	0.417833767	0.59814542	1.134145967	2.027527591	0.30724798	0.71589785	0.763045872	0.780207038	0.498964535	1.263904971	0.676706833	1.271679858	0.918027386	0.725855676	1.075672737	1.358139395	0.918746269	0.43008298	1.291832398	1.064091469	0.971892647	0.598507463	1.361084486	0.887516911	0.82650801	1.090504724
yHMPu5000034671_blastobotrys_peoriensis_160519	Dipodascaceae / Trichomonascaceae	Dipodascales	0.587404159	1.131432533	1.411951314	0.864053522	0.64500403	1.27482186	0.703303563	1.374230534	0.678524262	0.800163792	0.500645494	0.539962276	0.201068676	1.128035305	0.999677575	1.663139932	0.749042721	1.036205062	1.246120909	0.922524262	1.03830856	0.963029502	0.884521038	1.101843624	2.104391424	0.947213606	1.182824117	0.56678188	0.624448815	1.104225375	1.717927777	0.841181041	0.821921328	1.203096566	1.176143479	0.792389489	0.932335322	1.105728841	0.883065613	1.078117685	1.136341125	1.292413993	0.828015476	0.737984201	0.557382557	1.124029663	1.454550379
yHMPu5000034672_blastobotrys_parvus_160519	Dipodascaceae / Trichomonascaceae	Dipodascales	0.768459631	1.108287618	1.230300325	0.887373005	0.847295831	1.2786989	0.703333643	1.168728963	0.774225012	1.00348675	0.304013017	0.734753138	0.346683868	1.308583914	0.9995351	1.340058577	1.078932899	0.782894468	0.9136287	1.179913529	1.741496978	0.476552921	0.992008678	0.778759647	2.421477452	0.574073454	1.222910274	0.674248257	0.569922827	0.710237099	1.431338912	0.750656439	1.231831396	0.967299861	0.765379203	1.026500232	1.035502247	1.159213389	0.592340927	1.211590268	0.872664497	1.237822408	0.684627305	1.200502712	0.562749729	0.981733767	1.446437316
yHMPu5000034673_blastobotrys_nivea_190924	Dipodascaceae / Trichomonascaceae	Dipodascales	0.820733081	0.959580128	1.174572956	1.034943278	1.062696049	0.92081836	0.773779111	1.233289868	0.816147086	0.848044334	0.408963098	1.097760595	0.375784718	1.117803364	0.994914591	1.49193415	1.225650541	0.57579554	0.765743122	1.37178563	2.078641283	0.297473465	0.753651845	0.851462251	2.352388056	0.476152301	1.062563307	0.838255314	0.788984744	0.605334203	0.768578954	0.775986439	1.37175903	0.699674273	0.620678315	1.293544921	1.245225714	0.813788499	0.665783283	1.273553788	0.711083583	0.869350372	0.855338636	1.556366149	0.850079541	0.823269787	1.217214239
yHMPu5000034674_blastobotrys_muscicola_160519	Dipodascaceae / Trichomonascaceae	Dipodascales	0.531359879	1.407644344	1.46532187	0.585115837	0.782178582	1.250120664	0.860013273	1.102179186	1.116793665	1.19721267	0.89678009	0.673365611	0.326742986	1.281852036	0.999547511	1.38369095	0.496984615	1.335306787	1.494870588	0.613109502	1.621530015	0.753943288	0.810395777	0.798477828	2.312908597	0.33740905	0.897633484	0.394914932	0.614719457	1.167279638	2.180586425	0.78300905	0.678031976	1.288857315	1.317443137	0.706617496	0.679526395	1.488064555	0.674624434	1.15534359	0.988978582	1.575853997	0.343681448	1.082991252	0.230106184	1.432196078	1.197040724
yHMPu5000034675_blastobotrys_mokoenaii_160519	Dipodascaceae / Trichomonascaceae	Dipodascales	0.504421944	1.214440176	1.492647566	0.781652938	0.585464431	1.286045906	0.9948084	1.12906072	0.691377177	1.154864724	0.608580498	0.545512616	0.327099137	1.186431385	0.999674426	1.484491128	0.509698193	1.152782679	1.484766726	0.800009116	1.317941722	0.742417711	1.129870096	0.799312388	1.731188019	0.91223246	1.465689728	0.568250692	0.46301872	1.583354387	1.709600521	1.023615823	0.624315155	1.237638613	1.373405828	0.756825981	0.747447176	1.309895491	0.969401921	0.973115416	0.662602637	1.702176787	0.797961908	0.833312714	0.528477291	1.169426013	1.373992512
yHMPu5000034676_blastobotrys_malaysiensis_190924	Dipodascaceae / Trichomonascaceae	Dipodascales	0.399212924	1.276807895	1.591324321	0.713728809	0.404661349	1.579351629	1.007021225	1.001386508	0.54843423	1.120766257	0.428397729	0.529205354	0.247511964	1.231677031	0.989049615	1.509023117	0.437113424	1.240614303	1.548827092	0.691249966	1.188869001	0.952556983	1.199378667	0.640262268	1.84567284	0.861909693	1.675428417	0.598685143	0.374881168	1.782935244	1.750934974	0.872548601	0.519958632	1.277440584	1.47517453	0.715258889	0.590750845	1.421163715	1.136486143	0.848330945	0.575607408	1.568927403	0.967009328	0.87918183	0.456144383	1.224289847	1.433347033
yHMPu5000034677_blastobotrys_indianensis_180604	Dipodascaceae / Trichomonascaceae	Dipodascales	0.74464359	1.028293766	1.251067851	0.963435442	0.989551846	0.899053454	0.895888497	1.213008424	1.060094042	1.095130954	0.642951141	0.745754327	0.481633022	1.156263593	0.999846837	1.353838107	0.813673457	0.991361005	1.178974728	0.961158524	1.504428243	0.541819574	0.976852811	0.961535917	1.984755705	0.701989891	0.87805667	0.69885618	0.60635013	1.125059274	1.206150712	1.056437433	0.895587073	1.026600092	1.101043651	0.969417062	1.165879001	0.920571604	0.774505744	1.137680502	0.847989585	1.521496707	0.491015469	1.135134324	0.659459642	1.094566396	1.28401164
yHMPu5000034678_lachancea_thermotolerans_180604	Saccharomycetaceae	Saccharomycetales	0.824401891	1.296658786	1.172446809	0.697824665	1.030979511	1.116286052	0.801808511	1.0468684	1.827223404	1.203390071	1.072254137	0.640758865	0.638856974	1.25869208	0.99822695	1.094179669	0.900749015	1.162416076	1.094522853	0.797394799	1.222184397	0.929120567	0.63721119	1.194906225	0.437497636	1.261768322	0.595054374	0.78706974	0.70435461	0.99385461	1.429439716	1.049121749	0.912761229	1.193398739	1.084875099	0.801084712	0.924480693	1.052743893	0.899001576	1.122171001	0.819650118	1.46399212	0.669156816	1.046296296	0.512496454	1.055250591	1.186160757
yHMPu5000034680_blastobotrys_adeninivorans_160519	Dipodascaceae / Trichomonascaceae	Dipodascales	0.518365269	1.118343646	1.478308716	0.876666334	0.640591484	1.319351297	0.480457751	1.553516301	0.914601796	0.751666667	0.521463074	0.648392216	0.237001996	0.950769461	0.999667332	1.804216068	0.695067199	0.97627811	1.299610778	0.976815702	0.985975383	1.04707851	0.403692615	1.550598137	2.005196607	0.892158683	0.729650699	0.915713573	0.636884232	0.924080838	1.710617764	1.02051497	0.843064205	1.060511311	1.154605456	0.934165669	0.939958749	1.231964737	0.474484365	1.352815037	1.535451763	0.969514305	0.50977312	0.983821025	0.756688623	0.873664671	1.350161011
yHMPu5000034681_blastobotrys_americana_160519	Dipodascaceae / Trichomonascaceae	Dipodascales	0.824664093	0.821375219	1.174633907	1.173710425	0.842374166	1.002976483	0.442283608	1.710149526	1.472334503	0.556338364	0.708249561	0.848964198	0.489718673	0.927655493	0.9998245	1.57577185	1.006023517	0.648160407	0.986956476	1.309719551	1.368219726	0.611203931	0.437391365	1.570537733	1.863723412	0.471896104	0.50420007	0.959373464	0.791706213	0.626561952	0.96229133	1.297078273	1.057424008	0.691373464	0.941172341	1.304414531	1.165062127	0.692222534	0.534720955	1.606511759	1.53216146	0.686635311	0.566591085	1.211744472	0.930899965	0.698085644	1.043797824
yHMPu5000034682_blastobotrys_arbuscula_170307	Dipodascaceae / Trichomonascaceae	Dipodascales	1.445326386	0.684895373	0.549115187	1.312325413	1.140106155	0.817423927	0.361129359	1.669034876	1.879548979	0.565819925	0.494898708	1.47316882	0.446863276	0.765526053	0.998471585	1.777986661	1.587864666	0.495838266	0.401852994	1.444414617	2.347603724	0.284195637	0.462246492	0.886449354	2.12387995	0.209919133	0.65791163	0.576257607	0.693573155	0.152060859	0.39892872	0.393588162	1.595975267	0.448485202	0.395965541	1.546512158	1.418396554	0.707136863	0.461047659	1.407836599	0.818347089	0.594042518	0.914541615	1.664706405	0.819547033	0.606315409	0.681510074
yHMPu5000034684_blastobotrys_attinorum_201018	Dipodascaceae / Trichomonascaceae	Dipodascales	0.940027432	0.991136371	1.058080404	1.005079615	1.025003311	1.058149141	0.416679174	1.495675863	1.525276052	0.814500709	0.649365915	0.907207946	0.515436702	1.14515387	0.998423459	1.329932209	0.992944979	0.871157812	1.002955699	1.083753114	1.807600189	0.520692417	0.581981397	1.075803878	1.858944348	0.325786852	0.860024279	0.743597036	0.860501025	0.754471386	1.325811761	0.801211414	1.07189721	0.879095381	0.923372852	1.116489043	1.134939934	0.954852278	0.402431026	1.506420306	1.051469021	0.930411477	0.687341636	1.326904619	0.905747438	0.895170109	1.069075832
yHMPu5000034686_blastobotrys_capitulata_170307	Dipodascaceae / Trichomonascaceae	Dipodascales	1.83340996	0.174716046	0.156529427	1.820506036	1.769390845	0.224892857	0.051309859	1.950296278	4.331588028	0.085183099	0.181425302	1.669885563	0.462572309	0.188180961	0.994969819	2.3424375	1.923058853	0.110502264	0.066629276	1.819829728	2.992471831	0.05772837	0.057477364	0.869649899	0.981386318	0.038342052	0.051681338	0.306083753	0.194969819	0.02080835	0.032019869	0.178599598	1.909850101	0.082141348	0.082856388	1.911320674	2.256693159	0.130117706	0.063385815	1.532644869	1.113137324	0.086717304	0.237269115	2.542195674	0.792118209	0.135381791	0.092053823
yHMPu5000034687_blastobotrys_chiropterorum_170307	Dipodascaceae / Trichomonascaceae	Dipodascales	0.77812567	1.134272188	1.219557261	0.860226437	0.864354423	1.221555523	0.794637324	1.114764152	1.547212104	0.890047488	0.58549819	0.724912408	0.377034023	1.203064283	0.999420877	1.410343999	1.066087737	0.952790213	0.927541624	0.999142609	1.641815549	0.635053135	0.934962212	0.768443608	1.262136963	0.750340524	0.947199942	0.876170262	0.484266107	1.160388881	1.205848849	0.867869987	1.106977849	1.040454611	0.891864196	0.955201969	1.046386564	1.205985232	0.760754018	0.982096424	0.925085276	1.306200087	0.662918778	1.099903287	0.437622702	1.167012596	1.169404372
yHMPu5000034688_blastobotrys_elegans_170307	Dipodascaceae / Trichomonascaceae	Dipodascales	0.847743528	1.262325687	1.141794232	0.727479544	0.874682227	1.189622535	0.834898994	1.096428169	0.664394366	1.170271227	0.352123944	0.649760966	0.305622133	1.23102334	0.99704896	1.450463179	1.120348223	1.047801476	0.872676593	0.901494299	1.850271227	0.470146211	0.955168343	0.703447351	1.762674447	0.74301328	1.529794769	0.881046278	1.054560966	0.713974245	1.331983099	0.701028571	1.06105674	1.097413011	0.933309188	0.896416633	0.948874581	1.211646948	0.820246278	1.016506506	0.519434474	1.415610999	0.934340979	1.119297653	0.569667606	1.058386586	1.380138431
yHMPu5000034689_blastobotrys_illinoisensiss_170307	Dipodascaceae / Trichomonascaceae	Dipodascales	0.435469658	1.361575472	1.559430393	0.628735594	0.585708822	1.406585416	1.076382968	0.925236614	0.93540566	1.218019888	0.820925293	0.477553034	0.339306731	1.357339368	0.98890872	1.297643804	0.421600204	1.25345895	1.563101479	0.672854156	1.191917389	0.870957675	1.173486486	0.737578276	1.224193524	1.040932687	1.382151708	0.561864355	0.369052779	1.851056604	1.766021673	0.92950204	0.534575982	1.30463947	1.461599439	0.689495665	0.706712902	1.402051504	0.98218205	0.905954105	0.633041815	1.730757777	0.779831209	0.846684855	0.423343702	1.225577257	1.430847017
yHMPu5000034690_lachancea_nothofagi_180604	Saccharomycetaceae	Saccharomycetales	1.043379378	1.071328116	0.953881432	0.92397613	0.999537468	1.053691254	0.736340442	1.206417531	2.13152612	0.960214831	0.805318333	0.814132264	0.663399139	1.07974232	0.99726081	1.248623948	1.181990217	0.982472706	0.812922716	0.975265506	1.387446684	0.777918216	0.628279397	1.187547642	0.646028957	0.909872823	0.531027588	0.943168069	0.795796517	0.75952299	1.040469967	0.949771473	1.154562317	0.982659362	0.842698493	1.013427509	0.993378986	1.038495793	0.667783213	1.297130112	0.974887889	1.118898846	0.556949325	1.344473489	0.728406965	0.941940912	1.074189004
yHMPu5000034691_lachancea_mirantina_180604	Saccharomycetaceae	Saccharomycetales	1.091336245	1.063821358	0.906678841	0.93220921	0.887287019	1.012080985	1.043788011	1.04804605	1.994876141	0.946486304	0.818155617	0.828699087	0.60938944	1.124335451	0.998412068	1.257353712	1.142622072	0.929565701	0.85181977	1.025972211	1.247427551	0.855799127	0.78566574	1.099232235	0.711252481	0.857741564	0.65418817	0.942105994	0.588532354	0.833094879	1.023547836	1.077962287	1.169456133	1.032494641	0.828160381	0.961947201	0.947119492	1.004077015	0.917836443	1.130114331	0.954301707	1.09315125	0.614297737	1.337407701	0.565329893	1.048493053	1.136840016
yHMPu5000034692_lachancea_meyersii_180604	Saccharomycetaceae	Saccharomycetales	1.04105571	1.194952646	0.956954238	0.801465181	0.939860724	1.16991723	0.850176681	1.035991246	2.031191007	1.051717867	0.698450856	0.744638679	0.59211918	1.282306009	0.996816554	1.119570036	1.02410585	1.095502587	0.968730999	0.858735376	1.309546359	0.92089614	0.676301632	1.075700756	0.681238758	0.963200557	0.579635097	1.006744131	0.720231596	0.855550338	1.366760844	0.889477915	1.067486669	1.15775965	0.930523677	0.835475527	0.9806924	1.150241146	0.722139276	1.139672901	0.925742937	1.273635495	0.571994429	1.226946279	0.549879029	1.042043772	1.315104656
yHMPu5000034693_Lachancea_lanzarotensis_SPADES	Saccharomycetaceae	Saccharomycetales	1.103640432	1.098416667	0.893658951	0.897724923	1.027266204	1.091224537	0.80366821	1.073990741	2.028952546	0.92934375	0.735429398	0.837458333	0.620512153	1.197286458	0.997685185	1.176979167	1.102307099	0.957704475	0.893063657	1.004486883	1.375670525	0.804952932	0.681248457	1.119602623	0.667275463	0.847574074	0.592755787	1.099025463	0.726819444	0.760646991	1.138318287	1.00919213	1.200406636	0.995547068	0.795349151	1.000208333	1.089919753	1.036137346	0.637018519	1.234515432	1.02441358	1.046127315	0.548244599	1.375000772	0.650987654	0.928753858	1.225757716
yHMPu5000034694_lachancea_kluyveri_180604	Saccharomycetaceae	Saccharomycetales	1.002166914	1.142949442	0.995601859	0.853704089	0.982648327	1.155495167	0.515850558	1.340727881	2.671649442	0.833887361	1.298644238	0.891903346	0.580778253	1.147083457	0.99739777	1.267655019	1.217709294	0.940975836	0.773368401	1.012927509	1.739469888	0.595704089	0.531310781	1.120101115	0.264460595	0.487527881	0.280843494	0.963239777	0.92307658	0.355699628	0.917287361	0.598124164	1.26513829	0.89602342	0.731886989	1.09914461	1.103431227	1.021797026	0.438245353	1.435728625	0.676879554	1.031078067	0.463194052	1.818401487	0.655010409	0.996973978	0.833124164
yHMPu5000034695_lachancea_fermentati_201018	Saccharomycetaceae	Saccharomycetales	0.969608738	0.958104002	1.023818287	1.034550164	1.112252078	0.926929828	0.703010246	1.25238121	2.375326116	0.838780978	0.930335202	0.859193505	0.677792384	1.019518075	0.997100329	1.296293447	1.226039822	0.883645467	0.764681229	1.066093563	1.468637928	0.74459076	0.493769959	1.279899478	0.504125266	0.760368065	0.421345448	0.964210323	0.806443843	0.719243766	0.843813648	1.024569882	1.157847284	0.849846511	0.840992847	1.147060506	1.198119466	0.88555577	0.629370965	1.285369418	0.99650261	0.94888614	0.54476242	1.502843998	0.729179973	0.88061473	1.022280302
yHMPu5000034697_lachancea_dasiensis_190924	Saccharomycetaceae	Saccharomycetales	0.97190008	1.062766986	1.02690008	0.933635891	0.953733014	1.131695444	0.794590727	1.116728217	1.912896882	0.960976019	0.999678657	0.82029976	0.657103717	1.130286571	0.999200639	1.207802758	1.117358913	1.012922062	0.877844924	0.947509592	1.299390088	0.861146283	0.665405276	1.161986411	0.648595923	0.934546763	0.585258993	0.898372902	0.758523981	0.7556247	1.173365707	0.91943765	1.109944045	1.000517986	0.888857314	0.996284572	0.93536211	1.123081535	0.691441247	1.247592326	0.933810552	1.125072742	0.654755396	1.283897682	0.674205436	0.934519584	1.184360512
yHMPu5000034698_lachancea_cidri_201018.haplomerger2	Saccharomycetaceae	Saccharomycetales	1.021245708	0.927177032	0.97493781	1.065954597	1.158662343	0.846591377	0.667742083	1.320825639	2.458376955	0.788858069	1.025367035	0.913571538	0.720229493	0.964358642	0.995230828	1.309693438	1.244856543	0.84790309	0.74636818	1.100589851	1.530319725	0.643389546	0.483152995	1.324092331	0.495048073	0.603438382	0.394960702	0.976834796	0.869515834	0.620264021	0.780278138	0.982259061	1.223824494	0.785651278	0.772360549	1.210914918	1.202559329	0.809013354	0.569899275	1.416956887	1.034966807	0.833635254	0.537489508	1.587787104	0.78766425	0.832897367	0.954060282
yHMPu5000034699_kluyveromyces_wickerhamii_170307	Saccharomycetaceae	Saccharomycetales	0.941417221	1.025952813	1.058581972	0.97081952	1.128706594	0.939326477	0.72472434	1.202371446	3.058784029	0.754546884	1.013415608	0.80261343	0.731346642	1.176332728	0.998790079	1.089291591	1.138586409	0.808868724	0.856574309	1.150397258	1.571759629	0.589085703	0.622289171	1.198270619	0.381443436	0.412686025	0.308289171	0.800984876	0.841749546	0.436292801	0.75631216	0.705270417	1.182191974	0.838684815	0.815388586	1.156878806	1.175789474	0.868571083	0.60881468	1.343545876	1.020722726	0.936386368	0.606323049	1.434081065	0.713232507	0.894858641	1.093205082
yHMPu5000034700_kluyveromyces_siamensis_180604	Saccharomycetaceae	Saccharomycetales	1.093157457	0.796251931	0.904465439	1.199786492	1.265288968	0.788858784	0.588746286	1.35699188	2.882509804	0.615439097	1.137668449	0.922432561	0.761604278	0.791332145	0.996434938	1.444679739	1.320097445	0.667412161	0.671187958	1.283469202	1.807344029	0.459953258	0.432419093	1.282064567	0.458682115	0.344339869	0.268168746	0.883428402	0.818443256	0.413387998	0.468956625	0.955288176	1.344234502	0.629507625	0.653784116	1.365738562	1.399793226	0.710755397	0.476346999	1.40990612	1.136766092	0.634451971	0.51728976	1.706723708	0.818209546	0.746020994	0.791023965
yHMPu5000034701_kluyveromyces_nonfermentans_170307	Saccharomycetaceae	Saccharomycetales	1.166617954	0.700726514	0.830877244	1.296351983	1.404438413	0.624920251	0.58873904	1.374274739	2.870046764	0.50746096	0.97756785	0.99203048	0.798380793	0.706444259	0.998538622	1.492622756	1.419908142	0.548328601	0.569235908	1.399479332	1.822195407	0.335190814	0.445584969	1.376116075	0.576050104	0.289037161	0.286954071	0.95880501	0.750884342	0.354040084	0.444503549	1.037923591	1.409238831	0.540434238	0.588673486	1.454556159	1.505690188	0.525721086	0.496320668	1.468074322	1.248497704	0.45833904	0.496132777	1.791961587	0.922293111	0.616904384	0.777046347
yHMPu5000034706_Kazachstania_psychrophila_SPADES	Saccharomycetaceae	Saccharomycetales	1.062640909	0.807991288	0.936601515	1.186326894	1.310664394	0.726065152	0.244600758	1.717091667	4.012701136	0.350526136	0.580334091	1.253279545	0.745141477	0.80956875	0.999242424	1.438447727	1.655313258	0.557253788	0.337489773	1.38782197	2.58172197	0.172572727	0.22030303	1.007132576	0.221460227	0.104589773	0.069423864	0.978442045	1.0392875	0.131061364	0.309280682	0.537468182	1.593165152	0.478989773	0.3996375	1.516086742	1.224810606	0.678662121	0.199566667	1.890912879	0.562962121	0.367798485	0.241481061	2.825420455	0.977239394	0.79207197	0.384415909
yHMPu5000034708_kazachstania_yasuniensis_180604	Saccharomycetaceae	Saccharomycetales	1.299110115	0.483295552	0.699813486	1.513835007	1.33076901	0.635394548	0.153246055	1.87553802	4.200889885	0.174210904	0.427063128	1.235049857	0.517166428	0.60829627	0.99713056	1.868059003	1.829306313	0.301357604	0.163520086	1.651296628	2.69398924	0.251431851	0.156135581	0.876139885	0.204142037	0.062526542	0.059681492	1.002575681	0.368737446	0.082447274	0.141782281	0.642505739	1.727741392	0.273439383	0.266878766	1.721897776	1.212687948	0.654708752	0.135550933	1.982687231	0.560189383	0.210549498	0.562992109	2.653981349	0.728539455	0.641327834	0.658098278
yHMPu5000034709_kluyveromyces_aestuarii_160519	Saccharomycetaceae	Saccharomycetales	1.093211554	0.793751424	0.905567941	1.203400325	1.267923515	0.786034988	0.602550854	1.341	2.831841334	0.621914158	1.171121644	0.92155655	0.761362897	0.791519731	0.999593165	1.443440602	1.332283971	0.667033767	0.661206672	1.286180228	1.795491456	0.466961758	0.445122864	1.276914565	0.463200976	0.341038242	0.277222945	0.891086656	0.83005533	0.41344345	0.472421888	0.949700163	1.336973149	0.62194467	0.66099227	1.374393002	1.413056957	0.706598861	0.486129373	1.393318145	1.127932465	0.635676159	0.536372661	1.695089504	0.807786819	0.748069162	0.797061839
yHMPu5000034710_kluyveromyces_dobzhanskii_160519	Saccharomycetaceae	Saccharomycetales	0.959454619	1.154950383	1.037721259	0.841418717	1.05117144	1.031215813	0.628572005	1.284168616	2.968892699	0.713773699	1.08541428	0.853331182	0.679090964	1.176540944	0.998991529	1.140720653	1.246221864	0.883888261	0.749744252	1.076579669	1.740941509	0.513225494	0.629987898	1.102861638	0.383230335	0.337876967	0.306854377	0.895783784	0.861628076	0.45643808	0.690557886	0.839638161	1.293864865	0.85863211	0.703714401	1.137334006	1.1615595	0.894732553	0.538164582	1.405456232	0.970609117	0.731273094	0.6014643	1.691715208	0.722252521	0.930279952	0.99470593
yHMPu5000034711_kluyveromyces_lactis_var_drosophilarum_160519	Saccharomycetaceae	Saccharomycetales	1.033870558	0.943541791	0.96573238	1.054076633	1.122332341	0.875427437	0.533034743	1.466779432	3.094920786	0.543091126	1.040734961	0.953891602	0.70327159	1.01377427	0.99781616	1.278744491	1.356725829	0.654219575	0.640098868	1.304088942	1.907272583	0.408282708	0.522286282	1.147796704	0.392069089	0.240601549	0.267764145	0.941072067	0.874787373	0.35569863	0.412477665	0.83993925	1.403577526	0.632799285	0.595230891	1.363627556	1.262013103	0.742634902	0.433273774	1.560492357	1.026336311	0.545249156	0.525007743	1.899400437	0.826707167	0.805133214	0.885423069
yHMPu5000034712_kluyveromyces_lactis_var_lactis_160519	Saccharomycetaceae	Saccharomycetales	1.03415403	0.940025539	0.965447326	1.057580607	1.113302474	0.866596967	0.535963288	1.480065443	3.103450918	0.547567039	1.038113727	0.958155227	0.704258978	1.020938547	0.999401437	1.272393855	1.35611652	0.649668396	0.639494014	1.307235036	1.909251397	0.40802075	0.516220271	1.149708699	0.386539106	0.240800878	0.264293296	0.94519154	0.873486034	0.353031524	0.408328013	0.842425379	1.399612131	0.62509178	0.598392259	1.371715483	1.255132482	0.743777334	0.429367917	1.56848763	1.024719074	0.546826816	0.523600958	1.903212291	0.83035435	0.80594174	0.882143655
yHMPu5000034713_kluyveromyces_marxianus_160519.haplomerger2	Saccharomycetaceae	Saccharomycetales	0.891668587	1.044206391	1.106583901	0.952650952	1.117480007	0.913861358	0.657799895	1.303835167	2.962130959	0.711515977	1.003248821	0.877759036	0.712267156	1.028349398	0.997904662	1.254125196	1.262900646	0.855315872	0.731162913	1.098586695	1.912478435	0.458091846	0.478944648	1.1288088	0.323185961	0.381338921	0.351947617	0.9486967	0.979756941	0.513283394	0.410917758	0.864968046	1.262612537	0.807002619	0.734243758	1.187759036	1.210260171	0.800051685	0.540263314	1.445880217	0.976180199	0.675587218	0.613895582	1.72940667	0.736374367	0.78953239	1.039263838
yHMPu5000034718_candida_uthaithanina_180604	Saccharomycetaceae	Saccharomycetales	0.806860693	1.118935617	1.186737952	0.871652485	1.145456325	0.991170934	0.758329066	1.101956325	2.548917922	0.982076431	1.241331325	0.898006401	0.772469503	1.118161333	0.994917169	1.097499623	0.961763178	1.055533886	1.03183622	0.895520331	1.640338102	0.639101657	0.687570783	1.017185241	0.337791416	0.518523343	0.624051958	0.71102259	0.763695407	0.652675075	1.55071875	0.694958584	0.936267696	0.997131777	1.060719127	0.995337726	1.152873494	0.922732681	0.689670934	1.231652108	0.787685994	0.941918675	0.695246235	1.569747741	0.658548193	0.931696536	1.193725151
yHMPu5000034719_candida_pseudohumilis_180604.haplomerger2	Saccharomycetaceae	Saccharomycetales	0.632804559	1.249099507	1.360050689	0.747839088	1.174641946	1.177342405	0.623558428	1.01827998	2.391458751	0.781203266	0.96661439	0.919652322	0.608024834	1.3179471	0.996938255	1.06533271	0.724621534	1.219264841	1.268574588	0.731407042	1.874398367	0.606268413	0.530379997	0.969909849	0.256761014	0.940588535	0.370061915	1.045748257	1.085609117	0.848392244	1.674840959	0.81031638	0.716604184	1.065681238	1.276251743	0.926494302	0.981922776	1.27591223	0.53885967	1.197141691	0.803485627	0.893902364	0.551880252	1.745268243	0.606733798	1.197173669	1.015440721
yHMPu5000034720_candida_nivariensis_180604	Saccharomycetaceae	Saccharomycetales	0.862071538	0.997682308	1.134081154	0.997701154	1.138127692	0.952513846	0.429806154	1.470274615	3.207455769	0.600069231	1.086754615	1.186211538	0.762824423	0.959455385	0.995961538	1.272500192	1.258974615	0.850240385	0.734871154	1.100144231	2.024643846	0.373329231	0.418168462	1.165320769	0.261861923	0.217137692	0.270628846	0.924874615	1.018335	0.325926923	0.927126923	0.706603846	1.157045385	0.744861154	0.837954231	1.247061538	1.118543077	0.867142308	0.405716923	1.605502308	0.693003077	0.515071538	0.510398462	2.275340769	0.771464615	0.834312308	0.898335385
yHMPu5000034721_candida_milleri_190924.haplomerger2	Saccharomycetaceae	Saccharomycetales	0.413447372	1.487122525	1.571665029	0.5015629	0.879744529	1.469794849	0.848777133	0.792668155	1.97542653	1.129162126	0.892191157	0.640515409	0.474511389	1.735550246	0.991216317	0.768053595	0.441012357	1.462156915	1.544695549	0.47531517	1.559736192	1.044326932	0.633316659	0.741188626	0.178561858	1.646792318	0.555117463	0.72142385	0.770092899	1.636410898	2.097845467	0.619353283	0.471969927	1.382253685	1.518203662	0.607324699	0.753509603	1.481693613	0.848085753	0.913091559	0.636998065	1.492017865	0.531880899	1.333734703	0.376792616	1.578346881	1.230337948
yHMPu5000034722_candida_kungkrabaensis_180604	Saccharomycetaceae	Saccharomycetales	0.848482085	1.011436674	1.145385323	0.98434681	1.139434374	0.956546465	0.428130293	1.468958038	3.222538034	0.597966277	1.060673309	1.189415214	0.758788465	0.968897107	0.995401418	1.265992527	1.256535735	0.859197164	0.734650699	1.087535926	2.036697452	0.37097375	0.406783675	1.163242	0.255235103	0.217496838	0.270851887	0.940834259	1.022405058	0.330893275	0.932861468	0.705473079	1.152806285	0.755794597	0.843362713	1.235774286	1.110576739	0.88020617	0.40437785	1.600945775	0.687590726	0.507443572	0.511139299	2.288400077	0.761018586	0.838583637	0.910059398
yHMPu5000034723_candida_glabrata_180604	Saccharomycetaceae	Saccharomycetales	0.876304904	0.98275291	1.114917001	1.006181263	1.271645869	0.868061057	0.447520702	1.401221904	3.081342873	0.746304522	1.171157413	1.062773898	0.899530052	0.911895821	0.997328754	1.1765415	1.250711315	0.846195764	0.737458882	1.102668956	1.922401832	0.457000572	0.442134707	1.153301278	0.315433314	0.306154551	0.317692044	0.774785346	0.995755009	0.35539439	0.995900401	0.741618775	1.165868346	0.788805953	0.82611868	1.201273421	1.17073154	0.848857852	0.456277046	1.515713032	0.754926159	0.724711315	0.473037207	2.035005533	0.820602175	0.817487502	0.95961992
yHMPu5000034724_candida_castellii_180604	Saccharomycetaceae	Saccharomycetales	1.070528972	0.846509186	0.927047446	1.142184535	1.234734504	0.836158288	0.683302241	1.24170321	2.017920048	0.800032707	0.874016959	0.991175045	0.914245912	0.927982435	0.995558248	1.148042399	1.224329093	0.789535231	0.769209772	1.173315566	1.414447809	0.749650717	0.584246315	1.240373915	0.699735918	0.846927922	0.454056935	1.088906118	0.76559782	0.739605088	0.856610539	0.897726227	1.094312942	0.769364426	0.904879063	1.224578639	1.265498082	0.819710882	0.584016152	1.328281042	1.033563497	1.049054714	0.495056733	1.419844942	0.883366041	0.852346457	0.923362003
yHMPu5000034725_candida_bracarensis_160928	Saccharomycetaceae	Saccharomycetales	0.907467845	0.926598345	1.089146672	1.068135765	1.128358029	0.848610756	0.478851448	1.538893569	2.962123731	0.582537044	1.22682625	1.209773975	0.862959759	0.89668522	0.994922903	1.235795788	1.24547123	0.787884167	0.747383227	1.153823242	1.862678451	0.388737119	0.436437759	1.295617149	0.295510718	0.221359158	0.320130124	0.922017676	1.083988341	0.402135389	0.787295224	0.769655134	1.167820233	0.716965024	0.828042497	1.274384731	1.042025574	0.829262881	0.390810079	1.73406619	0.778659646	0.531309515	0.537685596	2.147782625	0.891114705	0.774114329	0.849503573
yHMPu5000034727_myxozyma_kluyveri_210210	Lipomycetaceae	Lipomycetales	1.150820805	0.616203356	0.840454698	1.377756376	1.520518121	0.587992617	0.377637584	1.510416107	1.732533221	0.408205369	0.334023826	1.058006376	0.446571644	0.704619463	0.999496644	1.846287081	1.397309732	0.575860738	0.593294295	1.370112416	1.80176443	0.400395302	0.479098658	1.309957047	1.248852685	0.728472483	0.466074161	1.475681879	0.380177517	0.733999329	0.46889698	1.67595604	1.288280537	0.540505034	0.710712752	1.455804027	1.585230872	0.483534228	0.468032886	1.463091946	1.533277852	0.621081208	0.205216107	1.637675168	0.671386577	0.772941611	0.494989262
yHMPu5000034728_myxozyma_lipomycoides_210210	Lipomycetaceae	Lipomycetales	0.897548092	0.890548407	1.098667297	1.101252286	1.155692841	0.82529486	0.652664775	1.364362031	1.392844844	0.63033491	0.559157994	0.839863765	0.511673605	0.948358089	0.999211605	1.539019868	1.045066225	0.788391359	0.947680227	1.154844529	1.520573321	0.403442447	0.903036266	1.157168086	1.338268685	0.766924314	0.76731315	1.163922422	0.515601703	0.70425071	0.812502365	1.344632923	1.067074424	0.816773573	0.929456954	1.178811416	1.252151372	0.624085777	0.736002523	1.385802586	1.171267108	0.93815894	0.449473352	1.436037843	0.677047619	0.951037528	0.994339956
yHMPu5000034730_myxozyma_monticola_201018	Lipomycetaceae	Lipomycetales	0.651862717	1.264027343	1.343010538	0.722586158	0.743114782	1.054276275	1.244426659	0.956981487	0.709681572	0.905532612	0.378600684	0.618924523	0.327289661	1.495258616	1	1.172311735	0.62301595	1.009335232	1.365876104	0.941960695	0.734093421	0.859407576	1.550551979	0.845629735	0.937106522	1.699790943	1.236923668	1.025644546	0.421303902	1.400536884	1.549821703	1.136734264	0.76021333	1.120135574	1.237223583	0.876161777	0.767238963	0.939290231	1.351879237	0.941482199	1.117935061	1.466455711	0.493052692	0.918520649	0.357643976	1.419281686	1.218268869
yHMPu5000034733_myxozyma_neotropica_210210	Lipomycetaceae	Lipomycetales	0.857147692	0.825678002	1.138909479	1.168079185	0.94616527	0.87298045	0.688628881	1.490167242	1.214735338	0.717274519	0.428508625	0.771447018	0.448648595	1.131607689	0.999507146	1.416245934	0.972567767	0.750940693	1.019546575	1.199773944	1.01186003	0.698427468	0.840354197	1.443379662	1.219486447	1.294728438	0.658838837	1.176541153	0.562861508	1.170973879	0.802501725	1.505099064	1.009069164	0.750779366	0.98961656	1.245934615	0.986263841	0.786138985	0.765635617	1.461843273	1.395296862	1.043503861	0.315497946	1.242297355	0.549266305	1.219908001	0.759107606
yHMPu5000034735_myxozyma_sirexii_201018	Lipomycetaceae	Lipomycetales	0.930413667	0.989517665	1.06593664	1.003847736	0.884132029	0.961569746	0.980366893	1.171211146	1.033997346	0.802333057	0.362545696	0.726305523	0.483251285	1.27739592	0.99966827	1.236334881	0.831618179	0.858289269	1.160088572	1.095931995	0.868902306	0.735576713	1.267767789	1.116427268	1.148676066	1.560420965	0.867835462	1.014367225	0.550507215	1.189365401	1.106297894	1.233638414	0.960943108	0.940538066	1.038060375	1.057802289	0.849957207	0.933349478	1.018855532	1.197700448	1.201531266	1.357717034	0.420639575	1.016650191	0.497599602	1.380014596	0.952141317
yHMPu5000034736_myxozyma_udenii_200128	Lipomycetaceae	Lipomycetales	0.753230994	1.247574724	1.23767154	0.745277778	0.934669916	1.004007797	1.017894737	1.038815465	0.657195906	0.830411306	0.262699805	0.70002729	0.318984893	1.331005361	0.999350227	1.345121345	0.69591553	1.045607537	1.296287524	0.910532814	0.953248213	0.872096166	1.189586095	0.977244314	1.00894152	1.671538012	1.099692008	1.286164717	0.399251462	1.442953216	1.136400585	1.622522417	0.76399935	1.043461988	1.233076673	0.952314815	0.921111111	0.829594542	1.247125406	1.001440546	1.073717999	1.394580247	0.380573099	1.14782911	0.348671215	1.290923977	1.169845354
yHMPu5000034737_Myxozyma_vanderwaltii_SPADES	Lipomycetaceae	Lipomycetales	1.106462991	0.804239444	0.888568637	1.188143401	1.109461169	0.710363305	0.574401722	1.604355026	1.507822156	0.588335817	0.390679583	0.84558768	0.50576006	0.920439146	0.999337639	1.56831694	1.10254976	0.690302037	0.889501904	1.253066071	1.054363305	0.643535022	0.692939228	1.60052724	1.219352211	1.122631893	0.529364133	1.217024342	0.459198212	0.95447392	0.63339692	1.609755589	1.179159132	0.710370922	0.818522603	1.284662361	1.117843352	0.649816195	0.675499255	1.556101341	1.534281172	0.870564663	0.339250869	1.252537837	0.633331346	1.024266269	0.654297069
yHMPu5000034738_geotrichum_candidum_190924.haplomerger2	Dipodascaceae / Trichomonascaceae	Dipodascales	0.716098003	1.216149127	1.278306935	0.77864223	0.794107456	1.317097714	0.650126748	1.234703965	1.364945307	1.052748529	0.348288801	0.724330858	0.279265361	1.117148548	0.994501785	1.59663924	0.779813639	1.050764541	1.207839105	0.891745346	0.833749011	1.309274814	0.669558021	1.170413041	0.615428571	1.685049677	0.786346677	1.179546638	0.517407543	1.245592939	1.240613871	1.587243368	0.819192823	1.029555127	1.175790682	0.965428764	0.778081219	1.27147603	0.667180477	1.280856178	0.648163982	1.556603453	0.365816147	1.425850101	0.431021125	1.168180573	1.006947429
yHMPu5000034739_lipomyces_yarrowii_190924	Lipomycetaceae	Lipomycetales	0.82318166	0.925099051	1.167461035	1.063939848	1.009149579	0.925782115	1.025930758	1.035379762	0.965440182	0.837048523	0.688983024	0.797428151	0.604672637	1.116787194	0.993851089	1.271722096	0.872740543	0.888073787	1.114426948	1.055249298	1.183683999	0.643763133	1.172869937	0.986288999	1.249216682	1.047160005	1.08337495	0.954438711	0.639039701	1.085646304	1.118365994	1.115979949	0.957639888	0.984590028	1.041023393	1.010330437	1.004481754	1.008637883	0.980341666	1.005921668	1.040627724	1.304850154	0.512246491	1.136864056	0.519352493	1.30764871	0.997903489
yHMPu5000034740_lipomyces_yamadae_SPADES	Lipomycetaceae	Lipomycetales	0.846009877	0.919053196	1.148910399	1.073609144	1.042945675	0.903241992	0.995913645	1.054960914	0.97672245	0.840890645	0.718702977	0.825773388	0.615999012	1.100621984	0.998871173	1.279141668	0.888337519	0.883070128	1.103760406	1.07939636	1.207625229	0.644365176	1.133018767	1.007615634	1.258144208	1.037111048	1.037022153	0.96612784	0.646339777	1.082988571	1.093019331	1.125256103	0.963325808	0.978748695	1.034697898	1.018711161	1.0362506	0.985707916	0.952128686	1.025835473	1.055074926	1.278639199	0.516669395	1.143943559	0.53990405	1.289451108	0.992753492
yHMPu5000034741_lipomyces_tetrasporus_170307	Lipomycetaceae	Lipomycetales	0.749425615	0.983559776	1.245217677	1.010353056	0.971206233	0.923614804	1.063007061	1.038186998	0.948804237	0.892484295	0.705677867	0.779426589	0.544116143	1.208432432	0.99926954	1.240546749	0.784495739	0.935613343	1.204790601	1.016176284	1.131280253	0.688390553	1.19254541	0.979006087	1.20193645	1.156377648	1.084245435	0.896139518	0.616708546	1.227278305	1.187137327	1.095924763	0.88557682	1.036121013	1.113206233	0.960956903	0.962199659	0.965863647	1.063625517	1.006705625	1.023144875	1.38005795	0.556098369	1.037239834	0.479276357	1.399437059	1.001213538
yHMPu5000034742_lipomyces_suomiensis_160519	Lipomycetaceae	Lipomycetales	0.940261952	0.848826785	1.056135232	1.146261624	1.028343157	0.847819253	0.730352325	1.392777996	1.133333988	0.738334971	0.399388016	0.77824558	0.539031925	1.042867878	1	1.413663065	0.880898821	0.793884086	1.112224623	1.158637197	1.045582187	0.660009823	0.95848461	1.326087754	1.189989194	1.373700393	0.684485265	1.209018664	0.649594303	1.048102161	0.916933202	1.451572692	0.959585462	0.824983301	1.038776686	1.171415193	1.028836935	0.843342502	0.76537983	1.361026195	1.292101506	1.124470858	0.373205632	1.208170269	0.643648985	1.165573019	0.861874263
yHMPu5000034743_lipomyces_starkeyi_190924	Lipomycetaceae	Lipomycetales	0.798483652	0.929873994	1.19221001	1.06056841	1.028157948	0.854647887	1.015980382	1.099692153	1.008424044	0.836217555	0.678631539	0.813914487	0.578508048	1.151961896	0.999245473	1.263853747	0.824884054	0.903389336	1.160276911	1.044799799	1.182762575	0.665224849	1.121863682	1.02106841	1.232462022	1.10656992	1.002344819	0.963066398	0.639267857	1.197117706	1.058799296	1.106452213	0.916834507	0.975162978	1.081153672	1.022069165	0.994562877	0.906808853	1.053958249	1.044623239	1.066284205	1.275443159	0.539737425	1.113903924	0.522799296	1.323960262	0.990716801
yHMPu5000034744_lipomyces_spencer-martinsiae_170307	Lipomycetaceae	Lipomycetales	0.747235544	0.985667334	1.249260075	1.007573967	0.973077847	0.92716796	1.060707885	1.035473842	0.949923154	0.889678348	0.706547685	0.768021777	0.543790363	1.205770213	0.999624531	1.244830288	0.784946934	0.941529662	1.203788986	1.014665582	1.135014768	0.685534418	1.200801001	0.974117146	1.195992991	1.154002753	1.083117146	0.900428035	0.609558698	1.224706633	1.187097372	1.090634793	0.882912891	1.035063079	1.11633617	0.962433542	0.964897622	0.968194743	1.062728911	1.003042804	1.02338373	1.386398498	0.546024531	1.041145932	0.479347184	1.393604005	1.006054068
yHMPu5000034745_lipomyces_sp_201018	Lipomycetaceae	Lipomycetales	0.509947623	1.346933749	1.479763991	0.639660171	0.703854092	1.167430086	1.49382198	0.630436789	0.598742011	1.132125643	0.57015339	0.459071551	0.407176929	1.702889322	0.996882307	0.881036165	0.545915511	1.251410756	1.440366641	0.699953235	0.67186968	0.974316446	1.686090101	0.652109119	0.772201403	2.033436009	1.339836009	0.676133125	0.35032424	1.893007015	1.701105222	0.887783944	0.636274669	1.413242712	1.359360249	0.58208106	0.702777241	1.274671863	1.411943882	0.608682775	0.707430709	2.161288231	0.472800624	0.655226812	0.273055027	1.731227436	1.226180514
yHMPu5000034746_lipomyces_smithiae_170713	Lipomycetaceae	Lipomycetales	0.541500253	1.319039622	1.453104704	0.671856011	0.82738695	1.213478334	1.189526218	0.76810521	0.471189681	1.086830551	0.342759737	0.530457258	0.374093576	1.641864947	0.999831394	0.978958523	0.593325577	1.218979262	1.393186309	0.739543753	0.833183612	0.964304839	1.463243298	0.730402293	0.841100658	2.196336874	1.213662114	0.923626707	0.504286292	1.835516439	1.462194234	1.007978756	0.638800877	1.260200978	1.359175856	0.736764121	0.831476648	0.994502108	1.441661777	0.732236048	0.720495026	1.924505142	0.507222391	0.842987692	0.363712696	1.456821447	1.369162704
yHMPu5000034747_lipomyces_orientalis_170307	Lipomycetaceae	Lipomycetales	0.750372242	0.979997178	1.245779374	1.012563109	0.97015803	0.922234479	1.060685993	1.046321703	0.940535403	0.889318368	0.714215495	0.770234223	0.551643279	1.18545177	0.999102104	1.259458953	0.784789892	0.948061827	1.205718061	1.010378399	1.133014366	0.680689584	1.19974705	0.979816829	1.197500257	1.153750128	1.090756285	0.898468445	0.62529528	1.20914392	1.187416624	1.095320934	0.886690354	1.041922524	1.112026937	0.954742175	0.966954849	0.966339148	1.059180605	1.007424833	1.01602001	1.384117496	0.547791688	1.049956901	0.486222678	1.385513597	1.00129451
yHMPu5000034748_lipomyces_oligophaga_160519	Lipomycetaceae	Lipomycetales	1.036618405	0.780881683	0.960576337	1.214911481	1.086019982	0.733142857	0.777005434	1.402281507	1.055519369	0.632346363	0.36148922	0.789038387	0.509859597	1.007858545	1	1.479626293	0.928272042	0.614195618	1.064365995	1.343385451	1.129567748	0.583557581	0.917414899	1.359603856	1.521539001	0.922902016	0.903002629	1.224756179	0.705894479	0.838471867	0.970001753	1.372150044	1.115584224	0.764004557	0.883012445	1.230736547	1.130533216	0.715288344	0.758321472	1.395010692	1.404382121	0.992926205	0.414054338	1.186484137	0.637669413	1.072304996	0.820612796
yHMPu5000034749_lipomyces_mesembrius_160519	Lipomycetaceae	Lipomycetales	0.782791225	0.92858775	1.212202886	1.063756478	1.010929329	0.859004122	1.048646054	1.080204947	0.992706714	0.840272085	0.661823322	0.800952297	0.577953622	1.155932862	0.999852768	1.26214841	0.806873675	0.906512662	1.181053592	1.045489694	1.151153121	0.654223793	1.171782097	1.011633098	1.240886042	1.087825972	1.05294258	0.955619258	0.635946113	1.188961131	1.06444258	1.085889576	0.895567727	0.976786808	1.1026649	1.020563015	0.975965253	0.892108363	1.088580683	1.043260895	1.053977621	1.302795642	0.528068316	1.1133404	0.511227915	1.334928151	0.989666667
yHMPu5000034751_dipodascopsis_tothii_210210	Lipomycetaceae	Lipomycetales	0.140436059	1.848530112	1.843579182	0.113923792	0.190984387	1.457534572	2.165758364	0.178954647	0.124639405	1.395651301	0.068808178	0.098973234	0.065392751	2.556986989	0.992007435	0.352516171	0.092039405	1.774445725	1.891231599	0.147115613	0.13367881	1.156780669	2.515333829	0.180788104	0.138008922	3.28089145	1.980444981	0.389205948	0.080083271	2.022421561	3.529758736	0.209381041	0.136940149	1.862285874	1.858227138	0.132881784	0.156342751	1.86183197	1.73666171	0.245124164	0.195428996	3.103790335	0.429894424	0.26707881	0.04455539	1.933169517	1.808242379
yHMPu5000034752_dipodascopsis_uninucleata_var_uninucleata_170713	Lipomycetaceae	Lipomycetales	0.904405594	0.691726607	1.091930403	1.303278388	1.191947386	0.588974359	0.597111555	1.618522811	1.902136863	0.686919081	0.597872128	0.994467532	0.795796204	0.759062937	0.999667	1.441130869	0.948880786	0.64198335	1.044126207	1.308732601	1.524649351	0.385345321	0.553463203	1.529223443	1.316188811	0.613274725	0.374602398	1.186671329	0.777713287	0.752541459	0.735715285	1.507467532	1.089615718	0.673192141	0.908718282	1.322478521	1.290282384	0.554430902	0.533166167	1.621361305	1.416511489	0.8015338	0.294843157	1.485014985	0.866415584	0.828845155	0.707832834
yHMPu5000034753_dipodascopsis_uninucleata_var_wickerhamii_170713	Lipomycetaceae	Lipomycetales	0.904343679	0.688811173	1.091408363	1.304001633	1.188525319	0.59045802	0.600855929	1.617440706	1.893373407	0.68891114	0.595008494	0.988992486	0.794782424	0.758954917	0.999183273	1.44136475	0.946660568	0.643123489	1.04223195	1.305259392	1.51859327	0.386766416	0.555672003	1.529826854	1.312179026	0.617580529	0.378420451	1.194376348	0.778508331	0.752459	0.734229664	1.51118654	1.088211696	0.674144724	0.910153871	1.321281281	1.287786998	0.553969944	0.534475662	1.623029729	1.409353153	0.801332898	0.297210062	1.489386475	0.868267886	0.831259719	0.70632473
yHMPu5000034754_lipomyces_arxii_170713	Lipomycetaceae	Lipomycetales	0.951058925	1.034523777	1.045150586	0.961685734	1.170607857	0.736825637	0.81445348	1.274555479	1.402686079	0.725309442	0.515116127	0.905869745	0.503121296	0.943378015	0.999483115	1.550899724	0.928528601	0.825915575	1.063545486	1.118605445	1.334541006	0.417155065	1.044820124	1.191035148	1.215429014	0.790115438	0.991027567	1.077226396	0.553681943	0.709905238	1.033208477	1.224132323	1.074039283	0.977564783	0.923548587	1.016921778	1.226483804	0.667233632	0.890893866	1.21459683	1.232700896	1.042014473	0.509473467	1.212953825	0.546708477	1.136997243	0.987063405
yHMPu5000034755_lipomyces_chichibuensis_170713	Lipomycetaceae	Lipomycetales	0.812419652	0.912041119	1.183951927	1.079795918	1.045355102	0.823496901	1.008018141	1.120004837	1.01178322	0.816600454	0.666214059	0.802025397	0.593653515	1.105470748	0.999395314	1.296770068	0.841897506	0.893436432	1.14812517	1.063026153	1.20426969	0.629734845	1.133873923	1.023651096	1.255706122	1.064523356	1.027789569	0.962971429	0.644372789	1.134324717	1.024178685	1.108242177	0.925749055	0.957049735	1.072738624	1.039020106	1.007100831	0.879333636	1.046405442	1.066480423	1.062826304	1.275728496	0.519879667	1.137857596	0.525968859	1.299969766	0.97328133
yHMPu5000034756_hemisphaericaspora_nanyangensis_170713	CUG-Ser1 clade	Serinales	1.153765233	0.57627561	0.841917317	1.41774863	1.133340196	0.805300349	0.261907355	1.797334883	3.466011622	0.345169394	0.585773535	1.323287474	0.706710941	0.680016271	0.998173668	1.60976075	1.691730367	0.452422381	0.299968786	1.498100614	2.156972273	0.383324589	0.232618961	1.213074548	0.66582268	0.160028557	0.155192097	0.92911838	0.32495052	0.252178965	0.29699317	0.737788306	1.639651004	0.408918811	0.355699817	1.586765067	1.383513199	0.663748962	0.250733522	1.695346505	1.337206043	0.298565499	0.485593226	1.869924622	0.849867508	0.637496928	0.558238751
yHMPu5000034758_lipomyces_japonicus_160519	Lipomycetaceae	Lipomycetales	0.964226445	0.939295752	1.029704567	1.0565519	0.880341744	0.995263494	1.040904503	1.081541999	1.148470137	0.69296359	0.817648994	0.723478122	0.473768125	0.910514851	0.99904184	1.609941233	1.203106675	0.695065155	0.789228362	1.260540083	1.277587991	0.521720217	1.14505206	1.045404663	1.232121367	0.925292558	0.961949856	0.900015331	0.394814756	0.560403066	0.854319706	1.282049186	1.289028106	0.827896838	0.706820185	1.167312041	1.161688279	0.995853082	0.741919515	1.100451613	1.021869051	1.377651868	0.409814756	1.187389332	0.515934206	0.852553817	1.179586714
yHMPu5000034759_lipomyces_kockii_170307	Lipomycetaceae	Lipomycetales	0.797165316	0.928490023	1.197271738	1.063528359	1.010337405	0.860655944	1.044909421	1.078246463	1.008230016	0.854771073	0.695905672	0.809329544	0.573835893	1.168302455	1	1.25460624	0.822898537	0.912407063	1.16524997	1.038493893	1.159637199	0.66824477	1.140455194	1.023930342	1.223317209	1.103389769	1.019265691	0.943131939	0.630040634	1.201714597	1.070982948	1.105903253	0.912284436	0.979160479	1.085538759	1.017936389	0.987546741	0.903484339	1.071579635	1.037329302	1.06465933	1.294701657	0.542542992	1.093697908	0.512261217	1.326458338	0.994221309
yHMPu5000034760_lipomyces_kononenkoae_160519	Lipomycetaceae	Lipomycetales	0.853333797	0.918432185	1.144998054	1.074341579	1.048489161	0.89940856	0.988306837	1.063108394	0.987442746	0.8280592	0.712443302	0.823113952	0.618269316	1.094661895	0.999583102	1.28372985	0.891145359	0.877461089	1.102740133	1.082516676	1.213944414	0.642168983	1.121051695	1.016093385	1.257461089	1.040704002	1.032971373	0.964648416	0.653464703	1.08069622	1.096643413	1.129566704	0.96869483	0.975271262	1.030749027	1.022227071	1.0362796	0.981912173	0.951883268	1.028715953	1.063123958	1.271485825	0.515145081	1.146325737	0.543071707	1.288059477	0.980798221
yHMPu5000034761_Lipomyces_lipofer_SPAdes	Lipomycetaceae	Lipomycetales	0.640872691	1.005896363	1.35335306	0.986886547	0.892082564	1.00754157	1.131209007	0.967356236	0.968028291	0.871980658	0.85680485	0.713147806	0.574481813	1.317897229	0.999278291	1.104169313	0.706218245	0.992461316	1.283677829	0.964524827	0.983776559	0.857184758	1.194938222	0.954808891	0.972956986	1.256734122	1.084554561	0.852026848	0.592027136	1.503893764	1.288883661	1.048431582	0.764553984	1.014216801	1.234579965	0.982607102	0.904437644	0.969422633	1.222746536	0.903282333	1.02990127	1.321677829	0.662165704	0.982678984	0.455640878	1.408869515	1.122132794
yHMPu5000034860_Trichomonascus_apis_MASURCA	Dipodascaceae / Trichomonascaceae	Dipodascales	0.990572536	0.901364041	1.006270627	1.091461042	1.060321423	0.83611709	0.663910461	1.43677199	1.167387861	0.649363754	0.466815325	1.005113216	0.336904864	1.027868274	0.998278089	1.623131726	1.30290056	0.604364471	0.690211795	1.344839145	2.156347252	0.231457024	0.781181805	0.818329746	2.095781317	0.372100732	1.091982781	0.768744727	0.613520448	0.472533793	0.762204907	0.834952217	1.425018798	0.735632659	0.570103315	1.258914622	1.267939733	0.717437796	0.674082365	1.338745875	0.974303917	0.731963266	0.840188836	1.446543837	0.785812025	0.764438513	1.102174774
yHMPu5000034862_zygotorulaspora_florentina_160519	Saccharomycetaceae	Saccharomycetales	1.090692816	0.862935922	0.906976311	1.132403883	1.188706796	0.915500583	0.628945243	1.264462913	2.806363107	0.793140583	1.221314563	0.955283883	0.825512621	0.938478641	0.995339806	1.230171845	1.262666408	0.772890485	0.727624466	1.185944466	1.624180971	0.663985243	0.537674563	1.161725049	0.464059806	0.416305631	0.278325437	0.76680699	0.816389126	0.495623301	0.889855922	0.800261359	1.205087379	0.744166602	0.793747184	1.251951068	1.231067184	0.879078058	0.554501748	1.323667573	0.927238058	0.942609709	0.601721942	1.527583689	0.725467961	0.934967767	0.872330097
yHMPu5000034863_zygosaccharomyces_rouxii_180604	Saccharomycetaceae	Saccharomycetales	1.08682306	0.771276282	0.911580291	1.226728905	1.124043088	0.841829643	0.505721125	1.521972472	3.046698983	0.522244165	1.098104129	1.195503291	0.623095751	0.860378815	0.997805705	1.508702573	1.407605426	0.680848594	0.587209256	1.275664472	1.793055655	0.584050269	0.388078197	1.222021145	0.333345302	0.247324955	0.145354877	1.112211849	0.873257929	0.345563136	0.552514662	0.779807301	1.443791343	0.514160383	0.552219031	1.481052065	1.407032116	0.744827449	0.366641931	1.478246958	0.866247756	0.474140036	0.393824057	2.260890485	0.856868143	0.71189228	0.853397167
yHMPu5000034864_zygosaccharomyces_lentus_170307	Saccharomycetaceae	Saccharomycetales	0.870308675	1.104896979	1.124269558	0.887743997	0.819239349	1.124126259	0.918854376	1.130773044	1.944332301	1.026568164	1.605613478	0.816691325	0.62454086	1.276110186	0.99767622	1.090623741	0.929773044	1.016987219	1.064804802	0.93886096	1.1362378	1.16240976	0.731071263	0.964041053	0.412066615	0.734994191	0.460433772	0.817989156	0.611380713	0.774063904	1.335353215	0.709702169	0.963343919	0.966522851	1.033557707	1.026892332	0.95280093	1.264915569	0.727880713	1.054301317	0.734615802	1.174336948	0.720505809	1.370482572	0.613852827	0.978260263	1.48905732
yHMPu5000034865_zygosaccharomyces_kombuchaensis_160519	Saccharomycetaceae	Saccharomycetales	0.876672134	1.089885179	1.117468854	0.904256591	0.845873072	1.105360672	0.865235696	1.174860379	2.03854833	0.969468073	1.593596954	0.858274165	0.620909783	1.242282367	0.997656708	1.129157001	0.972453427	0.991747315	1.021297793	0.964511619	1.199923452	1.118824448	0.651765671	1.019324351	0.405480961	0.663268893	0.403589924	0.874127709	0.631168131	0.718394845	1.248878735	0.722933802	0.9885909	0.942629565	1.006722125	1.049559461	0.992877172	1.228153876	0.662954111	1.114393283	0.754247217	1.097714509	0.691307167	1.453582503	0.615164226	0.949809022	1.486703378
yHMPu5000034866_zygosaccharomyces_bisporus_160519	Saccharomycetaceae	Saccharomycetales	0.940420811	1.017382173	1.056900918	0.976114767	0.924280031	1.028925019	0.827317521	1.213352716	2.138610941	1.006862663	1.371071155	0.860635042	0.684593344	1.154920811	0.999043611	1.151876052	0.985724943	0.966507651	1.008536725	0.996384468	1.227739097	0.970071155	0.65058684	1.139340474	0.452794568	0.750944529	0.41000153	0.86025746	0.701994262	0.71998049	1.220668324	0.80188026	1.022325937	0.928592578	0.974995792	1.064138868	1.03869013	1.094108646	0.653584545	1.212802601	0.854423871	1.164212701	0.590299158	1.386410099	0.726729151	0.942563122	1.334221117
yHMPu5000034868_Vanderwaltozyma_yarrowii_S33_SPADES	Saccharomycetaceae	Saccharomycetales	1.496098302	0.479278642	0.501042359	1.516788919	1.574955496	0.435668275	0.214614477	1.770360679	4.004387131	0.240054692	0.610668097	1.277346917	0.817538338	0.546702413	0.994816801	1.632498123	1.717483467	0.309557462	0.272507596	1.629673995	2.491493119	0.170705987	0.183149955	1.130988382	0.236331367	0.073313673	0.057769437	0.977657909	0.608595174	0.078694906	0.216545845	0.466086863	1.727524218	0.294120465	0.269615728	1.700517962	1.662771761	0.428150134	0.148127256	1.747302949	0.816924397	0.246958356	0.342899732	2.579559607	1.219463092	0.529759428	0.412458981
yHMPu5000034869_vanderwaltozyma_polyspora_180604	Saccharomycetaceae	Saccharomycetales	1.258377386	0.619963279	0.734351936	1.371311398	1.280833303	0.65117106	0.228564261	1.831435739	3.789948373	0.377056535	0.841299037	1.156550445	0.769999273	0.703552627	0.996182512	1.51658753	1.59429631	0.451399382	0.389706599	1.484248682	2.280823123	0.189699327	0.204305399	1.295333939	0.235880385	0.100051991	0.071994546	0.903921105	0.725270314	0.124017088	0.302661334	0.515886566	1.593555717	0.435049264	0.402082167	1.556951827	1.41774441	0.558436648	0.19472096	1.81452245	0.798418469	0.391341211	0.374414107	2.420461734	0.999597891	0.733259407	0.467937466
yHMPu5000034870_candida_suzukii_160519	Pichiaceae	Pichiales	1.601115143	0.283603866	0.396511446	1.713681872	1.627521112	0.333619128	0.079561811	1.954476513	4.725944718	0.106057656	0.261989486	1.124842801	0.640700695	0.321138375	0.999660844	2.035591826	1.873597762	0.16720061	0.114871969	1.7625942	2.63788774	0.091858233	0.087664914	1.165590639	0.123400373	0.031207733	0.027647617	0.787978972	0.142458538	0.068507037	0.043020519	0.819766661	1.878906224	0.132487027	0.118721045	1.861747329	1.593117857	0.241646261	0.075288452	2.067491945	0.848114635	0.129060878	0.148145159	2.865172121	0.831917246	0.263564524	0.143037477
yHMPu5000034871_naumovozyma_castellii_180604	Saccharomycetaceae	Saccharomycetales	1.028669399	0.678451613	0.969192657	1.318340759	1.264459098	0.802592764	0.491133131	1.441091428	3.373375156	0.390897166	1.017313848	1.065747995	0.765996614	0.754266084	0.998930672	1.473804669	1.549953662	0.473966851	0.443987168	1.477913384	1.956938157	0.598036001	0.321608269	1.109166281	0.429710569	0.150509	0.132958118	0.869238638	0.784581002	0.288141151	0.441956514	0.705361968	1.462917484	0.498480841	0.531379433	1.493676706	1.338882909	0.873065764	0.29712921	1.488038496	0.990358938	0.402528605	0.69697095	1.905800749	0.816843343	0.850949207	0.886513634
yHMPu5000034872_naumovozyma_dairenensis_180604	Saccharomycetaceae	Saccharomycetales	1.304933947	0.549704622	0.692586152	1.447461307	1.376959802	0.593406056	0.4128323	1.614627944	3.415381264	0.297249159	0.95974606	1.125440411	0.81815796	0.683884718	0.999822915	1.493124491	1.71693926	0.32459359	0.274915176	1.623697539	2.111652913	0.383611829	0.330333274	1.157383389	0.444687445	0.118425359	0.123425536	0.914697716	0.649479015	0.204616256	0.254265274	0.662530901	1.625189658	0.385415973	0.370561006	1.606791925	1.416810342	0.60460209	0.290268815	1.684026917	0.982988489	0.341143262	0.591487161	2.079375952	0.96096901	0.767106782	0.600858509
yHMPu5000034873_tetrapisipora_arboricola_ABYSS	Saccharomycetaceae	Saccharomycetales	1.461860246	0.633288008	0.535494995	1.364445326	1.456416242	0.621325024	0.282974882	1.63546289	4.013307649	0.416793201	0.76188102	1.126504249	0.837627195	0.619669688	0.997733711	1.537554108	1.639865156	0.496422663	0.351069688	1.450319547	2.272294618	0.254383381	0.263143343	1.191260434	0.287951275	0.107417564	0.076603966	0.72214051	0.638653824	0.153177337	0.333014164	0.572735411	1.588003399	0.462969594	0.408975637	1.534007177	1.434464967	0.550113692	0.222542021	1.785297073	0.86457186	0.447703116	0.318041926	2.359821719	0.873401322	0.640358074	0.510091029
yHMPu5000034874_tetrapisispora_blattae_190924	Saccharomycetaceae	Saccharomycetales	1.357210014	0.540260447	0.637744957	1.453255764	1.318209654	0.626657061	0.238642651	1.809974784	3.621638689	0.35403134	0.608944885	1.090895533	0.694128242	0.682050973	0.998018732	1.617340418	1.693335014	0.380441282	0.295137248	1.550754683	2.162785303	0.368618156	0.210651297	1.239154179	0.388678314	0.164832493	0.11981196	1.052744957	0.69368732	0.161725504	0.238381124	0.590576369	1.643363473	0.369242795	0.35123379	1.626074207	1.332663545	0.68748415	0.184532421	1.78520245	0.776669308	0.533337176	0.519198847	2.159943084	1.019896254	0.679819164	0.51698415
yHMPu5000034875_tetrapisispora_fleetii_160519	Saccharomycetaceae	Saccharomycetales	1.308349338	0.594710775	0.675015123	1.388275992	1.384569376	0.581820794	0.352576938	1.6787138	3.740215123	0.403323629	0.906751985	1.195536862	0.861049338	0.617778261	0.986956522	1.516611153	1.560454442	0.436810964	0.40703138	1.472073724	2.280831002	0.227001134	0.249680907	1.210658601	0.262798866	0.099822306	0.112798866	0.770804915	0.677270699	0.151752363	0.332493006	0.613324764	1.469638185	0.461472968	0.526581096	1.534368242	1.43425104	0.561604537	0.228344802	1.768927788	0.916616257	0.361953875	0.451159924	2.254374291	0.895407183	0.615392817	0.654235161
yHMPu5000034876_Tetrapisispora_iriomotensis_SPADES	Saccharomycetaceae	Saccharomycetales	1.288707852	0.625700539	0.709752887	1.372374904	1.296323326	0.676110855	0.274701309	1.745973826	3.855341801	0.380878753	0.89510739	1.187862587	0.728740762	0.647755196	0.997690531	1.620014434	1.54830562	0.490513472	0.446305235	1.457138568	2.281732871	0.237873749	0.224862202	1.233906082	0.279493072	0.083233256	0.091357968	0.753676674	0.714594688	0.14417321	0.357526559	0.51948037	1.502229792	0.448113549	0.495074673	1.546113164	1.393757506	0.583848345	0.188949962	1.83108853	0.875588915	0.357928406	0.430675135	2.33034642	0.857864511	0.667901463	0.535733641
yHMPu5000034877_tetrapisispora_namnaonensis_160519	Saccharomycetaceae	Saccharomycetales	1.320497161	0.632782561	0.663747939	1.355127313	1.427542041	0.646437809	0.361032424	1.561267631	3.678016487	0.532337058	0.951321487	1.092385785	0.894149478	0.591927093	0.991207181	1.502876351	1.518167796	0.512453929	0.460582891	1.412807108	2.189646455	0.285524821	0.302716248	1.196433779	0.294278073	0.157180436	0.113172376	0.728937901	0.728356476	0.184570068	0.411112658	0.621245649	1.476712951	0.512916651	0.519622642	1.480488734	1.43276351	0.635106796	0.256331196	1.668456494	0.966052391	0.537283019	0.397280088	2.086930207	0.948463088	0.648104781	0.593200953
yHMPu5000034878_tetrapisispora_nanseiensis_160519	Saccharomycetaceae	Saccharomycetales	1.342026848	0.628486944	0.648778595	1.363420743	1.480947407	0.639329165	0.268423685	1.605336521	3.930302317	0.403949614	0.798075028	1.092099301	0.866374954	0.670999816	0.990069879	1.45209875	1.619515631	0.515859139	0.356945936	1.417204487	2.312055167	0.242466348	0.234455314	1.176452372	0.274703567	0.104037882	0.070010666	0.741065097	0.691582199	0.165916881	0.307863553	0.590877529	1.556814638	0.477518573	0.440243472	1.516229128	1.494774549	0.599840382	0.207638838	1.680854726	0.893271791	0.417101876	0.38299007	2.281579257	0.965159985	0.723091578	0.549624862
yHMPu5000034880_torulaspora_globosa_160519	Saccharomycetaceae	Saccharomycetales	0.770793019	1.105454545	1.228800325	0.889268669	0.898895292	1.076215909	0.942340909	1.079228084	2.295614854	1.130951299	1.362879058	0.754635146	0.703837865	1.304338271	0.99898539	0.988146307	0.893540179	0.900280032	1.101995942	1.051424513	1.317492695	0.754872565	0.940869318	0.970574675	0.554327922	0.594954545	0.515197646	0.663469968	0.663058442	0.70247849	1.641502841	0.759150974	0.934158685	0.923435471	1.065029627	1.071694399	0.956396104	1.005716721	0.815505682	1.220693994	0.875751623	1.230403409	0.619407468	1.270343344	0.530632305	1.0891875	1.260957792
yHMPu5000034881_Torulaspora_pretoriensis_SPADES	Saccharomycetaceae	Saccharomycetales	0.811399879	1.144293822	1.187391427	0.851680821	0.954155766	1.117091568	0.730382773	1.19508553	2.344299859	0.944348561	1.324499094	0.872731334	0.712931375	1.204865567	0.999195009	1.076134232	0.927173274	0.98199517	1.070009257	0.973328235	1.405831354	0.829585832	0.645638962	1.102853693	0.476113101	0.548794124	0.477612799	0.812724089	0.817754478	0.72092735	1.37491769	0.815246528	0.973138257	0.962373113	1.024848863	1.031991548	1.024720467	1.0418064	0.621519018	1.311829342	0.919799557	0.965577782	0.691275508	1.420073254	0.61511612	1.072090964	1.135727913
yHMPu5000034883_peterozyma_xylosa_160519	CUG-Ala clade	Alaninales	0.9985429	0.967806322	0.997778558	1.028179629	1.484399398	0.894160227	0.461462452	1.156534538	3.605731059	0.605094832	1.323315605	0.87897441	0.747103362	1.035360261	0.996989463	1.213978424	1.266660646	0.72640475	0.72397324	1.218736578	2.223146346	0.364535207	0.467775213	0.926417127	0.261005519	0.144425489	0.125630707	0.48657702	0.486330156	0.334700452	0.40530858	0.612553939	1.204375983	0.630509115	0.792947985	1.364139154	1.349594916	0.808671015	0.355306908	1.479005185	1.070174277	0.655753805	0.464528516	1.804812845	0.602285332	0.896355912	0.641794949
yHMPu5000034884_peterozyma_toletana_160519	CUG-Ala clade	Alaninales	1.0048126	0.990725935	0.993588104	1.004476815	1.490759194	0.881048289	0.467878478	1.156401663	3.67682763	0.571684682	1.263817397	0.91159322	0.730431884	1.04601519	0.99792133	1.2211252	1.303476175	0.724044771	0.690447713	1.223188999	2.237489607	0.360282059	0.48207803	0.908588423	0.258939239	0.148777742	0.115987848	0.494261273	0.472198273	0.334852574	0.400504317	0.622633834	1.216902143	0.638651743	0.781179085	1.357829229	1.328685002	0.807407739	0.366095299	1.492051807	1.050059482	0.625126959	0.469024624	1.8512811	0.601098177	0.94262424	0.627477454
yHMPu5000034885_ogataea_zsoltii_160519	Pichiaceae	Pichiales	0.805208669	1.432043011	1.193446909	0.561572245	0.868913306	1.247537634	1.080573925	0.80087836	2.713419355	0.950121976	0.550191532	0.59330746	0.335483367	1.514358367	0.998823925	1.145627016	0.772664315	1.221894825	1.219271169	0.720981519	1.305196237	0.614356855	1.17393078	0.89781586	0.463780242	0.71709375	0.841498992	0.679491935	0.279454637	1.116935484	1.8354375	0.944153226	0.751353831	1.277638777	1.246295027	0.715976815	0.987699597	1.25899328	0.739077957	1.011527554	1.464960349	0.96509543	0.551520833	1.015640457	0.110372312	0.990142473	1.535938844
yHMPu5000034886_ogataea_trehalophila_160519	Pichiaceae	Pichiales	1.215844138	0.946744015	0.776817403	1.04661611	1.293499913	0.786667832	0.3148852	1.601389481	4.202741569	0.388547964	0.708270488	0.990069194	0.606665211	0.808157435	0.995806395	1.58095754	1.621838197	0.679185742	0.370124061	1.264899528	2.334959287	0.237677442	0.296564739	1.11610484	0.233381443	0.099244802	0.119342652	0.607527521	0.716779312	0.200287611	0.3314751	0.585267867	1.575649135	0.501171064	0.418410274	1.493237113	1.232075485	0.695686878	0.22224288	1.84926577	0.834922244	0.459229076	0.347905644	2.352268391	0.270598637	0.63701625	0.576140486
yHMPu5000034887_ogataea_trehaloabstinens_160519	Pichiaceae	Pichiales	0.944885797	0.918598337	1.053415917	1.078007806	1.346335652	0.76937044	0.526731376	1.35337044	2.981426778	0.680743933	0.736295605	0.864964195	0.806017987	0.840338537	0.99881215	1.350581368	1.061577804	0.72377906	0.929937214	1.23108264	1.452720855	0.467855422	0.520350925	1.549551671	0.666235194	0.407385033	0.423566604	0.761527575	0.728430341	0.639212286	0.924015272	1.368676056	1.077479722	0.724452401	0.920144578	1.272493806	1.25651926	0.715172578	0.451389784	1.572168335	1.638019345	0.622562362	0.553376548	1.18392805	0.643402681	0.681185814	1.048494146
yHMPu5000034889_Ogataea_salicorniae_SPADES	Pichiaceae	Pichiales	1.248321005	0.959865666	0.747143405	1.03629693	1.319520586	0.789251221	0.283593859	1.602671319	4.329585136	0.314808444	0.607570133	1.030939637	0.594724355	0.828542742	0.99790649	1.573035241	1.697379972	0.660338102	0.295991277	1.278601186	2.4410321	0.195678995	0.240780181	1.106366364	0.222004187	0.073913468	0.106886253	0.626410677	0.660151779	0.186968248	0.280289602	0.563410677	1.640853105	0.48194522	0.35565806	1.51247104	1.252981158	0.684314724	0.175358688	1.883771807	0.81594836	0.357637823	0.325208653	2.492096301	0.228696441	0.631896022	0.571898814
yHMPu5000034890_ogataea_ramenticola_160519	Pichiaceae	Pichiales	1.389031338	0.53973838	0.608855986	1.452514437	1.5331	0.505670423	0.191348592	1.766328873	4.296584155	0.254337676	0.601423944	1.157822535	0.783997183	0.582898415	0.994894366	1.629899472	1.698510211	0.422101761	0.288109859	1.507123239	2.3147	0.217943662	0.152862676	1.29964507	0.173952465	0.071286972	0.048964437	0.745335211	0.306022183	0.222592606	0.192919014	0.87186338	1.647682746	0.355878873	0.35020493	1.637078521	1.422346479	0.452169014	0.157287324	1.948441549	1.059487324	0.291838028	0.261382394	2.382256338	0.846761268	0.509521831	0.38368169
yHMPu5000034891_ogataea_pini_160519	Pichiaceae	Pichiales	1.082761486	1.07920859	0.916182714	0.916214399	1.112825207	0.929635628	0.628954761	1.324901954	2.855312445	0.664655518	0.591471572	0.86073649	0.412475444	1.118361556	0.999471924	1.46490565	1.243667664	0.955001584	0.750347474	0.991838761	1.877917268	0.389016722	0.617440591	1.103566978	0.472782257	0.519871854	0.49404471	1.039839817	0.388171801	1.036602711	0.778831896	1.267630699	1.064911107	0.866425981	0.931920437	1.128996303	1.168204894	0.863814117	0.458485478	1.506568562	1.450064425	0.596063369	0.413050519	1.539281112	0.215556416	0.82276571	1.23348495
yHMPu5000034892_ogataea_pilisensis_160519	Pichiaceae	Pichiales	1.243553952	0.783509945	0.753628939	1.212617145	1.137901074	0.691805668	0.41157261	1.755117761	4.098120401	0.389880655	0.638142933	1.014347474	0.732169512	0.796686675	0.997887696	1.469522091	1.481623658	0.589360324	0.511334976	1.363816582	1.811007217	0.303562753	0.371076219	1.500249252	0.362799859	0.140026756	0.13983348	0.591340609	0.673509241	0.248051047	0.415667664	0.654582996	1.451087133	0.600191164	0.545391656	1.395935575	1.10784721	0.670258757	0.316417532	1.903288858	1.071776096	0.517808836	0.411249428	1.994874846	0.410995951	0.828804788	0.80550044
yHMPu5000034893_ogataea_philodendra_160519	Pichiaceae	Pichiales	0.839845607	1.447185047	1.157911402	0.546459813	0.906824673	1.410944299	0.85723215	0.821165607	2.496991402	0.948178318	0.397937944	0.582165981	0.344412897	1.597464112	0.999813084	1.051392336	0.774896822	1.199560374	1.218748037	0.751467664	1.371356262	0.586334206	1.096637009	0.935121495	0.470244112	0.927757009	0.925802243	0.754093458	0.370881869	1.023085234	1.71170243	0.939491215	0.784143925	1.327366729	1.214360748	0.669268411	0.925931215	1.34498243	0.67268785	1.053336075	1.35056972	1.127736075	0.591442243	0.926468785	0.133786168	0.955500561	1.640564486
yHMPu5000034894_naumovozyma_baii_190924	Saccharomycetaceae	Saccharomycetales	1.146615523	0.615924725	0.851582928	1.382273726	1.321115073	0.684449487	0.425483162	1.563885467	3.447312804	0.372486224	1.004018368	1.133011345	0.872908158	0.66889087	0.997298757	1.453310643	1.547525662	0.449680533	0.442029534	1.502777238	2.03395642	0.450033495	0.347699622	1.152438682	0.394670989	0.158561858	0.144501351	0.821606699	0.760734738	0.219487844	0.423035116	0.65752134	1.528593193	0.442220782	0.468165316	1.552376733	1.420961642	0.706119935	0.320018729	1.550670989	0.945102107	0.456316946	0.548584909	2.044921304	0.983357464	0.707453989	0.824507113
yHMPu5000034895_ogataea_angusta_160519	Pichiaceae	Pichiales	0.869900725	1.384628741	1.128983082	0.611652352	0.869755717	1.272446923	1.121343744	0.733421826	2.197180145	1.191401004	0.745585053	0.486127161	0.496988846	1.510742889	1	0.984421082	0.653673545	1.259310653	1.338889756	0.697186838	1.126636178	0.731382041	1.192782302	0.935065254	0.507036252	1.132528723	0.819331846	0.579211378	0.431847183	1.196747351	2.10068377	0.865609593	0.700170292	1.35881465	1.297970627	0.637095743	0.88342071	1.342240565	0.841711842	0.93031121	1.118139431	1.520098903	0.605821156	0.752154676	0.211168619	1.119382041	1.703837888
yHMPu5000034896_ogataea_dorogensis_160519	Pichiaceae	Pichiales	1.003844274	1.001122538	0.995790664	0.994501094	1.047573304	1.101706783	0.55434938	1.293384391	2.489839168	0.636900438	0.419619256	0.884250547	0.380436543	1.245402626	1	1.372486871	1.195760029	0.660502918	0.800592998	1.28843946	1.666268417	0.461539752	0.565474836	1.294350109	0.718972648	0.689215536	0.691554705	0.973160832	0.526099562	0.724948578	0.916400438	1.160075492	1.029541211	0.864846098	0.969729395	1.132236689	1.19403647	1.037077316	0.396836616	1.371242888	1.711598833	0.723401167	0.393434719	1.169288111	0.215254559	0.925972283	1.416005106
yHMPu5000034897_Ogataea_glucozyma_SPAdes	Pichiaceae	Pichiales	0.814042302	1.36218828	1.184570042	0.631570388	0.80517129	1.274794036	0.891457004	1.02502982	2.734851595	1.001289528	0.811321082	0.625164008	0.358995146	1.581383322	0.998439667	1.053863384	0.869683426	1.248903259	1.125808599	0.699779126	1.353395978	0.736321082	0.949873093	0.948617892	0.447903953	0.700471914	0.623685853	0.654571082	0.347181345	1.235339459	1.666539528	0.876537795	0.756256935	1.207410194	1.242356103	0.786695562	0.814687933	1.358500693	0.602476422	1.22282871	1.277950763	1.08357767	0.597543689	1.03804577	0.163697642	1.095521498	1.626212899
yHMPu5000034899_ogataea_kodamae_160519	Pichiaceae	Pichiales	1.028643682	1.071585166	0.968374953	0.920960119	1.008161759	1.208474096	0.661009318	1.120849795	2.075986582	0.761655609	0.496224376	0.77759262	0.552805069	1.189409989	0.99869549	1.254439993	1.124256057	0.929138651	0.86791763	1.025017145	1.379900112	0.664753634	0.720665673	1.219741334	0.712986955	0.990735744	0.681825196	1.015246739	0.553066716	0.928794633	1.078263511	1.181270965	0.98191912	0.994924338	1.015844577	1.000975773	1.071754007	1.093102497	0.503276183	1.331800969	1.403074916	0.880140887	0.501174059	1.211069698	0.31217965	0.94806038	1.346238539
yHMPu5000034900_ogataea_methanolica_160519	Pichiaceae	Pichiales	1.145611608	0.922302008	0.847975704	1.06757449	1.175379787	0.788970474	0.420929307	1.609908554	4.051598448	0.478350936	0.787177324	0.921692931	0.619262359	0.854982284	0.996625612	1.52168382	1.505577864	0.665671672	0.485311287	1.27561397	2.109041336	0.29782217	0.415167876	1.163775941	0.272141049	0.135147292	0.142687025	0.575636578	0.789292053	0.232474439	0.413075755	0.596692762	1.507187447	0.558034419	0.489438164	1.436566222	1.133677746	0.740095158	0.289649401	1.833197908	0.854128564	0.61969428	0.399674034	2.123053821	0.30278657	0.749135144	0.567672684
yHMPu5000034901_Ogataea_methylivora_SPADES	Pichiaceae	Pichiales	1.263167507	0.669956166	0.73544025	1.324825535	1.385902244	0.541314316	0.192305444	1.877649678	4.274415029	0.295781527	0.522206645	1.149840668	0.869010089	0.675479562	0.998608454	1.452853714	1.599880675	0.478597669	0.388986954	1.46330527	2.384101583	0.210417116	0.175192207	1.214911115	0.144711776	0.095816316	0.049093755	0.873956514	0.437089929	0.320208384	0.29062063	0.85871282	1.621995477	0.369037398	0.375222126	1.625744651	1.201671247	0.483435032	0.16788311	2.14350948	1.05438511	0.319154636	0.274561837	2.346991129	0.764550357	0.609353975	0.517664985
yHMPu5000034902_ogataea_minuta_160519	Pichiaceae	Pichiales	0.866872429	1.099361237	1.132398908	0.895543221	0.942520837	1.070607461	0.862850591	1.117436943	2.296910282	0.93984677	0.727506824	0.710989627	0.519359236	1.266923749	1	1.210982348	0.802833849	0.942055323	1.192434213	1.009901001	1.451970155	0.553162511	0.944069154	1.038445132	0.720910646	0.772391629	0.751111556	0.711276797	0.576790537	0.962390173	1.447851865	1.062283894	0.835198544	1.039376888	1.162617652	0.955891538	1.053924659	1.068792721	0.598694086	1.27707152	1.34293576	1.094525933	0.525526479	1.034057143	0.316167425	0.973875887	1.541046042
yHMPu5000034903_ogataea_naganishii_160519	Pichiaceae	Pichiales	0.800985803	1.147142701	1.196829996	0.848489261	1.042129596	0.986446305	0.741536949	1.229119767	2.341200218	1.0060921	1.190648344	0.845666909	0.738766108	1.02359028	0.999271933	1.235968329	0.783973426	1.094049145	1.209473972	0.861174736	1.209660721	0.923605388	0.520851838	1.334940663	0.466808518	0.704334911	0.37167237	0.905566436	0.624124499	0.818077175	1.368193302	1.043238806	0.788266837	1.095679651	1.209548963	0.898494722	0.929347652	1.090056061	0.547398617	1.43019949	1.061924281	1.091961412	0.549217328	1.293875501	0.701432108	0.856813251	1.348623225
yHMPu5000034904_Ogataea_nonfermentans_SPADES	Pichiaceae	Pichiales	0.939284884	1.06105814	1.05853452	0.931675145	1.066558866	1.040804506	0.678294331	1.211386628	2.410284157	0.812430959	0.696460029	0.796368096	0.560127362	1.114792151	0.998728198	1.321239462	0.902242733	0.907679506	1.08903561	1.039994913	1.571315407	0.52347311	0.750048692	1.14131032	0.662475654	0.697706032	0.677886628	0.83212391	0.614324128	0.858980015	1.183883721	1.181969477	0.901241279	0.951336846	1.09694186	1.043575218	1.160107558	0.988432413	0.479550872	1.370303779	1.420268169	0.878958576	0.47872093	1.219827762	0.309427326	0.883599564	1.459356831
yHMPu5000034906_candida_succiphila_160519	Pichiaceae	Pichiales	1.2403978	0.716366269	0.758868194	1.280700275	1.345522273	0.89327956	0.46756297	1.290624381	3.211900642	0.57419725	0.791263061	1.049574335	0.732289826	0.983565536	0.999450046	1.28136572	1.364853162	0.638991751	0.630747204	1.323611366	1.751782951	0.615219065	0.376942988	1.244311641	0.451896242	0.403524473	0.227093676	0.886603116	0.37992484	0.72467681	0.704869661	1.024285243	1.372938955	0.60967516	0.624495325	1.387391384	1.340466361	0.846658845	0.423571769	1.38776462	1.084390101	0.559199267	0.435607699	1.917734189	0.597517874	0.898886159	1.01591934
yHMPu5000034908_candida_sp_160519	Pichiaceae	Pichiales	1.039517932	0.879422902	0.959754961	1.117663572	1.352835973	0.75134899	0.484054615	1.408843255	2.948178045	0.637535773	0.72107373	0.882810486	0.825058438	0.795752594	0.99945385	1.377016384	1.155128709	0.696975059	0.836861096	1.257148371	1.444399782	0.476407792	0.493146186	1.577285272	0.727571819	0.394217368	0.406714364	0.775799017	0.673817586	0.592797378	0.767604588	1.386907701	1.128133989	0.70733661	0.870409976	1.289386492	1.248205352	0.712731841	0.422616421	1.611992718	1.634491171	0.574776625	0.552415802	1.236774804	0.637756417	0.665807391	1.020843983
yHMPu5000034909_candida_sp_160519	Pichiaceae	Pichiales	1.432837133	0.672855736	0.561326646	1.323131862	1.3669969	0.643592194	0.26137443	1.725028634	3.633280686	0.332573773	0.646238191	1.198304943	0.621213934	0.755254788	0.997081889	1.614740835	1.541021339	0.530732446	0.448765639	1.416741565	2.038576692	0.313256247	0.194673719	1.435179281	0.259503556	0.168325005	0.120026263	1.127589641	0.483840963	0.320823272	0.421814335	0.949483859	1.428813059	0.464390297	0.566445012	1.530137516	1.270523436	0.571619916	0.20583768	1.948300565	1.044868867	0.286045595	0.42715083	2.237518147	0.800801021	0.527401787	0.679477658
yHMPu5000034910_candida_sp_160519	Pichiaceae	Pichiales	1.080102911	0.712282744	0.9160842	1.280787595	1.180286902	0.934525988	0.366826057	1.514765766	3.821450104	0.395418919	0.970455301	1.082133056	0.754204262	0.991405405	0.994629245	1.250721933	1.472462231	0.520425156	0.513331947	1.421709286	1.97697228	0.53068122	0.274372834	1.202677062	0.252296258	0.11379106	0.099446985	0.677988565	0.516751559	0.364018711	0.406120582	0.757587318	1.414802148	0.441097367	0.583466043	1.552665627	1.215392931	0.823994456	0.277745669	1.670356202	0.965383922	0.480060291	0.438296604	2.113396396	0.775783784	0.877468468	0.612293139
yHMPu5000034912_candida_sonorensis_160519	Pichiaceae	Pichiales	1.395879721	0.717495783	0.600820315	1.27516905	1.449136047	0.602885955	0.332116612	1.612142281	4.444470847	0.436654565	0.431644664	1.092866887	0.717525303	0.712474697	0.996883022	1.567767327	1.498414741	0.628448111	0.493151082	1.321313531	2.211244591	0.227256326	0.340476714	1.209993399	0.227984598	0.117349835	0.114676568	0.626291529	0.548889989	0.242266227	0.325422442	0.627091309	1.451182252	0.561319765	0.546618629	1.435746608	1.397236524	0.505554089	0.257275394	1.836265493	0.982080675	0.43793766	0.309853319	2.267880455	0.343259259	0.714921892	0.839876788
yHMPu5000034913_candida_pini_160519	Pichiaceae	Pichiales	1.275685297	0.49354895	0.720398006	1.500755785	1.552811677	0.687018156	0.264062656	1.491802777	4.080418654	0.30598398	0.888924884	1.024861517	0.690796191	0.709493058	0.998042008	1.595370951	1.509530438	0.319015664	0.479433606	1.621176575	2.15707298	0.248138839	0.225080812	1.356138127	0.328873265	0.071747953	0.093236027	0.499279459	0.57250445	0.225300107	0.3100979	0.839297259	1.494846565	0.29295906	0.503017444	1.702057672	1.770950516	0.536810965	0.202620862	1.483147027	1.413693129	0.287278747	0.330870061	1.9659822	0.394065504	0.553772873	0.602347455
yHMPu5000034915_candida_piceae_170307	Pichiaceae	Pichiales	1.375616391	0.480815083	0.615430785	1.508853994	1.57580303	0.545486226	0.170610882	1.704617769	4.591643595	0.171786157	0.43477376	1.204724174	0.809607438	0.476966942	0.989152893	1.708240702	1.67297314	0.460070248	0.302922176	1.452464187	2.527042011	0.132186639	0.119109504	1.206456612	0.134733471	0.05708781	0.045894628	0.625208678	0.52066219	0.114472107	0.174690083	0.645878099	1.643860193	0.290900138	0.353040634	1.700147039	1.588169421	0.464449036	0.138866391	1.793303719	1.011697658	0.165057163	0.254975207	2.562006887	0.378080579	0.458387741	0.42692562
yHMPu5000034916_candida_nitratophila_160519	Pichiaceae	Pichiales	1.124984132	0.75961573	0.870185581	1.233831321	1.182310452	1.042218696	0.349501207	1.421028631	3.981283546	0.349601932	0.891790617	1.0940614	0.74719662	1.090715247	0.994480855	1.158928769	1.539658848	0.518154881	0.445853053	1.414235598	2.105047258	0.477701966	0.215821318	1.188961021	0.190552259	0.097949638	0.062862366	0.714437737	0.477027941	0.371977234	0.358331839	0.786468782	1.463145222	0.433303208	0.535473612	1.558764057	1.174140048	0.967022422	0.21232287	1.636085547	0.926111763	0.364858227	0.349773715	2.357797861	0.820702311	0.925395654	0.505063815
yHMPu5000034917_candida_nemodendra_160519	Pichiaceae	Pichiales	1.011608935	0.860428179	0.985640893	1.134761512	1.312057732	0.916642612	0.426009622	1.342454983	3.598757732	0.589516495	0.854336082	0.79448866	0.742563402	0.962320103	0.99862543	1.287861856	1.11340378	0.702186598	0.878348454	1.244548797	1.708	0.431806186	0.430431615	1.417347079	0.463518557	0.214136082	0.264294845	0.574762887	0.736854639	0.689431959	0.815975258	1.123759794	1.1298	0.715546735	0.865731271	1.277924055	1.305023368	0.834406873	0.32272646	1.533698282	1.700905842	0.527637113	0.420737457	1.348575258	0.602734021	0.830400687	0.986211684
yHMPu5000034918_nakazawaea_holstii_160519	CUG-Ala clade	Alaninales	1.216862519	0.630481493	0.777849767	1.362676205	1.476775739	0.701772317	0.399559565	1.415010886	3.727049767	0.34277916	1.006105754	1.145965474	0.853603577	0.874165941	0.995489891	1.266609331	1.62598196	0.42841493	0.359399067	1.511865008	2.256125661	0.325467496	0.347232348	1.05312224	0.3004479	0.101099533	0.144135303	0.658427683	0.199882579	0.224146983	0.815790874	0.560981941	1.428156765	0.397493313	0.565933126	1.595974495	1.381850458	0.846044604	0.282270925	1.674043139	1.181517885	0.302018663	0.500939347	2.006138103	0.624197201	0.751390358	0.832299844
yHMPu5000034919_nakazawaea_ishiwadae_160519	CUG-Ala clade	Alaninales	1.295640108	0.549594868	0.697944632	1.442302498	1.670068197	0.483389602	0.231164754	1.610609048	4.301000338	0.236051992	0.679993248	1.251817353	0.81062846	0.877591155	0.995948683	1.303137407	1.658724173	0.417469615	0.329459149	1.517034099	2.408618501	0.160842674	0.254989872	1.157259959	0.184036124	0.04151688	0.068414585	0.66407765	0.132750506	0.207327144	0.465954085	0.589641796	1.486872046	0.382891965	0.509749831	1.610018569	1.4232316	0.646897367	0.132796759	1.780806887	1.069864281	0.239988521	0.470089804	2.207142471	0.627848751	0.819930452	0.78896894
yHMPu5000034920_nakazawaea_laoshanensis_170713	CUG-Ala clade	Alaninales	1.396985819	0.872770777	0.600141447	1.122202836	1.330390235	0.977056902	0.353384312	1.336250583	3.569975229	0.264024771	0.558031233	1.209631664	0.582279483	1.228728056	0.999102495	1.186826064	1.571169628	0.435847783	0.419137318	1.509942919	1.630795907	0.446008975	0.36733082	1.539317896	0.361232095	0.117306408	0.219223479	1.137519655	0.267489499	0.606835757	0.66237049	0.842380183	1.492957099	0.560076108	0.505606534	1.43597487	1.244522707	1.292336026	0.138338539	1.312535631	1.68262933	0.277134446	0.388351822	1.641095674	0.637757674	0.90508275	1.052570813
yHMPu5000034921_nakazawaea_peltata_160519	CUG-Ala clade	Alaninales	0.954879675	0.839867678	1.040180663	1.152722301	0.838196189	1.167649259	0.289228652	1.698484121	3.568765702	0.370183486	0.618982357	1.174016231	0.420731475	1.257301164	0.997529993	1.317183133	1.447662668	0.540754764	0.540339802	1.4013765	1.877269584	0.312495413	0.345798165	1.449589979	0.219590685	0.175328511	0.216480593	1.152031757	0.103994354	0.455513056	1.035814044	0.81342343	1.072805222	0.67138144	0.926136203	1.324737474	0.712778405	1.143206069	0.231026112	1.907310515	1.421636556	0.326530699	0.508030346	1.739486944	0.78040861	1.050592096	0.804211715
yHMPu5000034922_nakazawaea_pomicola_160519	CUG-Ala clade	Alaninales	1.120517162	0.953981188	0.874861716	1.038758416	1.415152475	0.919783498	0.467359736	1.193646205	3.571027723	0.540539604	1.139363366	1.063917822	0.807121287	1.06710396	0.997194719	1.122281683	1.421070627	0.706318482	0.571668647	1.239556106	2.138357096	0.390157096	0.473479868	0.980771617	0.286575248	0.183285149	0.160290099	0.619790099	0.32400198	0.376173267	0.570674257	0.600227723	1.232520462	0.660233333	0.766160066	1.334486139	1.29250165	0.9248033	0.37060264	1.408806601	1.094050165	0.532062706	0.540185479	1.827732673	0.624316172	0.994765017	0.972462046
yHMPu5000034923_nakazawaea_wickerhamii_160519	CUG-Ala clade	Alaninales	1.173548885	0.534002106	0.820834123	1.460030542	1.377225206	0.648725996	0.463547832	1.505524311	3.846149552	0.268289626	0.865725118	1.310496051	0.850177988	0.992177462	0.998771283	1.153886256	1.545308057	0.460758996	0.44696858	1.485177111	2.175474811	0.36920976	0.386170967	1.050917325	0.195077409	0.095347025	0.116457083	0.847370195	0.174440232	0.269535545	0.649208004	0.53142812	1.313212568	0.417432684	0.682924697	1.574843953	1.257614885	0.73800667	0.438533965	1.546873091	0.815728278	0.315555556	0.552855889	2.304528699	0.748474636	0.839029665	1.080743549
yHMPu5000034924_nakazawaea_wyomingensis_160519	CUG-Ala clade	Alaninales	1.219884794	0.663229084	0.774803453	1.331459163	1.421953519	0.822800797	0.313995352	1.437857238	3.693363546	0.347031873	0.940663347	1.156636454	0.79113745	0.933164841	0.997343958	1.273186753	1.521496016	0.437672643	0.470536189	1.510534197	2.210316069	0.40214077	0.322729748	1.04886255	0.346329681	0.110060757	0.182777888	0.692748008	0.256425925	0.280275425	0.970800253	0.573864508	1.321624502	0.368127822	0.673063745	1.623239376	1.260198377	0.913981513	0.249313356	1.605706501	1.221616866	0.296742364	0.45422842	2.020699867	0.698466135	0.708083665	0.895057105
yHMPu5000034925_candida_arabinofermentans_160519	Pichiaceae	Pichiales	1.344749537	0.597831565	0.652555499	1.397790803	1.4386889	0.535603167	0.326333839	1.694596598	4.170265791	0.295342092	0.543365336	1.097971703	0.763957049	0.716566953	0.998484083	1.5174381	1.626704396	0.423538151	0.364199427	1.510772107	2.147202964	0.222312279	0.216483072	1.397811689	0.283481556	0.094546741	0.122428499	0.748419404	0.607319859	0.226072764	0.278843861	0.666870136	1.546739768	0.325389928	0.450901465	1.669892538	1.390498905	0.423171972	0.165753748	2.007073606	1.07544349	0.266761664	0.281490989	2.364784234	0.399313458	0.515262927	0.614738757
yHMPu5000034926_candida_boidinii_160519	Pichiaceae	Pichiales	1.579594238	0.408791631	0.413545532	1.585377465	1.691213171	0.394530612	0.104572115	1.803438175	4.714478134	0.183828846	0.408751158	1.098660607	0.774693535	0.425827131	0.994683588	1.789702452	1.739022466	0.401161036	0.246571772	1.536071	2.606695936	0.108370434	0.115163094	1.144338878	0.095061567	0.047747899	0.027842223	0.645331847	0.239374378	0.139808952	0.117008746	0.656069285	1.78577431	0.21786143	0.210795747	1.772191048	1.330735723	0.382486709	0.113419311	2.152047333	0.841301321	0.18802058	0.127688561	2.829212142	0.713760247	0.472774481	0.251200823
yHMPu5000034927_candida_maris_210210	Pichiaceae	Pichiales	0.70844949	1.292569998	1.289404613	0.698847846	1.087452172	1.085140712	0.951174683	0.871844091	2.24592884	1.200370105	0.849866261	0.542286072	0.688095298	1.267413374	0.999106025	1.032652244	0.624390131	1.205148579	1.367027356	0.75265582	1.158636868	0.807299124	0.942813517	1.081915966	0.521994636	1.079381012	0.772212766	0.507851243	0.480991239	1.444788843	1.68400143	0.990169498	0.726825317	1.212689076	1.269956016	0.781946362	0.947977114	1.18075666	0.893953156	0.975010191	1.035007331	1.413694261	0.759367066	0.790397282	0.399337028	1.075655283	1.541903808
yHMPu5000034929_candida_nanaspora_170307	Pichiaceae	Pichiales	1.29738886	0.674112101	0.701214947	1.322046796	1.285437402	0.640581107	0.314572376	1.755851929	3.922918806	0.461643793	0.808476689	1.05334835	0.784083814	0.642814563	0.99877772	1.570946569	1.534151563	0.504319888	0.458515104	1.433169199	1.866619871	0.429409464	0.236124323	1.455970665	0.240689366	0.127686747	0.089930854	0.76714615	0.476871661	0.274960712	0.349724463	0.829439497	1.483483848	0.505021477	0.514421163	1.486946743	1.230015017	0.612025144	0.230007334	1.925769164	1.064736162	0.489373843	0.341405972	2.100926838	0.813599441	0.678861533	0.643849136
yHMPu5000034930_nakazawaea_ernobii_170307.haplomerger2	CUG-Ala clade	Alaninales	1.219692427	0.652833694	0.776598145	1.342529212	1.487567233	0.69162473	0.40536136	1.408589181	3.686199691	0.367921484	1.047963524	1.126916847	0.8660017	0.857527975	0.997217929	1.273182844	1.610802782	0.453108501	0.378378671	1.488777125	2.194387017	0.346767233	0.378434621	1.055619165	0.313041422	0.114109428	0.153032457	0.642880062	0.242444513	0.252553632	0.497661515	0.603749304	1.41159289	0.431802782	0.583770325	1.561705719	1.322407419	0.800803091	0.299036785	1.565397218	1.1668	0.356816074	0.513776816	1.953903555	0.639974652	0.758868624	0.816788872
yHMPu5000034931_kuraishia_piskuri_170307	Pichiaceae	Pichiales	0.522218605	1.331984615	1.475634705	0.66336458	1.053347406	1.46662254	0.648130948	0.823959213	2.211523792	0.960239356	1.67614347	0.67741932	0.631908408	1.452621467	0.998568873	0.908969946	0.553643649	1.123907692	1.437411807	0.832085152	1.553603578	0.994681216	0.501265116	0.939640072	0.263982826	0.56733703	0.385701252	0.871500537	0.445861181	1.574998927	1.457245438	0.947353846	0.620570662	1.000807156	1.376208587	0.994182826	1.110586047	1.304057245	0.481283721	1.101116279	0.947029696	1.098566726	0.565739535	1.387886941	0.422874419	0.779891234	1.747978533
yHMPu5000034932_kuraishia_ogatae_160519	Pichiaceae	Pichiales	0.712520622	1.103510492	1.282412808	0.887806078	1.242271346	1.16462301	0.50304631	1.083476122	2.425442475	0.813655572	1.601818741	0.830375904	0.763367583	1.108357815	0.998191027	1.12117131	0.741823082	0.937723951	1.246960926	1.018498915	1.650907381	0.807618669	0.425640376	1.09982055	0.269556078	0.4720767	0.299421491	0.905454052	0.527739508	1.253680897	1.097716715	1.169432344	0.79551411	0.82258466	1.200143632	1.171988061	1.156245297	1.069997106	0.461332127	1.30874602	1.056834298	0.889528944	0.553191027	1.496748191	0.624718524	0.671051375	1.423032562
yHMPu5000034933_kuraishia_molischiana_160519	Pichiaceae	Pichiales	0.457454641	1.592100175	1.541494221	0.398792995	0.878539405	1.268762172	1.03884063	0.811682662	2.205218564	1.017050438	1.205390543	0.539256042	0.667827846	1.538582837	0.998949212	0.789910508	0.334949212	1.514897373	1.654542907	0.432913485	1.330669702	1.129309282	0.669734501	0.859064098	0.232051839	1.073222417	0.412776883	0.840678809	0.364025569	1.677585289	2.035778984	0.895672855	0.488701926	1.390218564	1.507445534	0.603475657	0.748155517	1.456128897	0.746584238	1.047619615	0.944764273	1.421478809	0.515183187	1.113604203	0.245477408	0.995041681	1.848968827
yHMPu5000034934_kuraishia_hungarica_201018	Pichiaceae	Pichiales	0.676537217	1.100693276	1.317349874	0.892474649	1.21688817	1.26033585	0.418005753	1.101090974	2.560213592	0.696942826	1.541959008	0.920693635	0.733166667	1.101164509	0.99748292	1.158601942	0.746525351	0.86271593	1.243046746	1.089099964	1.753568501	0.781421072	0.359954693	1.091350593	0.241929881	0.344834951	0.259403452	1.021270766	0.499067961	1.163436893	0.983406688	1.206462783	0.807709097	0.795208918	1.188695074	1.200116145	1.128028767	1.124623517	0.35132758	1.394470334	1.083892125	0.723763394	0.511721683	1.679820928	0.609921611	0.678295577	1.391307443
yHMPu5000034935_kuraishia_floccosa_210210	Pichiaceae	Pichiales	0.547708955	1.515994314	1.448736674	0.475832623	0.886431414	0.933169865	1.505694385	0.672442075	1.883529851	1.520205757	1.452163113	0.472272921	0.938813433	1.350280917	0.999289268	0.702351279	0.255856077	1.557599502	1.737391613	0.392649254	0.766411514	0.824250178	1.717996446	0.676366738	0.257228145	1.243385928	0.809829424	0.332236674	0.399446695	1.494692964	2.772003198	0.509127932	0.415792822	1.401554016	1.582075338	0.592760128	0.69634968	0.846122957	1.660486141	0.795526652	0.778992182	1.530744136	0.982724947	0.707430704	0.305900498	0.870078891	1.996147832
yHMPu5000034936_kuraishia_cidri_180604	Pichiaceae	Pichiales	0.571145799	1.441292906	1.425258254	0.552168683	0.869288656	1.043588754	1.367497875	0.714254331	1.463925466	1.149083361	1.07907813	0.532349461	0.531195652	1.480198921	0.998855835	0.982217064	0.448184374	1.339998039	1.541354037	0.616850278	1.154824452	0.951162471	1.108721805	0.776721805	0.321073553	1.388977444	0.961090552	0.765014711	0.377437071	1.604783263	2.074697614	0.817978097	0.539612292	1.21384799	1.457771821	0.780267735	0.842237332	1.000934292	1.217033671	0.938360902	0.809305002	1.350741419	0.80062831	1.037913043	0.239231121	0.869465185	1.774560314
yHMPu5000034937_kuraishia_capsulata_160519	Pichiaceae	Pichiales	0.755433923	1.193329518	1.242831426	0.801814429	0.874004162	1.247199445	0.731959764	1.142596601	2.606719043	0.708718002	1.150748179	0.768472425	0.642653486	1.214556191	0.999653139	1.140720604	0.81608394	1.001179674	1.17628512	0.951647242	1.485093999	0.776451613	0.610041623	1.120756157	0.381424558	0.57621436	0.444175858	0.815520291	0.47141103	0.862933403	1.478323621	1.001921956	0.862176899	0.937361082	1.134701353	1.058822407	0.945519945	1.185830038	0.560471037	1.305993063	1.357976413	0.816828304	0.499275061	1.323800902	0.362396115	0.841300035	1.423600416
yHMPu5000034938_Komagataella_ulmi_SPAdes	Pichiaceae	Pichiales	1.016162048	0.971112779	0.973830639	1.022728637	1.103959199	0.984202463	0.493841416	1.414851424	2.770797921	0.640602771	1.065294457	0.948831409	0.714821594	0.925205543	0.994226328	1.357029446	1.195773287	0.782695535	0.797298306	1.167265974	1.527728253	0.735026174	0.404536567	1.316559661	0.67958776	0.304825635	0.311271363	0.824075058	0.743461894	0.518474596	0.950384527	0.982699769	1.166673595	0.796358737	0.831016551	1.200562741	1.115765974	0.982426482	0.33395766	1.562381062	1.466582756	0.658900693	0.524501925	1.341481139	0.73095843	0.887896074	0.881975366
yHMPu5000034939_komagataella_pseudopastoris_160519	Pichiaceae	Pichiales	1.00110822	1.051744136	0.99692056	0.945495368	1.088232604	1.035507983	0.535809186	1.338734477	2.780416322	0.674193968	1.082874039	0.922040213	0.722867534	1.001631579	0.999802878	1.272505618	1.138014193	0.838991918	0.859226099	1.117246994	1.495284841	0.753694461	0.415401538	1.322178593	0.624792431	0.341377883	0.318028386	0.828651685	0.742024837	0.559878179	1.110622117	0.964654051	1.130733688	0.862672186	0.866900848	1.13259728	1.113130692	1.013368027	0.337795387	1.534098955	1.420763256	0.702439582	0.530747092	1.342121821	0.704681254	0.948260201	0.936932781
yHMPu5000034941_komagataella_phaffii_160519	Pichiaceae	Pichiales	1.022494757	0.975661359	0.975174757	1.019289709	1.106835728	0.98479534	0.493462524	1.411704854	2.786384854	0.631083495	1.055631845	0.956038835	0.71434835	0.918809126	0.998834951	1.362739806	1.193021359	0.783599223	0.802318058	1.171352233	1.53887068	0.728746408	0.404060583	1.316643107	0.682676505	0.299469903	0.312845825	0.835958447	0.73321165	0.522567379	0.953220583	0.98917165	1.167816311	0.799445437	0.831018641	1.196671068	1.128753398	0.986972427	0.328744078	1.552337087	1.469967379	0.661705631	0.517474175	1.34607301	0.717205437	0.888354175	0.892159223
yHMPu5000034942_ambrosiozyma_angophorae_160519	Pichiaceae	Pichiales	1.433263138	0.446484603	0.562310529	1.550565739	1.347354601	0.545116725	0.245203024	1.857799742	4.361997787	0.225246174	0.55242707	1.020049788	0.688121335	0.47772801	0.998340402	1.828034483	1.662237138	0.348273649	0.330018071	1.590505624	2.269837359	0.239855431	0.228712521	1.24379716	0.290913148	0.073952794	0.083343906	0.587427992	0.539247649	0.129635626	0.208341508	0.60024894	1.721696109	0.299597271	0.275352019	1.692658676	1.400705145	0.517396275	0.17760354	1.889540845	1.017846948	0.365444957	0.285874239	2.324121704	0.418346303	0.475685045	0.380261848
yHMPu5000034946_ambrosiozyma_oregonensis_160519	Pichiaceae	Pichiales	1.509764545	0.446932988	0.483837953	1.543622906	1.339363387	0.460790131	0.153158087	2.041138593	4.610628998	0.20848675	0.4020265	1.004326531	0.667946847	0.439011575	0.993146512	1.884770789	1.720129759	0.304947	0.270732866	1.629868718	2.200559854	0.183088638	0.140074931	1.456757843	0.255157173	0.059070667	0.053077977	0.553248249	0.49656625	0.121710631	0.186756625	0.65922053	1.724544015	0.261698751	0.27058209	1.728250076	1.215826378	0.412359427	0.110629912	2.255086811	1.077691745	0.250924155	0.266035943	2.399242766	0.367827597	0.407686872	0.407978678
yHMPu5000034947_ambrosiozyma_philentoma_160519	Pichiaceae	Pichiales	1.247743518	0.643720379	0.745007248	1.350146083	1.102294396	0.684817396	0.264258154	1.944068581	4.45063758	0.316014497	0.539012267	0.977939783	0.585051018	0.67968567	0.995260664	1.729806942	1.56734402	0.487862559	0.422898244	1.445229161	2.035341511	0.292521327	0.23533705	1.421696682	0.239996655	0.083779203	0.077637023	0.548578478	0.645566211	0.172874268	0.330412322	0.571601617	1.594442431	0.413309451	0.402211876	1.578885141	0.978562587	0.649920825	0.187751882	2.178094229	0.796030109	0.508131586	0.291805408	2.397274603	0.262380262	0.631378868	0.50483022
yHMPu5000034948_Ambrosiozyma_platypodis_SPADES	Pichiaceae	Pichiales	1.270126682	0.658636491	0.724548767	1.332955157	1.09005157	0.698566704	0.269008969	1.93721861	4.400506446	0.322268778	0.551134809	0.985077915	0.593009529	0.695620376	0.99411435	1.703350897	1.574852298	0.483103139	0.409452915	1.449912556	2.014485426	0.304412556	0.245053812	1.416367713	0.247171244	0.089095291	0.083730942	0.560919283	0.657850056	0.184751401	0.319873318	0.590091087	1.600336603	0.416955717	0.39573963	1.57211435	0.972165359	0.635121637	0.187528587	2.198956839	0.802524664	0.507921525	0.289564462	2.392615471	0.267338565	0.625402466	0.518869955
yHMPu5000034949_ambrosiozyma_neoplatypodis_170713.haplomerger2	Pichiaceae	Pichiales	1.673200437	0.24451815	0.31781571	1.746741046	1.456363239	0.245407308	0.05946971	2.230949132	4.978872405	0.096826029	0.214483428	0.996045162	0.608010805	0.323831006	0.984945975	2.061939662	1.855606167	0.144160981	0.12861163	1.755074177	2.453822023	0.090776739	0.050668447	1.362938448	0.104275586	0.020544373	0.022449921	0.529625106	0.324819473	0.049639675	0.1358599	0.533769091	1.875771762	0.109964065	0.11621537	1.881537939	1.275316742	0.183707175	0.037946825	2.474367852	0.806327546	0.144738618	0.118628141	2.910807333	0.254232366	0.25049654	0.202289669
yHMPu5000034950_citeromyces_hawaiiensis_170307.haplomerger2	Pichiaceae	Pichiales	1.007387086	1.100257606	0.991599391	0.895685598	0.992586207	1.098369844	0.761929006	1.140302231	2.404607505	0.75208215	1.008015213	0.791838742	0.700949797	1.106523834	0.998816768	1.187953854	0.925893509	1.03671501	1.065316768	0.907165991	1.120647059	0.866010142	0.854355646	1.144784314	0.553200811	0.591546653	0.609883367	0.813305274	0.527045639	0.987944219	1.178549696	1.238184584	0.973394523	0.918388776	1.024577079	1.075864097	0.970757268	0.936592968	0.641144692	1.448755916	1.255968898	0.853127113	0.82357336	1.064604462	0.676472617	0.667287356	1.242890467
yHMPu5000034953_komagataella_pastoris_160519	Pichiaceae	Pichiales	1.014875988	0.981377435	0.978566249	1.010136548	1.098494118	0.985623144	0.501081581	1.411609643	2.778194407	0.643853809	1.059678689	0.952624108	0.716920733	0.940655931	0.995371263	1.33951649	1.184991321	0.798691996	0.808837416	1.1503919	1.532197493	0.735705304	0.405724976	1.315620444	0.67555487	0.310555834	0.305582257	0.833230473	0.751786692	0.528433944	0.966031244	0.977259402	1.157155641	0.80419865	0.841301061	1.191557956	1.114617551	0.985657088	0.333833751	1.561929412	1.461159499	0.668378014	0.528043202	1.338460174	0.724111861	0.895333462	0.888871745
yHMPu5000034954_candida_norvegica_201018	Phaffomycetaceae	Phaffomycetales	0.9852102	1.035661413	1.012310607	0.960088188	1.135740039	0.88860209	0.596148752	1.377325305	3.583411015	0.564875509	0.89205773	0.949361077	0.592365327	1.213710643	0.997697893	1.190717903	1.156082168	0.680609173	0.837896936	1.268036125	2.030146981	0.313175846	0.458037896	1.182351691	0.2784459	0.277276076	0.198240128	0.740752966	0.749736497	0.518575527	0.882227377	0.673761643	1.138891093	0.683695768	0.858983177	1.312053834	1.221089428	0.848874801	0.450882947	1.477677351	0.891335576	0.598778112	0.598930406	1.905891978	0.372480963	1.067092616	0.922517443
yHMPu5000034955_hanseniaspora_valbyensis_201018.haplomerger2	Saccharomycodaceae	Saccharomycodales	1.532408324	0.629281051	0.466276451	1.36721402	1.478340416	0.405989047	0.056254984	2.056692223	5.298567798	0.2982046	0.294532311	1.374800438	0.818398686	0.560306024	0.992771084	1.619229135	1.823944359	0.380261555	0.16597897	1.543944359	2.307293757	0.129830449	0.087579409	1.430584009	0.107324425	0.014916539	0.01908828	0.193202629	0.489058488	0.082523987	0.143871194	0.7440092	1.701792333	0.295773494	0.294703176	1.698531873	1.215362103	0.444538883	0.065982037	2.26004644	1.121669222	0.201672727	0.264162103	2.389655203	0.858031106	0.578032859	0.305638554
yHMPu5000034956_hanseniaspora_uvarum_170307	Saccharomycodaceae	Saccharomycodales	1.229176443	0.907818864	0.770354294	1.08983435	1.349055842	0.885746598	0.175628344	1.583893947	5.042818395	0.61912764	0.406523229	1.122467386	0.936173862	0.702457532	0.996715157	1.359220319	1.715990145	0.698129986	0.277909432	1.247435476	2.028367902	0.199983107	0.218433599	1.521299859	0.141734866	0.039309714	0.037058658	0.277599249	0.628060066	0.103302206	0.326466448	0.646647114	1.649653684	0.550805256	0.347531675	1.446848428	1.076932895	0.812638198	0.133705303	1.967327076	1.133637729	0.382782731	0.368402628	2.102028156	0.899270765	0.609843266	0.441167527
yHMPu5000034957_Hanseniaspora_osmophila_SPADES	Saccharomycodaceae	Saccharomycodales	1.488386826	1.144673379	0.508675477	0.851970212	1.2936824	0.992368366	0.47325194	1.238088525	4.043686595	0.867843927	0.682792952	1.081194462	0.540173065	0.961533669	0.997692469	1.489449969	1.443181456	0.961559891	0.550944829	1.000260961	2.002750577	0.4125043	0.472739249	1.096035242	0.204265576	0.273921963	0.297228446	0.447590938	0.567816237	0.18993455	0.522231592	0.745490245	1.450657856	0.883259492	0.546404867	1.108769457	1.345072373	0.883235578	0.397011118	1.372126704	1.071146633	0.610811831	0.867284246	1.444795469	0.422634781	0.698430879	1.08012167
yHMPu5000034958_hanseniaspora_opuntiae_201018.haplomerger2	Saccharomycodaceae	Saccharomycodales	0.879869912	1.174747792	1.118835667	0.823529184	1.422686194	1.11511695	0.225194917	1.230027138	4.855261253	0.778805944	0.507440017	0.984434202	0.907727116	0.982789145	0.99353866	1.10489748	1.44912255	0.915414172	0.534077967	1.024710747	1.919234116	0.37028473	0.265841913	1.408448848	0.171007107	0.064278699	0.060140857	0.26939005	0.715431833	0.240016799	0.763562352	0.736391126	1.374269222	0.807386173	0.619699763	1.188305837	1.099309067	1.190131381	0.191984493	1.501351712	1.095665733	0.593805729	0.477087228	1.810127935	0.600351497	0.882983416	0.682462201
yHMPu5000034959_hanseniaspora_occidentalis_var_occidentalis_170307	Saccharomycodaceae	Saccharomycodales	1.411631944	1.121935458	0.585509395	0.873570261	1.162768791	0.971579248	0.319879902	1.541599673	4.450078431	0.601714461	0.622746324	1.271867647	0.490243873	0.990748162	0.995915033	1.515336397	1.432582108	0.998926062	0.560064951	0.954913807	2.057303922	0.311796569	0.431639706	1.176374183	0.110214461	0.1545625	0.149705882	0.456085784	0.661003676	0.107745098	0.433327206	0.509954657	1.444613562	0.899637663	0.552118056	1.093008578	1.11364134	0.922329248	0.364075163	1.595013889	0.721528595	0.531752451	0.844574346	1.893950163	0.459564542	0.944456699	0.791205065
yHMPu5000034960_hanseniaspora_meyeri_190924.haplomerger2	Saccharomycodaceae	Saccharomycodales	0.893073769	1.301339871	1.105143303	0.696876755	1.233823044	1.312548251	0.240907511	1.208236238	4.764822376	1.113125028	0.563709828	0.768760865	0.802135948	1.115406285	0.995988411	1.079729218	1.298771117	1.12323869	0.691868509	0.826393581	1.92888879	0.353705371	0.384521507	1.294533541	0.138421217	0.108978828	0.111788277	0.250685536	0.725443726	0.308377535	1.088481836	0.671788723	1.30981725	0.977369735	0.686172498	1.019955873	0.935489191	1.285438823	0.243917985	1.528886115	0.871539113	0.849410296	0.533308669	1.730535324	0.596246936	1.024849565	0.70393938
yHMPu5000034961_hanseniaspora_lachancei_170307.haplomerger2	Saccharomycodaceae	Saccharomycodales	0.955940887	1.118227497	1.04226601	0.877742051	1.453219884	1.023562024	0.263714286	1.254975369	4.576817734	0.831530676	0.684149127	0.985171518	0.915194805	0.919113077	0.995745634	1.162336095	1.425759516	0.888171966	0.564836095	1.06256695	1.81799373	0.456377071	0.307356919	1.378008957	0.232410658	0.096165249	0.090759069	0.248411554	0.740821317	0.281567398	0.813781908	0.774223018	1.353040752	0.774810121	0.643376623	1.222055083	1.104984326	1.110607255	0.221874608	1.54729064	1.120309001	0.662523063	0.512489924	1.686730855	0.641623824	0.816969996	0.69801433
yHMPu5000034962_hanseniaspora_guilliermondii_170307	Saccharomycodaceae	Saccharomycodales	1.066797875	0.88590529	0.932738739	1.112708247	1.554760915	0.804336336	0.152594133	1.485506122	4.911017325	0.535440055	0.488579349	1.128839917	0.975104643	0.736084546	0.996534997	1.28669508	1.684918919	0.643887734	0.308151074	1.307602218	1.922956803	0.323522292	0.169064449	1.546534535	0.177347193	0.051265419	0.041410949	0.261031185	0.642569647	0.204989605	0.322425502	0.743269577	1.545044121	0.510540079	0.453107877	1.48576438	1.218042966	0.831637792	0.11575514	1.81611088	1.202532687	0.364330792	0.47393763	1.937908986	0.798393162	0.630517903	0.540176484
yHMPu5000034963_hanseniaspora_clermontiae_160519.haplomerger2	Saccharomycodaceae	Saccharomycodales	0.930168009	1.263515765	1.069832911	0.734183199	1.279773533	1.264201611	0.214500345	1.236843268	4.772862601	1.066023936	0.550355351	0.823242808	0.81156939	1.085897814	0.995397008	1.098385961	1.363401151	1.061767089	0.628773763	0.888520598	1.986650403	0.33875351	0.327899655	1.30896847	0.145422325	0.0955084	0.105356962	0.264136709	0.755265362	0.271219333	0.978958343	0.705503337	1.350801841	0.931007595	0.643675029	1.066690909	0.972033142	1.234086997	0.225657077	1.560880092	0.906403682	0.769275029	0.543089528	1.769282394	0.619153049	0.975673188	0.677586191
yHMPu5000034965_Brettanomyces_naardenensis_SPADES	Pichiaceae	Pichiales	0.580176547	0.892754201	1.415761773	1.097642844	0.957793536	1.036317636	0.814427331	1.186941459	2.644961773	0.641411634	1.420027701	0.971326316	0.689188366	1.056424931	0.997045245	1.248834349	0.761220314	0.618235272	1.228068698	1.327471099	1.382519668	0.563400185	0.684070914	1.356668513	0.470947368	0.254945152	0.426701385	0.744487535	0.831263158	0.730252632	0.452887535	1.293638781	0.922307295	0.639372853	1.07547627	1.357302678	1.122835826	1.124913758	0.467358079	1.281872576	1.401838596	0.588542936	0.454119298	1.553911727	0.404184672	0.894640813	1.109040813
yHMPu5000034966_cyberlindnera_sargentensis_160519	Phaffomycetaceae	Phaffomycetales	0.798531624	1.034341015	1.198348986	0.956648414	1.195887021	0.906269971	0.562897245	1.330040548	3.142130653	0.579146075	0.923049731	0.857582048	0.523186276	1.357567839	0.997227517	1.115589326	1.041202911	0.7633048	0.950132386	1.187137065	2.09687056	0.34480402	0.522491769	1.024705597	0.307844394	0.375953907	0.200920464	1.01566245	0.542452608	0.838688962	0.871813204	0.975401837	0.99713152	0.68799896	1.001136025	1.305416739	1.021273956	0.921014036	0.443238953	1.610339283	0.830790504	0.740145555	0.487354011	1.936096344	0.478708716	1.009052157	1.132189915
yHMPu5000034967_candida_freyschussii_160519	Phaffomycetaceae	Phaffomycetales	0.995349613	0.988496838	1.0032435	1.007638089	1.223404076	0.822038651	0.705988756	1.244996486	3.030025299	0.662383345	1.020276177	0.907459944	0.707487702	1.15130376	0.999121574	1.136963633	1.217199227	0.743149332	0.778584329	1.209767041	1.781599438	0.478874912	0.569850316	1.154888264	0.442859452	0.367299719	0.310544273	0.809871398	0.60877442	0.872383345	0.723200281	1.078813071	0.988259663	0.711855587	1.008577653	1.282522136	1.083810963	0.937025299	0.43162825	1.546794097	0.902231904	0.715530569	0.793725931	1.586388616	0.503747716	0.865557976	1.115404779
yHMPu5000034968_candida_maritima_160519	Phaffomycetaceae	Phaffomycetales	0.548549185	1.481077416	1.44592142	0.508445285	1.266104191	1.070211292	0.632408615	1.029435972	3.185864668	0.536370489	0.61255617	0.696261932	0.227930588	1.746952998	0.997089639	1.020310827	0.743146391	1.230289581	1.246958091	0.715868743	2.362293946	0.338157742	0.49487078	0.788871362	0.207906286	0.563581781	0.170678696	1.203315192	0.209830617	1.500359721	0.822473225	0.908738941	0.721518044	1.121347497	1.275280559	0.874868161	0.825520373	1.436831199	0.260991269	1.475442957	0.798374272	0.885201397	0.343048312	1.965774156	0.194909197	1.460462747	0.97019383
yHMPu5000034969_candida_sp_160519.haplomerger2	Phaffomycetaceae	Phaffomycetales	0.671713331	1.235002462	1.325473444	0.757259233	1.165606753	1.028770313	0.847883222	0.954832219	2.397296518	0.732011607	1.076451284	0.751087935	0.463672529	1.502648611	0.998768906	1.029448998	0.871739712	0.887758706	1.119818502	1.073901512	1.876393247	0.59097573	0.640263102	0.880368625	0.390125572	0.559695744	0.433814984	1.119182554	0.560673936	1.315429828	0.968334154	1.0169293	0.739381287	0.913966936	1.25780408	1.08181217	1.18166866	1.191081252	0.511022863	1.114719662	1.027461133	0.80061625	0.67839395	1.490697151	0.410680971	0.872953218	1.623613085
yHMPu5000034970_Candida_sp._SPAdes	Phaffomycetaceae	Phaffomycetales	0.637033901	1.253086216	1.356426433	0.737276889	1.315195319	0.986478059	0.649969368	1.044139735	2.857556014	0.561531234	0.841351575	0.950359319	0.457185338	1.613478059	0.996558252	0.924163655	0.971231802	0.877890208	1.018098434	1.078399587	2.359416279	0.386440888	0.469404233	0.772295302	0.281302013	0.418649458	0.233200826	1.324354156	0.524766133	1.174986061	0.743307176	0.807589055	0.778844949	0.866462571	1.218401652	1.128718637	1.208465324	1.26988952	0.346146963	1.173399415	0.983148511	0.661572879	0.44566856	1.903410084	0.403352951	0.990214421	1.622349337
yHMPu5000034971_candida_sp_160519	Phaffomycetaceae	Phaffomycetales	0.564647228	1.470624566	1.429007101	0.520310923	1.228366218	1.090640278	0.677234023	0.99943073	3.065882157	0.605144282	0.694827013	0.650514579	0.242484665	1.703699501	0.996525155	1.045183865	0.721451579	1.244941532	1.26948391	0.697043662	2.236432694	0.37749086	0.598444478	0.770096994	0.217920834	0.633015863	0.207960417	1.12320562	0.23349509	1.485598731	0.942983532	0.906330866	0.712368938	1.133938964	1.284306693	0.862435111	0.798237196	1.442758121	0.335141864	1.421358513	0.75724611	1.040047741	0.392112404	1.80449796	0.2108252	1.413687264	0.993257592
yHMPu5000034973_danielozyma_ontarioensis_160519	CUG-Ser1 clade	Serinales	0.645352941	1.183644563	1.352864528	0.811720856	0.536620321	1.814954011	0.567354724	1.078858467	2.08373369	0.729434225	0.493306952	0.827249198	0.323919786	1.318289305	0.999643494	1.355115508	1.062932977	1.081721925	0.929937255	0.878349376	0.972650267	1.261463102	0.558261676	1.192617469	0.801887701	0.734440642	0.856865241	1.000694118	0.42764385	1.207973262	0.345762567	1.477319786	1.068593226	1.018409269	0.928554724	0.977669875	0.783249198	1.522166845	0.4705041	1.22257754	1.271106595	0.947184314	0.543287701	1.236166132	0.381740463	0.888673084	1.553659893
yHMPu5000034974_deakozyma_indianensis_160519	Dipodascaceae / Trichomonascaceae	Dipodascales	0.639949701	1.125785055	1.353536819	0.868063325	0.985257825	1.005971413	0.695253845	1.306910078	1.971680116	0.715391713	0.671730776	0.584306857	0.3011518	1.104811471	0.99728605	1.585307038	0.73301936	0.995570834	1.258657861	0.954854713	1.449796997	0.671091008	0.665231048	1.197239732	0.718841686	1.068894518	0.362801882	1.182059707	0.520557264	1.29159146	1.558174055	1.225845486	0.863303058	1.046701646	1.133439841	0.946423376	0.969216573	1.12239696	0.539679392	1.368564502	0.999366021	1.377530668	0.302924552	1.315011399	0.539005609	1.169914239	0.961066039
yHMPu5000034975_dekkera_bruxellensis_160519.haplomerger2	Pichiaceae	Pichiales	0.914940069	0.864641318	1.083248959	1.132462068	1.464496107	0.737371718	0.699927576	1.092366467	2.602535578	0.723468767	1.187160239	0.972152091	0.820177621	0.814042911	0.996921963	1.358151005	0.896718088	0.779858048	1.097125837	1.167272135	1.773330436	0.42966721	0.715053413	1.064564186	0.488336773	0.377062466	0.624121673	0.691229766	0.585718631	0.675251494	0.462874525	1.524760456	1.032685859	0.654330255	0.964055043	1.340237552	1.518250951	0.853008872	0.458030056	1.1692218	1.444091979	0.753024081	0.46509723	1.334842658	0.40509723	0.682713018	1.218201702
yHMPu5000034976_dekkera_anomala_160519.haplomerger2	Pichiaceae	Pichiales	0.885653207	0.924255436	1.11288361	1.073917413	1.453612278	0.733272428	0.694400146	1.116461173	2.691627627	0.777297643	1.216643888	0.95608953	0.831885803	0.872795542	0.998903709	1.289282478	0.905171204	0.820393568	1.089712772	1.138678239	1.863077654	0.39740983	0.607378768	1.114571898	0.468275169	0.323460625	0.554695779	0.717650649	0.627147451	0.711298739	0.448358853	1.500414398	0.982597113	0.692296729	1.013747488	1.301855655	1.462862781	0.85348657	0.43242463	1.250419149	1.433747488	0.772865339	0.447704732	1.341224191	0.417623972	0.733344783	1.211649187
yHMPu5000034978_cyberlindnera_mrakii_160519	Phaffomycetaceae	Phaffomycetales	0.752297561	1.04431122	1.231767154	0.935200976	1.195750244	0.919463415	0.557658537	1.323176585	3.125232195	0.578902439	0.92993561	0.846705366	0.501294146	1.391521463	0.991382114	1.100365854	1.049689756	0.754926829	0.93144813	1.185886179	2.127815935	0.337043902	0.50632065	1.015103089	0.292310244	0.369950244	0.187880976	1.023349268	0.555134634	0.845364878	0.854447805	0.972532683	0.977496911	0.691489106	1.020552195	1.304283252	1.028377236	0.924385691	0.431263089	1.606136585	0.819676748	0.72287935	0.497518699	1.957291707	0.462420813	1.021849756	1.119736585
yHMPu5000034979_cyberlindnera_misumaiensis_160519	Phaffomycetaceae	Phaffomycetales	0.561834748	1.298512732	1.435739823	0.693865581	1.063467175	1.13594942	0.895905075	0.901175126	2.408307293	0.812030833	1.013971938	0.708104971	0.422994803	1.6238564	0.998441019	0.950529707	0.759459553	0.942878919	1.232225879	1.015201801	1.839748484	0.581689936	0.725980946	0.840109475	0.368624285	0.659253768	0.464497488	1.047748831	0.488806167	1.373079162	1.215139789	1.019368093	0.658968647	0.988151394	1.337566603	1.004919106	1.109530573	1.197609562	0.596457994	1.092161441	0.944421271	0.964450372	0.668154512	1.418719557	0.346875455	0.985216006	1.647542699
yHMPu5000034980_cyberlindnera_lachancei_160519.haplomerger2	Phaffomycetaceae	Phaffomycetales	0.977621072	0.932891981	1.019564796	1.063667969	1.586510552	0.707331562	0.483410974	1.219501016	3.678662185	0.383831171	0.708108801	0.974241676	0.783968892	1.135227763	0.997029858	1.077038456	1.373927153	0.474861029	0.617006097	1.460733781	2.431054557	0.240333281	0.333907769	0.977800844	0.223143348	0.141486322	0.119828357	1.090112865	0.586780678	0.63158418	0.486518681	1.027340316	1.269496952	0.49732312	0.727689229	1.497987181	1.625271846	0.646367985	0.203133969	1.51269345	1.219121463	0.352892919	0.300914804	2.122680006	0.620383305	0.812103173	0.687165234
yHMPu5000034981_cyberlindnera_euphorbiae_160519.haplomerger2	Phaffomycetaceae	Phaffomycetales	0.533608824	1.430084967	1.458220915	0.561744771	1.301486928	1.113494771	0.596035948	0.984338562	3.104765686	0.61472549	0.720938235	0.705377451	0.289143137	1.692632843	0.996568627	1.012837255	0.669730065	1.237576797	1.318505229	0.692815359	2.182681046	0.395751634	0.50235817	0.902214379	0.306023529	0.542739216	0.167469608	1.09814902	0.453180392	1.392713725	1.109588235	0.963119608	0.622830392	1.087713072	1.37357549	0.908037582	0.924713072	1.304902614	0.355933333	1.413722222	0.873385621	0.858338562	0.442256863	1.820058824	0.374213072	1.084741176	1.211173203
yHMPu5000034982_candida_ubatubensis_160519	CUG-Ser1 clade	Serinales	0.792513189	1.307285741	1.199739163	0.686441616	0.755242206	1.381541413	0.951814056	0.906864416	1.760490315	0.974831212	0.592468179	0.549742114	0.350174322	1.369325401	0.996310644	1.274385169	0.60660653	1.234458956	1.381218225	0.719424091	0.935412654	1.243020845	0.810452684	1.000029515	0.60589596	1.25637078	0.842900941	0.901929164	0.405375761	1.299546209	0.703362479	1.167536248	0.764623132	1.24444715	1.232793949	0.752970301	0.832890611	1.37107102	0.811129312	0.98184763	0.984184468	1.584549714	0.488853717	0.936401402	0.359583103	0.927838406	1.756115846
yHMPu5000034983_candida_tsuchiyae_210210	CUG-Ser1 clade	Serinales	0.672	1.276027176	1.326898274	0.718096217	0.724580977	1.531794344	0.776256335	0.965118619	2.548190966	0.860764231	0.662286082	0.616042233	0.304959971	1.50545134	0.999265516	1.182946383	0.711048843	1.178624311	1.281973559	0.776939405	1.324661036	0.935631289	0.681211164	1.043812707	0.560517444	0.772750643	0.615350349	0.81528498	0.356400661	1.042162321	0.523184355	0.919809034	0.809627249	1.219381564	1.187802791	0.774374587	0.855792876	1.481393316	0.556907822	1.10429159	1.209302975	1.332552332	0.483475578	0.969436651	0.324657363	1.042660301	1.655717224
yHMPu5000034984_candida_sharkiensis_160519	CUG-Ser1 clade	Serinales	0.76144806	1.177555884	1.205020381	0.795159106	0.936451677	1.182195266	0.596519395	1.279508218	2.674335306	0.804640905	0.638573964	0.772505154	0.392903846	1.28754142	0.946745562	1.308671598	0.804112426	1.046921105	1.159727153	0.805149901	1.7304714	0.581573964	0.507885602	1.130750164	0.482837278	0.5340286	0.509262327	0.86595858	0.353454662	0.758355504	0.579077279	0.907930025	0.870192965	1.111384615	1.123560487	0.872836292	1.059813281	1.138105194	0.430348455	1.359138067	1.275032873	0.996095332	0.380211703	1.338771861	0.491752137	0.946192636	1.398199869
yHMPu5000034985_candida_pseudointermedia_160613	CUG-Ser1 clade	Serinales	0.699346412	1.154399243	1.297901222	0.840781965	0.879601446	1.268044743	0.594341766	1.257203235	2.748455343	0.683766649	0.598816727	0.768434693	0.32942953	1.322483221	0.997934951	1.344969024	0.840230253	1.009806918	1.151853726	0.943729479	1.615905696	0.697478575	0.427091378	1.245777319	0.527352607	0.560284977	0.477568405	1.058409912	0.341229737	0.871481673	0.53075271	1.051056273	0.8652201	1.01489692	1.131681294	0.981316813	1.058354844	1.164610566	0.384958183	1.390593702	1.347488556	0.956201686	0.347902254	1.341406987	0.444022027	0.896461194	1.433020823
yHMPu5000034986_candida_oregonensis_160519	CUG-Ser1 clade	Serinales	0.612622341	1.426242717	1.380585523	0.56482109	0.87186059	1.257800179	0.837971761	1.026550849	2.347187131	0.939207507	0.609503485	0.674070777	0.383621984	1.594723324	0.994459339	1.008759249	0.726023592	1.266549777	1.259320465	0.675541376	1.196360322	0.949893119	0.532862913	1.302966935	0.387443432	0.900634853	0.527568901	1.178247721	0.35489866	1.022381769	0.573398391	0.986627346	0.75788597	1.237651117	1.24068454	0.758416443	0.949251832	1.177651475	0.551038427	1.321251832	1.242282752	1.120202324	0.38714924	1.240279535	0.360671314	1.010693119	1.53327042
yHMPu5000034987_candida_intermedia_160519	CUG-Ser1 clade	Serinales	0.697591175	1.154290245	1.298616684	0.841228197	0.879519476	1.27007101	0.594895553	1.255413306	2.745334023	0.6826091	0.590661841	0.767647363	0.327098759	1.320984488	0.995518787	1.348276112	0.835579111	1.010197863	1.15339021	0.940509135	1.617677353	0.697566356	0.425367115	1.244913478	0.527389866	0.560983454	0.478542916	1.057529473	0.341108583	0.86866908	0.531446743	1.049321613	0.865441572	1.014205446	1.131110996	0.98165736	1.056530162	1.166018614	0.385082385	1.391593933	1.349180972	0.959197518	0.345284385	1.339338849	0.442668735	0.896215788	1.433875215
yHMPu5000034988_candida_fructus_160519	CUG-Ser1 clade	Serinales	0.663567506	1.412491991	1.333763158	0.579498856	0.557092296	1.773514874	0.869738368	0.794209001	2.026172769	0.876829519	0.372796339	0.578	0.241664188	1.544261442	0.998665141	1.204871281	0.891165523	1.34607971	1.098536995	0.615400076	1.0071373	1.103518688	1.026718535	0.847339436	0.363815789	1.431090389	1.058167048	0.720298627	0.25093135	1.120553776	0.563410755	0.945003432	0.864805492	1.273436308	1.132905797	0.723893593	0.655120519	1.371570557	1.172073227	0.799576659	0.824789474	1.527991609	0.535619375	1.102291381	0.251839054	0.832602593	1.962512586
yHMPu5000034989_candida_duobushaemulonii_160519	CUG-Ser1 clade	Serinales	0.654451015	1.315447097	1.344479159	0.682059494	0.858775205	1.423461347	0.763881012	0.950277164	2.668835055	0.934351977	0.817042038	0.626612041	0.372352155	1.485873709	0.999465622	1.136433025	0.723420734	1.195470965	1.271947987	0.764272533	1.313831849	0.923879587	0.506617029	1.241382971	0.393806911	0.633286427	0.413682579	1.046336302	0.403649092	1.094296758	0.615209476	1.245705379	0.772427503	1.190081938	1.225078019	0.805286071	0.769007481	1.426230139	0.438385465	1.365548985	0.851074457	1.406599216	0.348057713	1.390647667	0.272441753	1.169189882	1.433179195
yHMPu5000034990_Candida_corydali_SPADES	CUG-Ser1 clade	Serinales	1.452489175	0.630648774	0.54643693	1.367205225	1.270780462	0.87617606	0.328231884	1.519775273	3.794267311	0.341652174	0.728372517	1.150268384	0.990067096	0.795593129	0.999642154	1.209422974	1.667621399	0.599477903	0.328084094	1.355075684	2.034454822	0.51005976	0.30884881	1.125141528	0.724748256	0.10847343	0.131506173	0.478185722	0.611634997	0.256688137	0.168661299	0.455179817	1.401459653	0.592937914	0.596393272	1.402767221	1.515219896	0.621232421	0.346426194	1.506376812	1.359923421	0.426421184	0.52738379	1.674761138	0.878553587	0.785230274	0.898347468
yHMPu5000034991_candida_dubliniensis_190924.haplomerger2	CUG-Ser1 clade	Serinales	1.46475998	0.580167964	0.534245486	1.416188504	1.256294848	0.75930164	0.257136326	1.723883386	3.392166639	0.343430181	0.513824416	1.213833692	0.782182541	0.545340567	0.995361935	1.66949031	1.653239026	0.471938049	0.338147093	1.47373033	2.147567335	0.398694716	0.266971012	1.175497764	0.81930164	0.129810502	0.201229087	0.904866987	0.371775385	0.159727017	0.246645022	0.619611065	1.59899089	0.431924135	0.395376512	1.561450058	1.347458672	0.737153553	0.19150439	1.708619513	1.214925294	0.374314395	0.597421236	1.799347358	0.787077688	0.542762299	0.720463807
yHMPu5000034992_candida_maltosa_190924.haplomerger2	CUG-Ser1 clade	Serinales	1.503849548	0.731665837	0.481445023	1.261094344	1.027160181	0.999594118	0.424128507	1.542750679	3.512209276	0.291853306	0.384304072	1.46593638	0.512366742	0.905047398	0.981561086	1.572730995	1.677013348	0.481984163	0.305339593	1.420957014	2.293000905	0.193471493	0.479130769	1.006762896	0.722725792	0.097765385	0.194528959	0.97776991	0.28183043	0.193180665	0.290134716	0.547494067	1.672840271	0.436929186	0.322408371	1.549947964	1.118880995	0.853674208	0.377668778	1.626727149	1.042384615	0.245749321	0.660104977	2.021842534	0.522453394	0.772658371	0.828928959
yHMPu5000034993_candida_metapsilosis_170307.haplomerger2	CUG-Ser1 clade	Serinales	1.082878095	0.782519365	0.915534286	1.212400635	1.245657778	0.808573968	0.408453333	1.530318095	2.846258095	0.500644762	0.931008571	1.170853333	0.689600476	0.755708095	0.996507937	1.548934762	1.543395556	0.699974921	0.448985714	1.252088571	2.081606984	0.501511746	0.306892698	1.092174603	0.729674286	0.278971429	0.25424381	0.908232381	0.515574286	0.351791429	0.299619048	0.794818095	1.303411746	0.577434286	0.692460952	1.41843873	1.333768889	0.710697143	0.31364381	1.635459683	1.370553016	0.478125714	0.493749841	1.641013968	0.70088254	0.682009524	0.860702222
yHMPu5000034994_candida_neerlandica_190924	CUG-Ser1 clade	Serinales	1.348932198	0.693840296	0.645283419	1.302304306	1.095487147	1.091878535	0.280319409	1.530282134	3.70784865	0.318768316	0.536049486	1.238554627	0.67499759	0.767391228	0.996465296	1.551349936	1.691991967	0.524923843	0.297725578	1.420448907	2.262708226	0.326294987	0.273478149	1.119413882	0.622824871	0.099358612	0.122739717	0.849351864	0.348857005	0.212874679	0.225858933	0.68401928	1.663760925	0.456502249	0.331740681	1.534822301	1.313237789	0.852153599	0.215246787	1.609649743	1.274281491	0.309163882	0.50245437	1.905078406	0.634355398	0.668025707	0.72979563
yHMPu5000034995_candida_parapsilosis_170307	CUG-Ser1 clade	Serinales	1.142483516	0.778323584	0.856500761	1.21728115	1.264962975	0.859872189	0.454803043	1.41690279	2.791597633	0.579738468	0.920022654	1.236753526	0.690307861	0.799734066	0.997295013	1.507909045	1.569574979	0.747996619	0.422310397	1.209737954	2.010475063	0.624791209	0.391973626	0.955738292	0.820465258	0.307974979	0.243429586	0.869714962	0.453610164	0.32440898	0.344633629	0.651567916	1.309545224	0.610707016	0.689778867	1.38692612	1.354458833	0.78716213	0.344985968	1.509967202	1.244338123	0.541417413	0.557114455	1.646929501	0.710809129	0.683421809	0.909260524
yHMPu5000034996_candida_sojae_SPADES	CUG-Ser1 clade	Serinales	1.421231138	0.504249267	0.566771528	1.48748627	1.258452679	0.746456945	0.209327646	1.775610237	3.799545188	0.241070115	0.427700347	1.290055985	0.678560251	0.513029992	0.970807785	1.796020661	1.690505465	0.36196161	0.287100507	1.537265263	2.380657425	0.250964543	0.206667555	1.123807518	0.593081845	0.095041856	0.091692349	0.886478806	0.298845908	0.139698747	0.22706265	0.731642495	1.682952013	0.320554519	0.309050387	1.665582778	1.405314849	0.608756065	0.168027193	1.788587043	1.283589976	0.232450013	0.384928286	2.076079445	0.76968915	0.479331911	0.49518635
yHMPu5000034997_candida_tropicalis_160519.haplomerger2	CUG-Ser1 clade	Serinales	1.418733134	0.562529643	0.574661739	1.429922	1.219529486	0.713625413	0.176003774	1.88320931	4.014607643	0.232856424	0.355453059	1.300221418	0.624443938	0.593427268	0.992294386	1.773611417	1.72253782	0.426166693	0.262365466	1.508728731	2.453894008	0.200189338	0.203589244	1.122124233	0.509775436	0.084673691	0.061862557	0.89047303	0.301751219	0.143124391	0.21635949	0.715187923	1.688737537	0.349028464	0.306857682	1.641849033	1.320081145	0.603796194	0.154246894	1.901695864	1.195641453	0.233419091	0.38112156	2.177790219	0.715848404	0.537019657	0.479850291
yHMPu5000034998_cephaloascus_albidus_160519.haplomerger2	CUG-Ser1 clade	Serinales	1.321648964	0.666938795	0.676170378	1.329947049	1.423379536	0.624439184	0.298969008	1.650019623	4.045632456	0.376190936	0.752438872	1.014974615	0.899059025	0.897234076	0.998598349	1.201353527	1.50588413	0.546258527	0.485705965	1.405773867	2.10806105	0.354139231	0.272118985	1.250068214	0.220470332	0.157648341	0.10776826	0.671129108	0.387685407	0.338093132	0.161618751	0.63943311	1.468230494	0.418750973	0.528655038	1.578133936	1.086380315	0.600462233	0.287497898	2.019363339	0.950807662	0.418568447	0.569390438	2.051204485	0.461696309	0.751724653	0.689145616
yHMPu5000034999_cephaloascus_fragrans_160519	CUG-Ser1 clade	Serinales	1.312067427	0.866264177	0.686204357	1.132005878	1.278603734	0.858970263	0.407217151	1.450970263	3.747553942	0.54671473	0.91259751	0.950085062	0.870616701	0.890621888	0.999481328	1.235080913	1.420417358	0.776365145	0.571283887	1.179374827	1.84787621	0.576746888	0.286627939	1.272100277	0.288059129	0.22871473	0.121156639	0.656078838	0.423981328	0.369579876	0.178048755	0.689598548	1.355215076	0.628463347	0.642709544	1.367732711	1.109748963	0.750569156	0.370211618	1.767350622	0.964952974	0.612640387	0.458834716	1.95942047	0.528793914	0.856972337	0.684993776
yHMPu5000035002_candida_buenavistaensis_160519.haplomerger2	CUG-Ser1 clade	Serinales	1.506513211	0.545693503	0.490377992	1.446846752	1.344119988	0.604916382	0.282774013	1.763182468	3.669620143	0.301996301	0.519791731	1.406488046	0.826862294	0.518480572	0.994249301	1.649489431	1.726727075	0.419746037	0.262393534	1.5159083	2.124701274	0.278936898	0.32976935	1.239836494	0.576687286	0.115202052	0.128502021	0.921137084	0.304914315	0.142345427	0.27480331	0.553860952	1.651682624	0.35458595	0.342100093	1.638575381	1.461835872	0.535886851	0.258634131	1.724385452	1.288289711	0.288916382	0.480995337	1.919989431	0.923822195	0.515971402	0.583285048
yHMPu5000035003_candida_bohiensis_160519	CUG-Ser1 clade	Serinales	1.879557058	0.089829928	0.115100283	1.905141779	1.660546998	0.172844389	0.05752845	2.104638164	4.735888086	0.038878853	0.166060044	1.438689258	0.980911349	0.109674473	0.994341402	1.903720214	1.948567432	0.066739704	0.041059101	1.857497957	2.597564917	0.063671173	0.053410248	1.255783087	0.328473122	0.008801949	0.019201509	0.649982395	0.112316	0.016382387	0.14218844	0.262754016	1.941000943	0.053303992	0.054599183	1.939152468	1.731090852	0.12603458	0.032289217	2.043933983	1.103915121	0.044588494	0.132088023	2.689799434	1.046550141	0.12103741	0.073191449
yHMPu5000035004_candida_albicans_190924	CUG-Ser1 clade	Serinales	1.478521657	0.603399247	0.517710609	1.388439422	1.248601381	0.776483365	0.25482737	1.712462021	3.462577213	0.335659134	0.453165725	1.250943503	0.773991055	0.575074388	0.99262398	1.646170433	1.67391494	0.500698996	0.31729661	1.437781858	2.175595104	0.402911488	0.260237916	1.143649718	0.793907721	0.121006591	0.170596045	0.924199623	0.367776836	0.171605461	0.251354049	0.634335217	1.607558694	0.45136629	0.387418393	1.541101381	1.310214062	0.79075769	0.180828625	1.710625863	1.175560578	0.365737602	0.587246704	1.862619586	0.749480854	0.579560578	0.741149404
yHMPu5000035005_lodderomyces_elongisporus_160519.haplomerger2	CUG-Ser1 clade	Serinales	1.115103678	0.855745009	0.878591944	1.137250788	1.473779335	0.842079159	0.41633275	1.260037828	2.815131699	0.697576182	0.903709282	1.085134151	0.677964799	0.873481261	0.995271454	1.442768301	1.452635377	0.869477408	0.538257793	1.07307951	2.037931349	0.604692119	0.392315236	0.944022417	0.788336953	0.382674956	0.260570228	0.78744063	0.490710683	0.493622417	0.390230123	0.929214011	1.223392294	0.734618914	0.770303327	1.25802627	1.625237828	0.747354116	0.361389142	1.260332049	1.213827671	0.735261646	0.426739755	1.613635026	0.760797198	0.698638179	0.956405604
yHMPu5000035006_candida_xylopsoci_160519	CUG-Ser1 clade	Serinales	0.891030935	1.263291007	1.108609353	0.732391007	0.707376978	1.716984173	0.519520863	1.052401439	3.070280935	0.832794604	0.638239209	0.861617266	0.665644424	1.321541547	0.999460432	1.006842086	1.070478058	1.127207554	0.92268741	0.832144964	1.329272662	0.920692806	0.559461151	1.174671223	0.410657914	0.599471223	0.43897554	0.811996403	0.370782734	0.838319784	0.29734964	0.945847122	1.221407194	1.072390288	0.77607446	0.920415827	0.892910791	1.48298705	0.513064748	1.10726259	1.142202158	1.12812518	0.493746043	1.229395683	0.691841727	1.047357554	1.299389928
yHMPu5000035007_candida_wounanorum_170307	CUG-Ser1 clade	Serinales	0.887013625	1.021740767	1.107248835	0.973239512	0.898466834	1.529394765	0.279576909	1.287467193	3.302698817	0.638096965	0.66074005	0.98732621	0.492699713	1.254025278	0.994263177	1.248392076	1.437645393	0.853477232	0.546220151	1.102062388	1.81872284	0.684802438	0.262168519	1.21707422	0.344472929	0.321162424	0.316583363	1.013327716	0.246358373	0.600439498	0.334251034	0.864814624	1.349401219	0.815632485	0.647730369	1.179347795	1.231088562	1.168151309	0.246392255	1.347845823	1.327967013	0.660178559	0.364884188	1.639019003	0.584050914	0.878837576	1.164199355
yHMPu5000035008_candida_vadensis_160519	CUG-Ser1 clade	Serinales	0.972052801	1.053354263	1.024022476	0.94093721	0.776682126	1.462854085	0.449942205	1.308309668	3.16192294	0.62282376	0.627187299	0.978539422	0.654431859	1.052357831	0.997681056	1.289436497	1.251344631	0.899142704	0.738666072	1.054121655	1.536768462	0.716035676	0.493300749	1.243172315	0.496884766	0.339367107	0.418777738	0.911844809	0.363669996	0.547059579	0.297292187	1.012881555	1.42620157	0.86334142	0.570943989	1.130949697	1.052343204	1.277723867	0.355632537	1.312068498	1.31493828	0.766654299	0.424841242	1.489186586	0.829053157	0.913334285	0.953429897
yHMPu5000035009_candida_terraborum_160519	CUG-Ser1 clade	Serinales	0.767566114	1.124819153	1.23059116	0.86965488	0.81147698	1.598604788	0.423652302	1.15732523	3.135356906	0.698410743	0.699194475	0.91472744	0.472585635	1.406235359	0.997605893	1.114507182	1.313522284	0.97712965	0.676532965	0.97646151	1.620509761	0.860528913	0.325310497	1.171546225	0.350977901	0.414412155	0.39621547	0.960630939	0.241104922	0.771173194	0.352683324	0.78849388	1.203302026	0.947490239	0.792277716	1.047722284	1.141006262	1.291574217	0.326902394	1.236761694	1.415298711	0.722637937	0.449438674	1.405222836	0.449060773	1.046794107	1.31320884
yHMPu5000035010_candida_tanzawaensis_190924	CUG-Ser1 clade	Serinales	0.600311969	1.353370401	1.397689695	0.641967704	0.658236724	1.879325454	0.423686366	1.033338438	2.894230398	0.957061273	0.792520393	0.778471343	0.414285667	1.579204595	0.995172299	0.997487764	0.987023473	1.211909439	1.003987681	0.733154653	1.443660396	1.099432662	0.382068254	1.058836691	0.338618945	0.649648077	0.46289995	0.834965873	0.232736151	0.947364502	0.425979546	0.690100375	1.038496088	1.171868154	0.958506409	0.822138505	0.924806393	1.534413185	0.40230531	1.134438488	1.078845347	1.126196105	0.50687398	1.277996338	0.387001831	1.188809722	1.455773597
yHMPu5000035011_candida_pyralidae_160519	CUG-Ser1 clade	Serinales	0.913693963	1.217769105	1.086304578	0.777123108	0.732878351	1.679047966	0.489448842	1.096375707	3.021067299	0.896373418	0.692574868	0.963685524	0.683609338	1.271990699	0.99908809	1.040556812	1.100674813	1.085445559	0.892395039	0.87333613	1.350492066	0.908008025	0.541778588	1.183684844	0.42931242	0.564039394	0.445493708	0.815587452	0.351635917	0.720669113	0.35035746	0.83501851	1.232470545	1.043485318	0.764975743	0.951772023	0.910721138	1.454555535	0.487250046	1.145876345	1.141286887	1.087853365	0.516238556	1.245060733	0.717512311	1.023827102	1.2635528
yHMPu5000035012_candida_prunicola_160519	CUG-Ser1 clade	Serinales	0.90266309	1.25386383	1.096596855	0.741695097	0.715128215	1.745511193	0.495973358	1.038842553	2.963577058	0.828613876	0.691670675	0.848064755	0.6715321	1.320165957	0.998889917	1.002740981	1.112706013	1.126204625	0.879153006	0.836422572	1.346345236	0.956204995	0.564490657	1.118075116	0.451264385	0.573857539	0.473579278	0.815936725	0.405144866	0.842816281	0.293208511	0.911652544	1.217224422	1.07639889	0.779816096	0.918420722	0.923541166	1.478052914	0.501841998	1.093523034	1.142468825	1.080257539	0.549769473	1.22146827	0.664996115	1.057286216	1.294485846
yHMPu5000035013_candida_panamericana_160519	CUG-Ser1 clade	Serinales	0.539569757	1.387536318	1.457829092	0.606889838	0.538130411	2.056611555	0.545655582	0.854316924	2.727406279	0.908896123	0.505378785	0.697030904	0.346442876	1.64170444	0.99702768	1.005697195	0.836471484	1.292895783	1.152010775	0.661404421	1.07464908	1.512816645	0.401874791	0.994280513	0.299274382	0.906471484	0.655670816	0.861128739	0.182309676	1.050221454	0.422846561	0.707438555	0.919051458	1.385327141	1.076488947	0.607985138	0.767185584	1.96604347	0.421693479	0.844959316	1.093451235	1.590276797	0.27822924	1.029781906	0.271695337	1.286866803	1.626298347
yHMPu5000035014_candida_atakaporum_190924	CUG-Ser1 clade	Serinales	0.976989459	0.94299227	1.020901265	1.053493324	0.727990864	1.518826423	0.310890372	1.437985945	3.336638791	0.514205878	0.536575193	1.140975383	0.478301827	1.155935524	0.996310611	1.358370696	1.448480323	0.773802178	0.542734715	1.180519677	1.47726142	0.835203092	0.243810963	1.426821504	0.5027435	0.238755095	0.413843992	0.931222769	0.2130304	0.525528321	0.344594938	0.961806041	1.410263528	0.691072382	0.585168306	1.303305341	1.005665495	1.206156008	0.281516514	1.503820801	1.361615601	0.499761068	0.4897435	1.64319747	0.637795502	0.818274069	1.241027407
yHMPu5000035015_candida_bokatorum_160519	CUG-Ser1 clade	Serinales	0.53436404	1.384435442	1.461935257	0.608164632	0.545217166	2.032813171	0.613792083	0.801422124	2.724026637	0.826235294	0.506267481	0.632394007	0.33627414	1.671094895	0.996855346	0.985350721	0.878830929	1.266145394	1.10600037	0.683540141	1.062345542	1.535641879	0.415008509	0.967722531	0.322290788	0.87991343	0.667504994	0.852098779	0.205224195	1.155418424	0.351593785	0.799598224	0.931670366	1.37782242	1.063520163	0.615888272	0.768738439	1.977583426	0.447601184	0.804499445	1.104603774	1.594426933	0.308247133	0.982298187	0.250327044	1.289481317	1.663956345
yHMPu5000035016_candida_bolitotheri_160519	CUG-Ser1 clade	Serinales	0.824800293	1.07976878	1.170802492	0.916566508	0.750334188	1.629223892	0.458622206	1.158780506	3.002268963	0.759761488	0.72972664	0.933013059	0.509908758	1.231426347	0.998351044	1.246551667	1.200829974	0.914493954	0.790375595	1.036037376	1.399862953	0.948756321	0.447636497	1.186881642	0.438058263	0.384768413	0.656918652	0.737522902	0.284805282	0.675275768	0.362168166	0.842056694	1.307270795	0.957142909	0.689065225	1.036260901	0.982027116	1.390717479	0.423260535	1.201709051	1.229276658	0.824010993	0.589714914	1.35330524	0.583187248	0.919561744	1.411037743
yHMPu5000035017_candida_bribrorum_160519	CUG-Ser1 clade	Serinales	0.88529627	1.007957317	1.114702296	0.988455524	0.597862267	1.778197991	0.40714132	1.215226686	3.068641679	0.670455311	0.633803802	1.005016099	0.483114598	1.318684541	0.99982066	1.193335545	1.303746772	0.800881994	0.689796987	1.158228479	1.343388092	1.010037303	0.397002869	1.23593759	0.436016858	0.331541966	0.730628049	0.772336442	0.251284543	0.554598064	0.357855698	0.883002324	1.356958393	0.822096485	0.640888092	1.171447274	0.900796987	1.486723816	0.333965567	1.276988522	1.163553802	0.813313486	0.681938307	1.33393759	0.536576758	0.975329268	1.365956241
yHMPu5000035018_candida_canberraensis_160519	CUG-Ser1 clade	Serinales	0.876834358	1.016951695	1.11895029	0.977777973	0.796236782	1.495083787	0.41045635	1.291809591	3.711170209	0.561179694	0.481902336	0.980452486	0.452750747	1.200660285	0.996662568	1.338670824	1.375483225	0.90925628	0.612572633	1.04015563	1.725141753	0.70689127	0.35420411	1.201773406	0.336348849	0.270339364	0.34678377	0.807971193	0.222697699	0.613933954	0.267031091	1.024678377	1.457500439	0.798116986	0.537581591	1.195208502	1.076570525	1.267376076	0.340658352	1.307588266	1.477760759	0.624832601	0.454281398	1.432549447	0.467727385	0.909068681	1.303634639
yHMPu5000035019_candida_caryicola_160519	CUG-Ser1 clade	Serinales	0.39705521	1.701046801	1.602213894	0.290179159	0.382509689	2.144868739	1.032583547	0.434082633	2.094693236	1.426690311	0.590702742	0.389000731	0.347619378	2.031581353	0.997806216	0.613074406	0.566462523	1.575705667	1.425493236	0.379321755	0.723312614	1.465745521	1.302707861	0.489904936	0.270809506	1.704311517	0.896531627	0.404292505	0.190828519	1.518184278	0.374160878	0.494359415	0.677870201	1.64058574	1.318839122	0.355027057	0.4740117	1.973531261	0.988440219	0.561695064	0.621534918	2.011793784	0.750372943	0.608175503	0.191455941	1.528846801	1.708494333
yHMPu5000035020_Candida_chickasaworum_SPADES	CUG-Ser1 clade	Serinales	0.956901579	0.857909658	1.042363937	1.138785898	0.750806463	1.509460889	0.253959603	1.483499816	3.383958134	0.413352185	0.527574734	0.997837679	0.447729343	1.167023687	0.998531032	1.380243481	1.595278369	0.639207124	0.397744767	1.31782556	1.807826662	0.619147264	0.21969372	1.338654425	0.426052883	0.229828865	0.348710613	1.052860081	0.212670584	0.545856776	0.292911495	1.113035255	1.464986412	0.627173338	0.533545354	1.368420125	1.101171502	1.129878076	0.209777451	1.556146162	1.466710981	0.46499596	0.365703268	1.692973191	0.615999266	0.729084098	1.15443408
yHMPu5000035021_candida_choctaworum_160519	CUG-Ser1 clade	Serinales	0.593566464	1.359382239	1.405696635	0.635836367	0.730281302	1.795649936	0.647151315	0.82165251	2.661897408	0.991763927	0.806186431	0.6003508	0.461134032	1.572147821	0.999264571	0.958409266	0.844464424	1.183694797	1.147445854	0.769973157	1.10113918	1.283043942	0.608383159	0.989011951	0.416198566	0.675363486	0.695664644	0.715771649	0.312447876	1.144164368	0.32483508	0.798822945	1.009054606	1.255884905	0.985796286	0.74043758	0.95176025	1.342919654	0.669829748	1.033914322	1.253760618	1.093060489	0.538376172	1.110348226	0.38684317	1.109325244	1.628951646
yHMPu5000035022_candida_emberorum_160519	CUG-Ser1 clade	Serinales	0.892062837	1.012384201	1.102909156	0.982587433	0.910030162	1.48339605	0.274064632	1.328800718	3.301095512	0.617768325	0.659482944	0.984725906	0.494428007	1.240582406	0.997666068	1.260112567	1.467362298	0.850115978	0.521864991	1.10679605	1.833610054	0.649876481	0.247783124	1.254410054	0.327290844	0.31981939	0.305325673	1.043894434	0.235105308	0.590788274	0.335960708	0.88976657	1.355463196	0.810628007	0.640946499	1.183627289	1.245732855	1.116468223	0.242994614	1.391945422	1.327788151	0.619936804	0.3505386	1.694520646	0.578051706	0.908501975	1.129787433
yHMPu5000035023_candida_guaymorum_160519	CUG-Ser1 clade	Serinales	0.813389363	1.220760937	1.180801597	0.77488183	0.627757488	1.894957343	0.41258595	1.06161336	3.220701761	0.772910873	0.530949356	0.813092031	0.359892176	1.56958595	0.99691414	1.065051189	1.307102559	1.100925395	0.68128045	0.848611726	1.620484298	0.857505173	0.404159739	1.105479034	0.265769831	0.548426575	0.439505173	0.953123253	0.19065275	0.95790452	0.303815211	0.941057905	1.260525685	1.020834271	0.737660555	0.975172264	0.830060628	1.608106734	0.439939735	1.119623162	1.101821746	1.018780904	0.373357778	1.499424941	0.324879288	1.252286077	1.405947359
yHMPu5000035024_Candida_kunorum_SPADES	CUG-Ser1 clade	Serinales	0.70027336	1.233876512	1.298260901	0.761359839	0.574524734	1.974255038	0.497533162	0.949922316	2.596119091	0.749039209	0.510213265	0.676789667	0.351519971	1.55704672	1	1.086438073	0.904734701	1.122133016	1.08500513	0.833161964	1.053138879	1.428820813	0.423928179	1.083787468	0.394032246	0.796637963	0.837718945	0.839832906	0.224764749	1.123776475	0.361656651	0.815926347	1.053636497	1.195585196	0.942698424	0.798551484	0.94536387	1.735950165	0.451820447	0.865265665	1.350530597	1.24014804	0.400558446	0.999860022	0.372955661	1.001517039	1.71860022
yHMPu5000035025_candida_maxii_160519	CUG-Ser1 clade	Serinales	0.910901521	0.905489138	1.087649891	1.092701665	0.619094135	1.455044171	0.151875453	1.771786387	3.975784214	0.416914445	0.463583635	1.251196375	0.485703476	1.013681209	0.998551774	1.495701484	1.642175597	0.672455467	0.349497104	1.277580739	2.159204924	0.322868211	0.199564084	1.303154236	0.23876937	0.133605358	0.207407314	0.952476104	0.182820259	0.382150501	0.282668886	1.022893022	1.630695148	0.578812093	0.366045981	1.41575706	0.941245474	1.087029689	0.165855177	1.802174511	1.170523534	0.365327299	0.309010138	2.148535119	0.571837799	0.836598841	0.85606517
yHMPu5000035026_Candida_anneliseae_SPADES	CUG-Ser1 clade	Serinales	0.888749595	0.918587219	1.110890369	1.077812061	0.595614041	1.406909091	0.091650045	1.902114131	4.163774257	0.32679964	0.337573717	1.164667507	0.465468767	0.982649325	0.998919892	1.547534473	1.71449649	0.669446265	0.277222682	1.286989379	2.31989847	0.201507111	0.130376238	1.335233123	0.163951755	0.106169217	0.166511611	1.029507111	0.130432763	0.399309451	0.239475068	1.219176238	1.688978578	0.550163096	0.308141494	1.445156436	0.932455806	1.03869883	0.123120072	1.902093249	1.182626823	0.279209361	0.215031503	2.317327093	0.554119172	0.827252565	0.783973357
yHMPu5000035027_candida_ambrosiae_160519	CUG-Ser1 clade	Serinales	0.986357245	0.826698073	1.01043005	1.169733405	0.830494647	1.308147038	0.305585296	1.552154889	3.52372591	0.47661349	0.702107066	1.033444325	0.596389186	0.935239829	0.99821556	1.462464133	1.375537116	0.71728444	0.618038901	1.233465025	1.654936474	0.648879372	0.293158458	1.38375803	0.3725	0.186634904	0.328995717	0.850475375	0.284809422	0.525702355	0.257959315	1.037810493	1.395452177	0.62945646	0.601691649	1.365903997	1.131111349	1.03268808	0.252750892	1.57984868	1.395109921	0.483092077	0.455205567	1.658670236	0.731860814	0.736312634	1.091890792
yHMPu5000035028_candida_tritomae_160519	CUG-Ser1 clade	Serinales	0.847579869	1.106138585	1.150230489	0.888754923	0.960690737	1.22979504	0.563230489	1.242568928	2.5200186	0.637231972	0.379991247	0.973993327	0.433385667	1.140940372	0.999088257	1.423429978	1.171285193	0.89951167	0.81886798	1.05854814	1.817324581	0.555765864	0.493279358	1.11752954	0.474635667	0.552636761	0.705866521	1.341543764	0.20595666	0.630149248	0.566582324	1.031216034	1.433226842	0.83198213	0.563124726	1.162912108	1.128148067	1.096018964	0.397856309	1.377165573	1.1437345	0.811506929	0.400645514	1.636778993	0.629943107	0.90143326	1.024778264
yHMPu5000035030_Candida_lycoperdinae__SPADES	CUG-Ser1 clade	Serinales	0.801258633	1.172159442	1.197272226	0.823432403	0.918563556	1.276659074	0.642214548	1.158855253	2.473698384	0.688339089	0.432674504	0.853237693	0.446617561	1.200709221	0.999632623	1.349349743	1.077625276	0.98803784	0.913557678	0.966407054	1.735017634	0.613461425	0.582375459	1.053008082	0.468559882	0.617729978	0.73226892	1.253952608	0.253826231	0.747901543	0.421339089	1.070205364	1.373022777	0.917077517	0.622569434	1.077779574	1.067490816	1.16192579	0.460317414	1.309467303	1.078290963	0.911415871	0.446375459	1.554323292	0.593263042	0.954914769	1.096817046
yHMPu5000035031_Candida_kruisii_SPADES	CUG-Ser1 clade	Serinales	0.578252474	1.468791457	1.419316548	0.527388783	0.619822886	1.804475082	0.778152457	0.795342247	2.588509811	0.852285466	0.478881056	0.654308387	0.396330266	1.629049488	0.998263587	0.968852579	0.923551658	1.280481334	1.067071714	0.6771502	1.283667303	1.081714881	0.798917173	0.822422643	0.288673034	0.902155583	0.833280083	0.878039937	0.19722174	1.076324362	0.330319847	0.754125716	1.215310644	1.256939052	0.781563119	0.738893211	0.77083452	1.708916826	0.547072756	0.970957458	0.853494009	1.395445737	0.541766973	1.203670776	0.37477826	1.311202639	1.271792325
yHMPu5000035032_candida_gatunensis_160519	CUG-Ser1 clade	Serinales	0.801122949	1.173787264	1.184412066	0.819156818	0.980255424	1.266298113	0.705153643	1.046824484	2.449233022	0.679573297	0.407398836	0.954825738	0.414346093	1.29880949	0.990650908	1.280480861	1.047394602	0.946997707	0.935318398	1.006786029	1.641706827	0.712186982	0.54577033	1.082679132	0.53960628	0.576881637	0.741057682	1.226388781	0.214724884	0.680473283	0.590406267	0.970061815	1.35556465	0.865633092	0.641259834	1.125194567	1.0838864	1.137707532	0.467406597	1.307324749	1.126666431	0.901290527	0.487300759	1.474813195	0.575961898	0.950038455	1.132550362
yHMPu5000035033_candida_cretensis_160519	CUG-Ser1 clade	Serinales	0.568609748	1.454739481	1.430336957	0.541053296	0.578547686	1.779737027	0.834075736	0.805408836	2.593270687	0.895181562	0.534814165	0.750202044	0.408970372	1.581214586	0.999824684	1.003437412	0.963918654	1.247687938	1.027315568	0.710937588	1.300193548	1.099032258	0.752068724	0.833178121	0.318982468	0.807171459	0.781202314	0.93808906	0.183953433	0.936348767	0.43898497	0.674251079	1.233519986	1.237065217	0.762623422	0.757323983	0.76457223	1.782576438	0.472109397	0.979250351	0.853903927	1.338187938	0.549657083	1.250446704	0.385967041	1.377697055	1.160448107
yHMPu5000035034_candida_barrocoloradensis_160519	CUG-Ser1 clade	Serinales	0.792874212	1.175072179	1.20011808	0.817920112	0.967743518	1.271982481	0.712386125	1.046399439	2.466178697	0.688066622	0.403842677	0.95007805	0.412165207	1.310537491	0.992291521	1.27306377	1.044624387	0.948198669	0.935753679	0.995739664	1.631541696	0.726841626	0.546601261	1.076764541	0.521892782	0.603746321	0.738870357	1.220185354	0.209415632	0.690486647	0.584933691	0.975254417	1.348123686	0.870603714	0.64837281	1.121337421	1.075065872	1.147357393	0.477958655	1.295320252	1.123911703	0.913051857	0.482895585	1.469552908	0.559078486	0.955516468	1.134423966
yHMPu5000035035_candida_atbi_160519	CUG-Ser1 clade	Serinales	0.732243516	1.258248559	1.264513689	0.735987392	0.926139769	1.272545389	0.819219741	0.979884726	2.427822406	0.820167161	0.447919669	0.862898875	0.419970281	1.357833393	0.994596542	1.217838437	0.953542507	1.074511527	1.039973343	0.881900576	1.505144092	0.792503602	0.680056196	1.004959654	0.457723703	0.793059078	0.74442255	1.094329971	0.218046584	0.754180361	0.583337415	0.907103101	1.265184438	1.008177954	0.731212896	0.986418588	0.993027378	1.202600144	0.595433718	1.20809366	0.984044669	1.120690922	0.520994957	1.369136888	0.511600144	1.060465418	1.16145245
yHMPu5000035037_candida_montana_160519	Phaffomycetaceae	Phaffomycetales	1.331453799	0.848958149	0.667233547	1.148744461	1.311619235	0.690286558	0.373486952	1.62257804	4.052848843	0.336630231	0.550487445	1.10513934	0.585342196	0.978005416	0.999671754	1.43316002	1.466468735	0.540082061	0.527623502	1.410352864	2.287016576	0.230859675	0.205030691	1.269815198	0.208812408	0.159514525	0.112702117	0.888884293	0.53401871	0.449121615	0.450461841	0.898313146	1.432044313	0.52105137	0.565001477	1.475666503	1.435593632	0.678276711	0.22263056	1.65955096	1.150596422	0.334517643	0.437663548	2.071953389	0.325884129	0.84398884	0.749249959
yHMPu5000035038_ambrosiozyma_kashinagacola_160519	Pichiaceae	Pichiales	0.997260943	0.714998653	0.998699327	1.281297306	1.054214141	0.864382492	0.299537374	1.7777367	4.301954545	0.220629293	0.396954545	0.979836364	0.599076263	1.037752525	0.996296296	1.359596465	1.638785859	0.706550168	0.354143771	1.233853872	2.271070707	0.363210101	0.236987205	1.110492256	0.176187879	0.089773737	0.347159596	0.634250505	0.47860202	0.414651515	0.266547475	0.623849495	1.486752525	0.42317037	0.510218182	1.569759259	1.046521212	0.896830303	0.153655892	1.895531987	0.882886869	0.223137374	0.593131987	2.289303704	0.259286195	0.779323232	1.439014815
yHMPu5000035039_ambrosiozyma_llanquihuensis_160519.haplomerger2	Pichiaceae	Pichiales	1.080804567	0.893256992	0.915554857	1.100785372	1.279529373	1.018448453	0.302909151	1.395049479	4.38379679	0.42031673	0.561469138	0.910163164	0.694433229	1.089312262	0.99768327	1.212742181	1.427371835	0.575859672	0.564354129	1.368869767	2.128604336	0.288018534	0.277746814	1.282421976	0.242198246	0.098936952	0.110085057	0.552724806	0.670730101	0.31754228	0.432040708	0.753290419	1.420019196	0.486381268	0.577995367	1.508654642	1.405634288	0.734498759	0.235440675	1.622382922	1.034617243	0.411768989	0.324458051	2.22245772	0.235175906	0.736927354	0.824593745
yHMPu5000035040_ambrosiozyma_maleeae_160519	Pichiaceae	Pichiales	0.824602599	1.199965953	1.172833974	0.788685338	1.152587955	1.13166026	0.668371957	1.045789493	4.123018122	0.860315211	0.822343767	0.725397035	0.647126853	1.133971444	0.997254256	1.211740253	0.949206297	1.055136738	1.040909024	0.885555189	1.887805235	0.375471353	0.634851913	1.085768991	0.167031301	0.188114223	0.259087315	0.394060406	0.827315761	0.439493685	0.876221856	0.567326744	0.960247483	0.954590884	1.036091891	1.037355299	1.08973531	1.098665202	0.517864177	1.293656233	0.92202819	0.996153762	0.440647996	1.636664836	0.250198792	0.862343767	1.425259381
yHMPu5000035041_ambrosiozyma_pseudovanderkliftii_160519	Pichiaceae	Pichiales	0.958573743	0.896914614	1.039063112	1.0990351	1.18358083	0.90276409	0.36759838	1.543312184	4.367042187	0.238963213	0.460900439	0.998328721	0.546811509	1.114498988	0.998143773	1.334644111	1.654370908	0.670919001	0.338542018	1.279131623	2.437700304	0.243193385	0.273344583	1.023440432	0.24782349	0.053049274	0.365299359	0.458084711	0.398702329	0.191940263	0.326706379	0.529359771	1.443189335	0.594189673	0.55141107	1.398047587	1.195255484	0.866927438	0.253081336	1.678632467	0.860614917	0.265322308	0.454224772	2.414371245	0.211725953	0.866967263	1.494443469
yHMPu5000035043_babjeviella_inositovora_180604	CUG-Ser1 clade	Serinales	0.509632996	1.464742926	1.484879437	0.528739839	0.535908764	1.926280912	0.840351912	0.694619791	2.022415709	0.975712571	0.655480707	0.547309895	0.216782027	1.706075459	0.997942034	1.070426342	0.555920425	1.390571429	1.43104579	0.551805522	1.342854399	0.759210427	1.198966215	0.682457211	0.368034299	1.353629223	0.66698165	0.880776539	0.23156131	1.284587549	0.347314697	0.825580861	0.826457554	1.22774344	1.168739839	0.765054022	0.554263077	1.573663523	1.003884754	0.864695593	0.545670382	1.313055051	0.91031727	1.224722346	0.357374035	1.198771394	1.505542103
yHMPu5000035044_barnettozyma_californica_160519	Phaffomycetaceae	Phaffomycetales	0.760727396	1.016358609	1.234183545	0.979570144	1.192825785	0.90319525	0.41252112	1.486635454	3.248200509	0.599633588	0.793417812	0.90125598	0.397196438	1.121685496	0.99677693	1.477530789	1.094866497	0.888715182	0.896312129	1.061412044	2.174385072	0.346040373	0.379306531	1.08662799	0.348486514	0.439001527	0.20089771	0.940284987	0.755178626	0.703694656	0.810520102	1.07744631	0.960338253	0.785361832	1.038303647	1.21022799	1.111633588	0.917834775	0.439772689	1.530026802	0.879708906	0.742449534	0.498096014	1.876270059	0.487810687	0.957077523	1.0172838
yHMPu5000035045_barnettozyma_hawaiiensis_160613	Phaffomycetaceae	Phaffomycetales	0.648360673	1.169964542	1.348775072	0.826811963	1.112196275	1.069429799	0.468431232	1.344139685	3.197439112	0.675082736	0.869814112	0.871430158	0.37621687	1.230089721	0.996955587	1.389395415	0.957873567	1.000143983	1.035321275	0.948638252	2.129596705	0.414941261	0.432224212	1.011757163	0.319492479	0.415590258	0.255350287	0.916317335	0.647562679	0.812823782	1.101337393	0.973180874	0.846573782	0.882244986	1.151276504	1.11309957	1.015727077	1.069475645	0.473495702	1.439815903	0.836017908	0.809119628	0.554816619	1.797148281	0.370844556	0.994674785	1.155101003
yHMPu5000035046_barnettozyma_populi_160613	Phaffomycetaceae	Phaffomycetales	0.674535708	1.138005937	1.320924393	0.857454164	1.145136372	1.017910948	0.429649729	1.402376812	3.239682556	0.6526066	0.866877947	0.893174437	0.390807229	1.210010477	0.997555439	1.396018334	1.010103719	1.001887201	0.98151458	0.955856819	2.125225074	0.416239567	0.397473721	1.047701065	0.316459927	0.450018858	0.206267156	0.890055526	0.69365846	0.764314301	1.006092195	1.026927187	0.850502881	0.882789244	1.14705151	1.111972411	1.031482452	1.049925616	0.430999825	1.484727781	0.8220674	0.822400559	0.535715034	1.815581631	0.395278505	1.004688668	1.116750131
yHMPu5000035047_barnettozyma_pratensis_160519	Phaffomycetaceae	Phaffomycetales	1.103670308	0.867845084	0.893349553	1.12983714	1.155655743	0.889704071	0.364966567	1.585617345	4.183952334	0.319602781	0.593366435	1.09771996	0.446142999	1.200514399	0.99652433	1.349845084	1.349280702	0.547513406	0.643767958	1.402834161	2.487646475	0.21391857	0.267503476	1.013704734	0.190727905	0.135531281	0.091120159	0.775265144	0.57258292	0.343266137	0.486553128	0.611181728	1.407275405	0.500649454	0.591070175	1.495709037	1.20028997	0.793453823	0.262738166	1.741488911	0.78800331	0.343159219	0.40245283	2.461045349	0.232196624	1.126815624	0.699952334
yHMPu5000035048_Barnettozyma_salicaria_SPADES	Phaffomycetaceae	Phaffomycetales	1.164178552	0.90302945	0.832116318	1.094746435	1.439427301	0.763870346	0.413153547	1.380531209	3.666332284	0.558256714	0.82504612	1.00446379	0.731009817	1.012265234	0.997962586	1.253379885	1.222370809	0.698167438	0.768739396	1.253305056	2.039323578	0.364345249	0.371953325	1.21250602	0.353451009	0.233258752	0.178803112	0.705119467	0.793824782	0.473511021	0.771699574	0.868659752	1.245317281	0.670145212	0.752090017	1.323928135	1.335016855	0.751471013	0.35700389	1.556486757	1.107160585	0.555888868	0.482112984	1.848135581	0.626945731	0.87215188	0.79502945
yHMPu5000035049_Barnettozyma_wickerhamii_SPAdes.haplomerger2	Phaffomycetaceae	Phaffomycetales	0.586657023	1.209208293	1.409485053	0.786291546	1.099782064	0.973961427	0.668363227	1.255269688	3.713382835	0.575462874	0.674710704	0.96191514	0.490143202	1.44132594	0.99855352	1.062244455	0.811400514	1.028207007	1.180884603	0.914255223	2.190664095	0.357093539	0.478754098	0.959293475	0.232161041	0.36991514	0.222948891	0.756785921	0.730504339	1.187761813	1.121818708	0.956766635	0.785042109	1.005194793	1.212385728	0.989019929	1.072054645	1.11335262	0.431530698	1.379801993	1.140459659	0.6912054	0.509380264	1.652497589	0.245441337	1.412945034	1.093785921
yHMPu5000035242_zygoascus_ofunaensis_160928	Dipodascaceae / Trichomonascaceae	Dipodascales	0.987857933	1.088002856	1.010357309	0.903430305	0.908150634	0.93893557	0.752429056	1.397555595	1.614259147	0.889441371	0.842650366	0.990259147	0.651723898	1.175673389	0.992860967	1.168831697	0.974587542	0.698415492	1.013989648	1.246257005	0.667488845	0.525737641	0.738452258	2.058962699	1.40695556	0.46022131	0.63948242	0.988114225	0.521384258	0.799286097	1.135873996	0.958658219	1.074693557	1.022424059	0.92316509	0.97364983	0.954466536	0.88983259	0.708628235	1.445575585	1.096838836	1.126389434	0.416127075	1.360553275	0.900537569	1.102090309	1.119271819
yHMPu5000035243_zygoascus_meyerae_170307	Dipodascaceae / Trichomonascaceae	Dipodascales	0.977430127	0.796297278	1.022206897	1.198984392	0.937255172	0.99975608	0.384596733	1.677599274	1.793038475	0.868030127	0.573615245	0.902770236	0.551238838	0.980444646	0.999637024	1.465599093	0.886788385	0.64864755	1.108492922	1.310336116	0.961245009	0.763586207	0.504103085	1.757981125	1.901225771	0.347499093	0.541701996	0.813410526	0.542753902	0.854396733	0.886681307	1.357792377	1.085712886	0.69740363	0.912834846	1.298966969	0.993511434	0.893039564	0.284113975	1.828490018	1.291776407	0.90415245	0.395037387	1.40529147	0.641650091	1.002350635	0.845475862
yHMPu5000035244_candida_incommunis_160928	Dipodascaceae / Trichomonascaceae	Dipodascales	0.853516356	1.064813302	1.141784204	0.925427435	1.050180372	1.098631484	0.682020604	1.164786553	1.934869329	0.771335623	0.701956624	0.542482198	0.399857763	1.004218146	0.996385324	1.587209832	0.947679017	0.973729984	1.037500813	0.977833363	1.360186517	0.771064522	0.830261341	1.023295861	0.762377372	1.176712453	0.491888307	0.895128863	0.493045364	1.162629315	1.315863004	1.116187602	0.981424905	1.026174227	1.014598952	0.967319357	1.012485812	1.076351346	0.629758178	1.280603651	1.049609254	1.40522176	0.397195735	1.142097958	0.519004518	1.044877643	1.087192481
yHMPu5000035245_candida_spencermartinsiae_170307	CUG-Ser1 clade	Serinales	1.124866841	0.774077285	0.873391819	1.221397041	0.751696432	1.26882228	0.413450305	1.561046475	3.490741514	0.608549916	0.78102141	1.363751227	0.677046475	0.859869452	0.999825936	1.45835248	1.448270148	0.651236554	0.54302698	1.301417929	1.407305831	0.682005918	0.406670844	1.487292602	0.566084595	0.128361358	0.581043342	0.421390078	0.378181957	0.249183927	0.313260772	0.618716016	1.396695561	0.648201915	0.602261097	1.348317145	0.800735944	1.089732289	0.317858312	1.784678155	1.493884073	0.452247171	0.947475718	1.100738729	0.853121671	0.604974064	1.172440035
yHMPu5000035246_candida_insectorum_160928	CUG-Ser1 clade	Serinales	1.237830452	0.60905355	0.761832466	1.387589055	0.998894746	1.046164177	0.366534161	1.58363203	3.98732785	0.379765654	0.812898775	1.330303844	0.779184153	0.671059258	0.999664261	1.548714118	1.477810643	0.697100554	0.514467349	1.250859829	1.87130099	0.612198758	0.240088635	1.262237368	0.390451234	0.055480611	0.312659728	0.414903475	0.299797549	0.335636394	0.234640591	1.083122377	1.540649656	0.525013933	0.456328017	1.470957529	1.144615075	0.913577975	0.236474736	1.697954675	1.606196408	0.279366795	0.523627329	1.586698674	0.904192714	0.463016955	0.840043646
yHMPu5000035247_candida_germanica_170912	CUG-Ser1 clade	Serinales	1.318676723	0.600218375	0.678581076	1.396010627	0.766342818	1.192946178	0.37569832	1.661554337	3.81985156	0.356963625	0.685206376	1.477126405	0.65346109	0.864775968	0.998800137	1.479657696	1.574696606	0.481640727	0.417418581	1.463165581	1.74411313	0.609229345	0.443086047	1.185711347	0.421047995	0.08378711	0.431180322	0.528908125	0.284462109	0.336545296	0.406374162	0.903312919	1.592709633	0.470870072	0.404548509	1.525358588	0.880977031	1.110442235	0.222038396	1.783064107	1.25659856	0.39781145	0.728684265	1.61067398	0.827965718	0.777117587	0.746593761
yHMPu5000035248_candida_cerambycidarum_160928	CUG-Ser1 clade	Serinales	1.246573895	0.553750127	0.749363467	1.443201625	1.014087015	0.87535331	0.2449785	1.860091417	4.003252412	0.257899441	1.029400711	1.644042661	0.849118842	0.753868969	0.996614187	1.392402743	1.6897613	0.339300152	0.297034705	1.601786694	2.185922465	0.283712206	0.176604029	1.335392585	0.22554901	0.027914678	0.071547994	0.582319959	0.303079736	0.175489081	0.182442864	0.754382936	1.571254782	0.37379245	0.424682241	1.621468089	1.239095988	0.691496868	0.130200102	1.926363298	1.288786186	0.221420687	0.608719147	1.872253936	0.907140681	0.583366176	0.516998138
yHMPu5000035249_candida_atmosphaerica_170307	CUG-Ser1 clade	Serinales	1.13576288	0.764411122	0.863894575	1.232859775	0.742418287	1.26978028	0.410452405	1.572451041	3.616684749	0.524331627	0.595562948	1.243962129	0.680696008	0.972564483	0.99965882	1.344656602	1.373873763	0.597469464	0.619643466	1.353059365	1.401095872	0.595851928	0.391046742	1.596279086	0.568891505	0.111829069	0.635460594	0.438720573	0.357289662	0.307160696	0.258074719	0.795650972	1.440668373	0.675810645	0.558307404	1.321459911	0.769795974	1.181881952	0.281157284	1.763039236	1.624763562	0.485909246	0.793211191	1.091977482	0.752290686	0.748801774	1.243365404
yHMPu5000035250_candida_atlantica_170307	CUG-Ser1 clade	Serinales	1.268076715	0.737438324	0.730233187	1.258505576	0.557747212	1.360421764	0.43759243	1.640822575	3.582871916	0.420918554	0.541665765	1.396049341	0.563936127	0.893933592	0.999662048	1.538053565	1.523737411	0.602205137	0.468826969	1.346088205	1.454078405	0.628748902	0.370331193	1.531900642	0.495908415	0.113035823	0.848803312	0.381153092	0.309920581	0.327290977	0.275275093	0.875623859	1.487052383	0.590897938	0.511596147	1.406398107	0.644290639	1.235268672	0.280861102	1.837471443	1.325020615	0.452120311	1.123924299	1.095483609	0.733859412	0.672264954	1.261758026
yHMPu5000035251_candida_aaseri_170307	CUG-Ser1 clade	Serinales	1.300168175	0.54500408	0.696992372	1.452511265	1.13735746	0.762769558	0.262631896	1.83578783	3.916691857	0.450362965	0.768141565	1.576472641	0.707485365	0.651348057	1	1.638459819	1.612626929	0.447634557	0.380986695	1.504822423	1.936150435	0.371406777	0.219952457	1.456857194	0.386984566	0.096862161	0.261790314	0.534383183	0.249022892	0.220720006	0.299233791	0.8084045	1.557590562	0.396172432	0.440635799	1.601699131	1.250130921	0.691657265	0.178239489	1.874265035	1.408483236	0.337807344	0.44796452	1.800009225	0.932627284	0.486719177	0.708032641
yHMPu5000035252_yamadazyma_nakazawae_170307	CUG-Ser1 clade	Serinales	1.151701739	0.789595995	0.844433866	1.205134376	0.943383102	1.007136483	0.38168066	1.664221324	3.563364483	0.549334018	0.830427191	1.400167577	0.648726682	0.868193571	0.997365185	1.479360443	1.501298437	0.763437204	0.492027051	1.18456912	1.812848762	0.459501844	0.373112243	1.332772176	0.364682593	0.144900053	0.305636396	0.747687687	0.335290764	0.426065455	0.396512618	0.954835145	1.47275707	0.62469805	0.524432812	1.371437555	1.046830142	0.865684174	0.266615141	1.812355524	1.218090989	0.42157597	0.546532935	1.81027648	0.892290884	0.646009485	0.795584753
yHMPu5000035254_wickerhamomyces_pijperi_160928.haplomerger2	Phaffomycetaceae	Phaffomycetales	0.750470238	1.266478626	1.242223755	0.727027868	1.067404762	1.16334145	0.45359145	1.306362554	3.74174026	0.484405844	0.573804383	0.742850649	0.37375974	1.568706169	0.982278139	1.048198052	1.363418561	0.833861472	0.625758658	1.087675325	2.172823052	0.25963474	0.315433983	1.22774026	0.180166396	0.239585227	0.099494318	1.092828734	0.511845779	0.590180195	0.45663474	0.897159903	1.257571699	0.803330628	0.736475649	1.188011905	0.671529221	1.257026515	0.219613095	1.844738636	0.535877706	0.658444805	0.754422619	2.027412338	0.197693723	1.295549242	0.875521104
yHMPu5000035255_wickerhamomyces_rabaulensis_170307.haplomerger2	Phaffomycetaceae	Phaffomycetales	0.84570347	1.278725852	1.151893345	0.716467177	0.990589154	1.229212558	0.407167192	1.371162385	4.042004507	0.509480847	0.500863452	0.873254619	0.304081118	1.689493916	0.996695208	1.00235151	1.317068349	0.892233438	0.676922638	1.049181613	2.380823795	0.252990837	0.258955686	1.092163437	0.139619648	0.231187021	0.091991888	0.949242001	1.075691753	0.307330329	1.028130689	0.555533123	1.269449602	0.847157578	0.727546042	1.14743428	0.611893045	1.398298933	0.178949677	1.806607781	0.230298333	0.662812678	0.573115818	2.528928346	0.132529968	1.457717891	1.006045366
yHMPu5000035257_wickerhamomyces_strasburgensis_170307.haplomerger2	Phaffomycetaceae	Phaffomycetales	1.119580267	0.827533987	0.877848626	1.168609995	1.296444802	0.783678612	0.442627029	1.471443355	3.713734855	0.454471798	0.699070866	1.059714928	0.53744448	1.111552788	0.999035835	1.34617371	1.336282179	0.583439499	0.660182549	1.359674755	2.114578178	0.386295356	0.313049012	1.166122449	0.275247951	0.233789812	0.159482565	0.881891049	0.625268841	0.544838181	0.6389677	0.772263538	1.229350474	0.563446248	0.768078097	1.431733248	1.081730355	0.872850394	0.272152981	1.767429857	0.985891692	0.459867588	0.754482404	1.795893942	0.400620922	0.862456693	1.106875783
yHMPu5000035258_wickerhamomyces_subpelliculosus_160928.haplomerger2	Phaffomycetaceae	Phaffomycetales	1.584567744	0.378186745	0.411188377	1.618875939	1.710571335	0.396822723	0.163567091	1.72371923	4.167394711	0.172443683	0.470511263	1.175366308	0.705757591	0.535660627	0.994613124	1.75463761	1.812064316	0.200307215	0.181079334	1.742885733	2.631296115	0.149473066	0.142287953	1.057277179	0.166783546	0.061935357	0.061673849	1.018680705	0.396370225	0.117561214	0.162065622	0.601226249	1.745675482	0.190401894	0.251387202	1.804047992	1.526167156	0.308156056	0.143890957	2.01327065	0.849462618	0.173136794	0.337087822	2.636341495	0.49048841	0.443872021	0.45793601
yHMPu5000035259_wickerhamomyces_sydowiorum_170307.haplomerger2	Phaffomycetaceae	Phaffomycetales	1.330968464	0.781553829	0.66685661	1.214407022	1.424295169	0.793123505	0.338618611	1.44268448	3.912422246	0.401616902	0.650988349	1.064399254	0.665717104	1.023671586	0.991610999	1.306869815	1.599777225	0.464117446	0.394630418	1.479023769	2.4282206	0.276681063	0.263656983	1.013944384	0.229363679	0.167226348	0.106137642	0.888026099	0.686347056	0.268384651	0.439094299	0.684201336	1.464140438	0.445770079	0.532752524	1.548325928	1.070445238	0.897634923	0.230544042	1.796946404	0.831400963	0.412866863	0.647172285	2.102287401	0.358917508	0.844461706	0.765724406
yHMPu5000035260_candida_peoriensis_170713	Phaffomycetaceae	Phaffomycetales	1.348606314	0.751103057	0.649389344	1.245221981	1.383214298	0.661012193	0.318519459	1.633155838	4.103859696	0.311163187	0.671338567	1.152523133	0.868853516	0.687210957	0.996325372	1.441412561	1.614997161	0.393910807	0.378990479	1.548965425	2.411759479	0.238894939	0.182498079	1.147407383	0.238160013	0.099303157	0.077331552	0.772839486	0.813268081	0.220662101	0.32027994	0.741670954	1.455778186	0.363384333	0.541215634	1.632272257	1.273635544	0.657747787	0.166052447	1.896539836	0.896914648	0.276060798	0.414909638	2.408702188	0.610287623	0.617596793	0.537106397
yHMPu5000035261_candida_ponderosae_170307	Phaffomycetaceae	Phaffomycetales	0.977803345	0.778844458	1.016567453	1.215527904	1.547736752	0.695613569	0.214865718	1.537959669	4.395370955	0.404438643	0.547612318	1.049681101	0.70339284	0.95938565	0.993278099	1.332953416	1.562909489	0.423621072	0.426147882	1.506971393	2.531035173	0.232656558	0.11951915	1.099876817	0.180226981	0.120641551	0.060108801	0.623674535	0.590884164	0.301858058	0.414129436	0.697970611	1.480323589	0.427801782	0.517174926	1.565945912	1.132450211	0.826905737	0.149297483	1.885055495	0.953244333	0.374289823	0.41851743	2.246979522	0.512043771	0.939180241	0.632623417
yHMPu5000035262_candida_silvicultrix_170307	Phaffomycetaceae	Phaffomycetales	1.458418212	0.689376391	0.539895447	1.3086	1.548220573	0.612192917	0.300564587	1.536275885	4.043259359	0.391884992	0.619279933	1.104631366	0.790617875	0.810466948	0.999662732	1.395348567	1.607798651	0.478746037	0.388828668	1.469989207	2.426394604	0.235037437	0.265044182	1.054570658	0.207159865	0.142544013	0.090447218	0.856744351	0.724102867	0.223163575	0.383839123	0.628982125	1.54443946	0.395963238	0.451513322	1.597965261	1.271488702	0.576724452	0.271997976	1.877013153	0.719711298	0.39161484	0.507210118	2.376679258	0.529811804	0.654004047	0.584739292
yHMPu5000035263_Candida_solani_SPADES	Phaffomycetaceae	Phaffomycetales	0.932917319	1.184516004	1.057799246	0.805620153	0.957976598	1.243986462	0.313999033	1.462844212	3.753814912	0.461987815	0.614447346	0.781033943	0.344569771	1.45472846	0.943815879	1.187371337	1.501870806	0.766761822	0.475114012	1.10288328	2.39286452	0.21636863	0.270986945	1.069088096	0.188403249	0.236554685	0.082573832	1.025506237	0.518967798	0.419589788	0.346749637	0.829798085	1.485413983	0.637078619	0.502594913	1.351317087	0.57770351	1.212492796	0.159776037	2.037670631	0.30905367	0.640726816	0.465829223	2.558480998	0.216538826	1.338529736	0.510947491
yHMPu5000035265_Candida_sp_SPADES	Phaffomycetaceae	Phaffomycetales	1.553674472	0.549262175	0.44144146	1.445852607	1.389310157	0.521513001	0.159732797	1.923023703	4.552818273	0.250439879	0.349286884	1.12794225	0.600649045	0.586190777	0.994828329	1.807952306	1.726455394	0.346104295	0.265499785	1.597869272	2.536255136	0.131855193	0.122218072	1.194107743	0.148457118	0.067896279	0.044367763	0.783645166	0.611390605	0.112301106	0.181481684	0.694309726	1.710765407	0.271989657	0.284925154	1.721689412	1.089046401	0.425177417	0.115004166	2.362095676	0.899810372	0.224146531	0.221834219	2.64954518	0.376929177	0.519970119	0.299037495
yHMPu5000035266_wickerhamomyces_onychis_170307.haplomerger2	Phaffomycetaceae	Phaffomycetales	0.917357867	1.142929015	1.079697743	0.85314524	1.04037684	1.118955839	0.400770036	1.436588158	3.733417076	0.541354269	0.75121001	0.868163886	0.384122179	1.479810108	0.992149166	1.130679588	1.342358194	0.789382728	0.649791299	1.147156362	2.260568531	0.320995747	0.318230945	1.077295388	0.222400393	0.247433759	0.122446516	0.870947007	0.911464181	0.356058881	0.871140334	0.636133464	1.257633628	0.764010468	0.738767746	1.229774289	0.714020936	1.244327772	0.240930324	1.798749755	0.390668629	0.719706902	0.555996729	2.326374877	0.275369316	1.282491331	0.911514557
yHMPu5000035267_wickerhamomyces_lynferdii_170307	Phaffomycetaceae	Phaffomycetales	1.398768821	0.638021935	0.599664081	1.358061418	1.691223815	0.614636271	0.256459068	1.433538895	4.069255464	0.299501293	0.533281786	1.147631492	0.717343596	0.778814336	0.997179788	1.500029612	1.646540697	0.387509127	0.349385664	1.557026714	2.546704896	0.238020212	0.19804716	1.001210811	0.205844418	0.113280846	0.078777908	0.963755582	0.578615276	0.204410811	0.30587027	0.686867685	1.525576812	0.326255386	0.470975637	1.667320486	1.335082805	0.625053819	0.174158402	1.862214179	0.862321661	0.23547074	0.529907716	2.366917665	0.509770779	0.618552291	0.81906369
yHMPu5000035268_wickerhamomyces_hampshirensis_160928	Phaffomycetaceae	Phaffomycetales	1.215398542	0.701263943	0.779176132	1.295345313	1.241124936	0.689267333	0.351575521	1.713199525	3.77794338	0.493067978	0.769945754	0.986552975	0.682022716	0.885146466	0.996609595	1.430246821	1.383826411	0.514640448	0.60430751	1.428739786	1.99748771	0.359476521	0.311853534	1.313523648	0.314875403	0.206564163	0.121806408	0.759808103	0.852666215	0.388371588	0.482827598	0.747240549	1.342352263	0.489608069	0.654934735	1.500899135	1.188934396	0.556520766	0.288942533	1.960118664	1.145591456	0.554255976	0.569548737	1.727122563	0.647036447	0.731359213	0.684467876
yHMPu5000035269_wickerhamomyces_ciferrii_170307	Phaffomycetaceae	Phaffomycetales	1.649568104	0.354887693	0.347775945	1.642456775	1.715892375	0.374997274	0.098310714	1.806842686	4.362016353	0.143831854	0.403673912	1.146511985	0.709488574	0.484713747	0.997064784	1.803661052	1.844380879	0.192877769	0.148630512	1.745203159	2.681721993	0.139391712	0.083450975	1.076915228	0.141808233	0.062364107	0.048957719	0.930769446	0.31696345	0.109730519	0.132883919	0.652812496	1.796330701	0.152852191	0.200035502	1.840998113	1.427375218	0.293333986	0.086691453	2.171888182	0.800275351	0.125229156	0.354089874	2.709977497	0.476142568	0.386639178	0.366556713
yHMPu5000035270_wickerhamomyces_chambardii_180604.haplomerger2	Phaffomycetaceae	Phaffomycetales	1.232290495	0.395130765	0.762366704	1.598683352	1.493674353	0.451380202	0.13568054	1.912443195	4.683889201	0.241969066	0.460888076	1.137269966	0.7745973	0.523410996	0.990860517	1.697334786	1.713147919	0.213187852	0.276165917	1.709478065	2.624884702	0.166927447	0.092331834	1.080350956	0.148327053	0.053727503	0.02557171	0.548160574	0.77020613	0.109100956	0.181668729	0.637276434	1.663587739	0.210743532	0.329663386	1.783632171	1.345164792	0.48954387	0.09226153	2.056145107	0.824555118	0.257050056	0.19804162	2.70451631	0.901530371	0.505681665	0.288469066
yHMPu5000035271_wickerhamomyces_bovis_160928	Phaffomycetaceae	Phaffomycetales	0.934405956	1.094657539	1.063882595	0.900892692	1.070111244	1.136441554	0.34408078	1.446494609	3.819582749	0.478201951	0.691107992	0.889321581	0.367823721	1.461189971	0.998459695	1.167871812	1.385764162	0.722648297	0.606363512	1.227719665	2.297715557	0.310205716	0.274871812	1.101420503	0.224826972	0.215717611	0.116775629	0.895884306	0.915406127	0.326928633	0.837134007	0.637701523	1.304494951	0.726549033	0.69173986	1.269001883	0.722708882	1.269437618	0.208317645	1.794712305	0.420760568	0.650764333	0.541881225	2.381786069	0.264786582	1.251970563	0.919292829
yHMPu5000035272_wickerhamomyces_bisporus_170307	Phaffomycetaceae	Phaffomycetales	1.386936628	0.808604471	0.61104589	1.187025046	1.295473525	0.767012271	0.3216628	1.612373844	3.999669188	0.465733737	0.688333838	0.963783157	0.652583964	0.876709027	0.99478904	1.468126576	1.47744394	0.56339015	0.514151286	1.378448815	2.214697596	0.259655068	0.281622458	1.22987998	0.237070096	0.169256682	0.102566818	0.768682804	0.775963691	0.268361069	0.553742814	0.703035804	1.42002118	0.520237015	0.576952765	1.472702975	1.135933434	0.626142881	0.247591864	1.986237687	1.024833754	0.525576063	0.542484451	1.899674567	0.408173475	0.795071441	0.508459909
yHMPu5000035273_wickerhamomyces_anomalus_180604.haplomerger2	Phaffomycetaceae	Phaffomycetales	1.439388141	0.614071566	0.558245453	1.381195328	1.557252699	0.537185864	0.169995564	1.72896052	4.174187491	0.286937158	0.53745468	1.157599882	0.674644241	0.763627976	0.994233328	1.559910395	1.73287683	0.36132663	0.259730001	1.583668195	2.532180985	0.176799054	0.131868106	1.140191039	0.14861866	0.107174035	0.072818867	0.918838385	0.575753364	0.18606299	0.237524767	0.637662576	1.586679876	0.299273695	0.407405589	1.694812066	1.250857312	0.507406772	0.135401449	2.099790034	0.788436493	0.264788408	0.46507822	2.472164424	0.321167529	0.609233181	0.591432205
yHMPu5000035274_wickerhamomyces_alni_170307	Phaffomycetaceae	Phaffomycetales	1.169695347	1.028034148	0.825282893	0.967613994	1.277296953	0.874497489	0.41582926	1.4269307	4.070294945	0.41559692	0.484142953	1.052095079	0.625589387	1.322032307	0.997656512	1.04732541	1.383411784	0.662044861	0.611566455	1.282715768	2.287585537	0.237749582	0.290603281	1.170624707	0.26121694	0.167554068	0.126885839	0.849575494	0.903194844	0.49331068	0.767793103	0.809432541	1.290196183	0.592629059	0.706456311	1.401010044	1.056518915	0.802873786	0.224590559	1.912597255	1.031823234	0.374400402	0.398257114	2.189418815	0.34480549	1.11148845	0.881618346
yHMPu5000035275_candida_vanderwaltii_170307	Dipodascaceae / Trichomonascaceae	Dipodascales	1.004124674	0.922682173	0.992153703	1.072851507	0.873396353	1.023010793	0.534751768	1.565866766	1.009841087	1.11548195	0.418215854	1.038169706	0.34154559	1.074937291	0.998511351	1.581264607	1.117931894	0.965254559	0.874252698	0.980781913	0.997553405	1.077902493	0.52133904	1.390506141	0.726005582	1.434711202	0.724824339	1.645023818	0.587629326	1.208344622	0.72496725	1.497303684	0.996438035	0.791279494	0.997606997	1.204627466	1.022973576	1.092259025	0.505483439	1.378401935	0.954932639	1.151617417	0.407872721	1.481056941	0.798524004	0.935944176	0.82528917
yHMPu5000035276_Candida_spandovensis_SPADES	Dipodascaceae / Trichomonascaceae	Dipodascales	0.645082973	1.270391722	1.350777422	0.722082408	0.582896707	1.504063217	0.923168391	0.986783067	0.530160677	1.27709238	0.212966698	0.569136406	0.150104421	1.51913904	0.999247413	1.322285983	0.609718156	1.051398307	1.382755974	0.903446472	0.439312135	1.315233114	1.01059191	1.229568391	0.587468297	2.35271571	1.31633904	0.970836124	0.347037065	1.185865287	2.123177046	1.057801693	0.639689934	1.140552775	1.356547883	0.852675071	0.634905738	1.64089031	0.749592474	0.973770837	0.644106115	2.138320226	0.310113264	0.903618438	0.342491816	1.175718532	1.451262465
yHMPu5000035277_candida_pararugosa_201018	Dipodascaceae / Trichomonascaceae	Dipodascales	0.724435031	1.209382942	1.270603702	0.781076894	0.680467086	1.432594543	0.708140431	1.17572219	0.955523755	1.407577562	0.660533486	0.71784316	0.377233543	1.471682885	0.996947147	1.141927304	0.652043885	1.247768746	1.333073459	0.695371876	0.860469376	1.314639954	0.765063919	1.047614577	0.796907842	1.584645678	0.875174585	1.081311963	0.532567831	1.732898683	1.572873497	0.828609044	0.61116161	1.187828277	1.383877504	0.805683648	0.930411753	1.280032818	0.721741652	1.066969662	0.876650258	1.481983591	0.699785537	0.936167144	0.519442091	1.225888189	1.308238122
yHMPu5000035278_tortispora_phaffii_170713	Trigonopsidaceae	Trigonopsidales	1.2140392	0.880371046	0.782079565	1.113030856	0.799231516	1.115184165	0.472565108	1.607548224	0.977090627	0.612945469	0.382096255	0.769509024	0.642880846	1.036634776	0.999029691	1.317579274	1.040164564	0.685033573	0.954013584	1.266062876	0.948298079	0.706036872	0.835511741	1.500027169	1.296844168	1.135446148	0.992284494	1.199692606	0.682507277	0.677874248	1.056781292	1.091253639	1.222694741	0.746109451	0.774976519	1.247292063	0.85733204	1.079347176	0.504483602	1.557203183	1.212873278	1.122799146	0.539602562	1.12000621	0.782619833	0.886895401	1.03353464
yHMPu5000035279_tortispora_starmeri_170307	Trigonopsidaceae	Trigonopsidales	1.193338586	0.819818586	0.800197172	1.173716364	0.832090505	1.047858586	0.391170909	1.723085253	1.081035152	0.572832727	0.435718788	0.815230303	0.739131515	0.913061818	0.997777778	1.342305455	1.050136162	0.668481212	0.940975354	1.278589495	0.998307071	0.701422222	0.686332121	1.60588202	1.370218182	0.996226667	0.891922424	1.201631515	0.796867879	0.653727273	0.961064242	1.10812	1.197772929	0.675743838	0.799398384	1.317791515	0.900189091	0.989901414	0.413284848	1.694913131	1.255422222	0.93153697	0.550715152	1.25744	0.901309091	0.78056	0.952522828
yHMPu5000035280_trigonopsis_californica_190924	Trigonopsidaceae	Trigonopsidales	1.099447044	0.464221248	0.89632911	1.532205003	1.550441845	0.543727745	0.435718648	1.468064977	1.591597466	0.594314815	0.850380117	1.143334308	0.760744639	0.650045809	0.997238467	1.585292398	1.347406758	0.511859974	0.649019493	1.450453216	1.693595841	0.50920013	0.392658869	1.392765432	1.268247563	0.545651072	0.622431774	1.107846004	0.682169591	0.718519493	0.487385965	1.611369396	1.28935575	0.479256335	0.707720923	1.516519818	1.544397661	0.528505523	0.361994802	1.56437167	1.468155296	0.568613385	0.500061079	1.45982716	0.934356725	0.814693957	0.605252762
yHMPu5000035281_trigonopsis_cantarellii_170307	Trigonopsidaceae	Trigonopsidales	1.047088798	0.692755405	0.948622834	1.301526889	1.145882437	0.985600858	0.492283723	1.373297838	1.324349116	0.705893514	0.747119528	1.037388958	0.674427014	0.955946757	0.999285331	1.364227622	1.150684295	0.70477077	0.845027693	1.259138467	1.282656423	0.867449705	0.540897624	1.302537788	1.427609791	0.680462391	0.964627836	0.841597284	0.683205646	1.000456316	0.791629087	1.462262283	1.160859746	0.69359514	0.834851885	1.30283116	1.22531642	0.867599071	0.434989459	1.471266035	1.358096123	0.752091478	0.747068787	1.140551009	0.672533857	1.127609791	0.849450063
yHMPu5000035282_trigonopsis_vinaria_170307	Trigonopsidaceae	Trigonopsidales	0.794764218	1.013021092	1.203728814	0.980575895	0.932834652	1.140413559	0.587340113	1.33634049	0.769018079	0.864502825	0.418466667	0.703900565	0.469535593	1.041616949	0.997551789	1.482590395	0.814359322	1.063240301	1.175094162	0.891561959	0.78093258	1.078609416	0.685474953	1.445866667	1.643298305	1.300013559	0.622218079	1.217387571	0.555812429	1.219189831	0.765212429	1.514454237	0.988072693	0.913145763	1.009665913	1.082711488	0.869551036	1.1018629	0.488842185	1.539649718	1.177720527	1.116777401	0.336183804	1.367009416	0.491749153	1.210711111	0.764897175
yHMPu5000035283_wickerhamiella_lipophila_170713	Dipodascaceae / Trichomonascaceae	Dipodascales	0.920523569	1.018873559	1.076644143	0.975057253	0.889539955	1.316439409	0.448526806	1.343850293	0.931077888	1.250360914	0.563396723	0.980564839	0.350297188	1.272448513	0.997167712	1.364484119	0.843318632	1.083490188	1.147779486	0.867551689	0.841711511	1.373280194	0.517497067	1.257781105	0.544034797	1.578330164	0.743520534	1.597009913	0.54013595	1.572195428	0.997706656	1.239117135	0.747571111	0.826554724	1.247573134	1.16939915	0.967418167	1.188654663	0.542086182	1.300906332	0.774164677	1.218169533	0.593228404	1.41117459	0.714625936	1.048620676	1.013658102
yHMPu5000035284_wickerhamiella_occidentalis_170713	Dipodascaceae / Trichomonascaceae	Dipodascales	0.895632377	1.06095158	1.096693952	0.935029052	0.862634022	1.365177416	0.473042938	1.295483282	0.920990682	1.298672757	0.530799927	0.915337109	0.305258359	1.298306048	0.997807418	1.390399415	0.857162434	1.117665266	1.135529326	0.834097935	0.828045313	1.403214325	0.536449479	1.219150009	0.495701078	1.681255253	0.74412717	1.583078019	0.508772154	1.600068335	0.946603325	1.222306231	0.719221268	0.856188562	1.275296912	1.138329618	0.947834826	1.21659419	0.580510141	1.254973141	0.775853097	1.287334917	0.568132286	1.364886534	0.680564955	1.064980084	1.0247981
yHMPu5000035285_Candida_alocasiicola_SPADES	Dipodascaceae / Trichomonascaceae	Dipodascales	0.868666792	1.15696964	1.127184612	0.83775033	0.904423911	1.260472186	0.611237413	1.217751461	1.009129172	1.242845182	0.503678672	0.913425608	0.327603055	1.352686027	0.998868565	1.312911559	0.775095606	1.143018669	1.219247219	0.810592118	0.733071092	1.406517066	0.546144447	1.302921365	0.506197247	1.861270602	0.644861399	1.435115595	0.490666038	1.491452008	1.07680709	1.318518952	0.683349425	1.027739393	1.313255893	0.968865925	0.845707713	1.284039223	0.696905148	1.17323251	0.820058835	1.36004224	0.510133132	1.307423722	0.551971337	1.174918348	1.031690741
yHMPu5000035286_candida_azyma_170307	Phaffomycetaceae	Phaffomycetales	1.300251734	0.795804432	0.697042125	1.200473355	1.33081103	0.799953307	0.298848926	1.566903739	4.042792083	0.341267129	0.688969717	1.072871257	0.657504991	1.036471325	0.998139063	1.301930976	1.45708002	0.461575368	0.534799526	1.484626628	2.317741837	0.26136965	0.21994248	1.188043309	0.261836914	0.111701912	0.09403282	0.768978515	0.779854847	0.353354424	0.59704314	0.777071561	1.351706649	0.446796819	0.645248181	1.546775165	1.150221621	0.687605481	0.205232279	1.950877347	1.046368466	0.316702419	0.550719675	2.080707833	0.424384368	0.911768567	0.602388767
yHMPu5000035287_candida_bombiphila_160928	Dipodascaceae / Trichomonascaceae	Dipodascales	0.840037553	0.879087018	1.154713103	1.107587725	1.043994347	0.969557036	0.73416919	1.247412881	0.5663404	0.853280436	0.420278619	0.979221078	0.500154452	1.081794064	0.999596204	1.410777105	0.844635978	0.917886937	1.1480957	1.044156269	1.134476883	0.843815869	0.681564304	1.330442156	0.997875227	1.42967656	1.06176378	1.506890369	0.726644458	0.967536039	1.261939431	1.287579649	0.953405209	0.786830608	1.040537048	1.206709065	1.113335756	0.992282657	0.5977872	1.295724611	1.026946093	1.076021805	0.631302241	1.262423582	0.827275591	0.698802342	1.392223703
yHMPu5000035289_candida_infanticola_170713	Dipodascaceae / Trichomonascaceae	Dipodascales	0.889833539	1.181840937	1.103179203	0.810349774	0.834272914	1.29755446	0.72686642	1.1362836	0.830632552	1.104733662	0.40805672	0.695921085	0.297663379	1.231621455	0.997533909	1.466390259	0.78575298	1.105520756	1.203971229	0.844746404	0.788609947	1.206734895	0.817474723	1.170739005	0.829220715	1.641732429	0.926282367	1.328279901	0.488187423	1.156771887	1.450404439	1.143268804	0.820664612	1.073748048	1.173581176	0.920909166	0.862768598	1.281806823	0.609272503	1.244383066	0.796952733	1.518814632	0.493816687	1.184597616	0.453787916	1.127881628	1.053537197
yHMPu5000035290_candida_vaccinii_170307	Dipodascaceae / Trichomonascaceae	Dipodascales	0.535176884	1.351692308	1.460137837	0.63854549	0.795298711	0.825700117	1.629890668	0.740506833	0.400908239	1.645341273	0.425269036	0.556997267	0.404229793	1.402769426	0.999023819	1.183067747	0.553796954	1.293724326	1.440346349	0.666837954	0.714899649	0.970028895	1.518092932	0.785197189	0.590893401	2.742707536	0.962278407	0.862570871	0.416414291	1.522237017	1.895659118	1.062311597	0.524325264	1.329092152	1.473333073	0.666221788	0.746566966	1.238762983	1.173230769	0.839803983	0.593246388	2.104477157	0.52567747	0.772641156	0.470521671	1.063558766	1.605417415
yHMPu5000035291_candida_riodocensis_170307	Dipodascaceae / Trichomonascaceae	Dipodascales	0.442797718	1.547769811	1.542128743	0.42411815	0.489218986	1.16735221	1.830638419	0.507024649	0.463493583	1.98745936	0.459403952	0.350944388	0.371288042	1.932600122	0.993481361	0.668562436	0.357295987	1.517106946	1.636592789	0.430744347	0.470623752	1.307775107	1.650959462	0.558375229	0.546317784	2.982722347	1.053744958	0.475706254	0.287657771	2.13438297	2.296635975	0.652549195	0.369086983	1.557356692	1.623579548	0.435309432	0.451548584	1.357751069	1.647252801	0.542574048	0.46241923	2.455006722	0.634121817	0.444333265	0.260321043	1.588193115	1.625274394
yHMPu5000035292_sporopachydermia_cereana_201018.haplomerger2	Sporopachydermia clade	Sporopachydermiales	0.922912717	1.236383132	1.070875449	0.751521739	0.951317424	0.986277869	1.089563256	0.964941484	1.252193527	1.048108205	0.621355018	0.659054593	0.540559987	1.168784897	0.988067996	1.272982674	0.547658058	1.078263158	1.439592677	0.857010134	0.512672769	1.140673423	1.427331154	0.904911409	0.610494606	1.179128473	1.927753514	0.385391631	0.289785878	0.951713959	2.766520758	0.69052272	0.782519451	1.203361229	1.21290389	0.791735208	0.674356326	1.49472965	0.875232429	0.954296829	0.93317424	1.504434783	0.92229879	0.632188297	0.378741419	0.811252043	1.974424322
yHMPu5000035293_saturnispora_diversa_170307	Pichiaceae	Pichiales	1.100801481	0.472498344	0.898419638	1.525163842	1.5145451	0.657061368	0.208528346	1.612804987	3.774807715	0.238895383	0.880857978	1.0734436	0.47327294	0.550890123	0.997077732	1.969952659	1.703392168	0.392447302	0.281023183	1.546379895	2.173316969	0.49531502	0.182156244	1.135132671	0.359357101	0.082037405	0.11521917	0.736148451	0.290132086	0.213856224	0.236999416	1.148233781	1.614415352	0.342729788	0.382467952	1.647139684	1.434471849	0.636553283	0.191512176	1.735084356	0.875722579	0.314801481	0.655365673	2.148635885	0.327383596	0.452789402	0.745860121
yHMPu5000035294_candida_fermenticarens_170307	CUG-Ser1 clade	Serinales	1.00647431	0.761253757	0.992126529	1.234900734	1.129340091	0.899602237	0.540454387	1.4270374	3.227000699	0.60115554	1.163031108	1.00802936	0.838515729	0.876312478	0.999475708	1.281479203	1.365834673	0.608287662	0.625776302	1.345574624	1.476139112	0.707465921	0.405777001	1.395239427	0.424810905	0.239138064	0.261264243	0.654152045	0.423920657	0.539443202	0.321443551	1.098352324	1.266954212	0.650799371	0.730598742	1.346404404	1.285541419	0.845303041	0.399442153	1.466851451	1.260865432	0.616665502	0.677169521	1.440998951	0.761235931	0.771735058	1.046206222
yHMPu5000035295_priceomyces_melissophilus_201018	CUG-Ser1 clade	Serinales	1.024324626	0.71513421	0.97279265	1.279821293	1.152608179	0.788531075	0.52426806	1.527346424	3.212718429	0.571791029	1.181277968	1.048956945	0.882417763	0.798316159	0.998018375	1.313822194	1.340014052	0.602830121	0.650618267	1.348169699	1.429551432	0.659819852	0.415156909	1.476650694	0.440870834	0.235907764	0.241595388	0.650703297	0.476212574	0.523046298	0.317432535	1.070147721	1.270455413	0.644869753	0.727022879	1.352968474	1.290715907	0.74064637	0.407044496	1.557196181	1.300594487	0.58642695	0.62498793	1.479970456	0.833276887	0.727876058	0.974705819
yHMPu5000035296_priceomyces_carsonii_160928	CUG-Ser1 clade	Serinales	1.101131076	0.673688233	0.898533691	1.322624204	1.275954408	0.638118002	0.561915521	1.519906805	3.136729802	0.652599061	1.309181696	0.967367751	0.959865236	0.668493631	0.999329534	1.368085484	1.323363728	0.585900771	0.668590681	1.36817231	1.561162588	0.547104257	0.439753939	1.436583305	0.496729802	0.238542742	0.197739524	0.592708683	0.565790144	0.437220583	0.311557492	1.009816292	1.297267516	0.621469997	0.700385518	1.37651827	1.408751592	0.594567214	0.430976869	1.56165538	1.411771371	0.635509219	0.503041234	1.444307744	0.905608448	0.753894066	0.742194435
yHMPu5000035297_priceomyces_castillae_170307	CUG-Ser1 clade	Serinales	0.972176181	0.800769287	1.025998176	1.194854642	1.341404341	0.723209192	0.356187489	1.577701258	3.54869524	0.591428708	1.068665329	1.15151748	0.862025898	0.754277585	0.998176181	1.377656575	1.371600584	0.634035747	0.620739011	1.324745942	1.894185665	0.415765092	0.256623017	1.421712201	0.301931424	0.175886558	0.149494437	0.724517235	0.346581218	0.403562695	0.373005577	0.949688853	1.321556082	0.588145176	0.673701258	1.408936349	1.474567937	0.614505927	0.255994164	1.652699617	1.407627941	0.463317162	0.394807952	1.726117089	0.845140252	0.691175634	0.702246216
yHMPu5000035298_candida_californica_170307.haplomerger2	Pichiaceae	Pichiales	1.565400676	0.298163258	0.432819847	1.70006011	1.758848302	0.296478748	0.1248451	1.812666548	4.131568202	0.142295927	0.491159168	1.150250044	0.663141917	0.292741419	0.997688067	2.041418104	1.832370265	0.228460964	0.159449404	1.719609461	2.599182643	0.13322568	0.131510582	1.111844211	0.285647163	0.043955895	0.047702294	0.953892228	0.248859683	0.115266584	0.117520185	0.981784812	1.827753157	0.166429664	0.16940281	1.828947537	1.982256447	0.217582785	0.098868931	1.684192068	1.041648942	0.153505958	0.143643607	2.649000178	0.810240085	0.300320825	0.210741597
yHMPu5000035299_pichia_sp_170307	Pichiaceae	Pichiales	1.483597521	0.510282781	0.515240752	1.488168507	1.478084834	0.514410227	0.27589541	1.730011234	3.751596746	0.228909936	0.511474724	1.129962812	0.579349797	0.463831493	0.998256827	1.953871005	1.731279101	0.375347279	0.260973465	1.575069146	2.29734418	0.199715669	0.242663568	1.240106915	0.39526903	0.087823359	0.134212667	1.086952934	0.330586868	0.182441604	0.216812318	0.999282975	1.779012977	0.300281619	0.21750184	1.694683324	1.881165214	0.369640132	0.235697075	1.511122216	1.095467751	0.270245981	0.242424172	2.381766415	0.560027891	0.512138679	0.410304862
yHMPu5000035300_pichia_sp_170307	Pichiaceae	Pichiales	0.840553489	1.260599521	1.157972381	0.735349291	1.057645369	1.128704843	0.830817897	0.978301602	2.79277076	0.928025778	1.009485914	0.771809243	0.585723624	1.385585159	0.999815872	1.024257779	0.909559197	1.099734855	1.085285215	0.853496594	1.458258884	0.643754741	0.799631007	1.087256859	0.430146198	0.480159087	0.550100902	0.715066102	0.560869085	1.145591235	0.675175106	0.889177684	0.994326643	1.081048794	1.004200331	0.914531762	1.237703554	1.1838225	0.50557982	1.071353342	0.956983981	1.14379083	0.562204382	1.333204198	0.471816608	1.271029276	1.083343767
yHMPu5000035301_pichia_terricola_170307	Pichiaceae	Pichiales	1.263932295	0.789544528	0.733759569	1.206992883	1.178239661	0.941648009	0.459976149	1.416973264	3.782261973	0.479629544	0.763017888	0.985946913	0.549019042	0.823566647	0.999038277	1.627383728	1.435509906	0.644658588	0.558335064	1.306485863	1.990061166	0.382341219	0.477835738	1.124344682	0.421723024	0.130818234	0.191874207	0.680135026	0.555501443	0.377254472	0.534285055	0.798293133	1.533006732	0.553663012	0.464300827	1.441335257	1.411317561	0.790651279	0.406255049	1.384814772	1.070325063	0.480500866	0.369067898	2.073858819	0.550139642	0.834970571	0.693692633
yHMPu5000035302_candida_fragi_180604	CUG-Ser1 clade	Serinales	1.155658324	0.789709104	0.841803047	1.2055749	0.891555314	0.999083061	0.265120058	1.840562205	3.620959739	0.395181719	0.528917301	1.055978237	0.632897715	0.746456474	0.997642365	1.616828618	1.640195502	0.544104824	0.350735945	1.396410229	1.852840044	0.413339862	0.251038085	1.466804498	0.468215452	0.197856366	0.177240479	0.952237214	0.170577802	0.32378346	0.594825898	1.263503808	1.579893362	0.554183896	0.416841857	1.441825172	1.185861444	0.829659775	0.239807037	1.74317519	1.403166485	0.397286181	0.507527748	1.686199492	0.799887559	0.639733043	0.812602104
yHMPu5000035303_candida_natalensis_201018	CUG-Ser1 clade	Serinales	1.063341214	0.807810515	0.931719125	1.184779817	0.693942131	1.145865914	0.224276641	1.93161115	3.566676076	0.390703952	0.557676076	1.101481651	0.571602152	0.888264114	0.995412844	1.536420783	1.591917784	0.565217361	0.396437897	1.374796754	2.176612562	0.289490473	0.256288638	1.25496542	0.343163373	0.117030699	0.229944601	1.12605434	0.159768525	0.333562103	0.643815455	1.383811927	1.709960833	0.540831334	0.288275935	1.452817219	0.930131969	1.028454481	0.152211715	1.886971771	1.068959068	0.408777699	0.558023994	1.959212421	0.934154552	0.682187015	0.611299929
yHMPu5000035304_candida_santamariae_180604	CUG-Ser1 clade	Serinales	0.869476939	0.773851384	1.123006491	1.221024257	0.990436625	0.882433891	0.2762781	1.845318756	4.069156133	0.358573682	0.763240178	1.110973989	0.626927742	0.686156474	0.992996242	1.682284079	1.621222412	0.722023574	0.366478989	1.217504954	2.503690468	0.228938845	0.284839084	0.966063546	0.237439699	0.097474889	0.07448138	0.691419542	0.210605068	0.297841761	0.381496174	1.044404988	1.605328664	0.511443799	0.390229587	1.479672702	1.299768364	0.709102152	0.217955586	1.769066621	1.014545951	0.311098736	0.461238128	2.203464298	0.82124906	0.594783738	0.397866758
yHMPu5000035305_metschnikowia_corniflorae_180604.haplomerger2	CUG-Ser1 clade	Serinales	0.916008763	1.178257386	1.076730346	0.811977717	0.910385078	1.19875363	0.960621933	0.918748623	1.831942414	0.931527208	0.930847271	0.755025691	0.503642088	1.370947797	0.987356034	1.116409364	0.852919129	1.08782699	1.10652003	0.817280671	1.043348523	1.026757636	0.903836254	0.998584377	0.57149324	0.954370305	0.838231848	0.813648222	0.409563022	1.003263528	0.834585621	1.006965843	0.830415623	1.114608913	1.167080371	0.881134201	0.894337506	1.199273911	0.944394091	0.960427141	0.978014522	1.223230346	0.793823736	0.996900351	0.475724086	1.018243365	1.556692038
yHMPu5000035306_candida_elateridarum_180604	CUG-Ser1 clade	Serinales	0.89153387	0.98830465	1.107366532	1.006202856	0.72245844	1.3218777	0.430464299	1.522218967	2.418338338	0.673875137	0.540251556	0.85115086	0.579875503	1.05913896	0.999084584	1.356042292	1.311045771	0.786976565	0.680532406	1.17164665	1.463243501	0.74375833	0.383184182	1.398040278	0.755032223	0.482322226	0.521307946	1.24955108	0.34103442	0.75082717	0.491333211	1.374031856	1.139528378	0.928016844	0.857175394	1.067588795	0.92362944	1.185660198	0.353097766	1.535337971	1.307107287	0.873350421	0.312829	1.50007543	0.925553277	0.850046137	0.983512999
yHMPu5000035307_millerozyma_farinosa_180604	CUG-Ser1 clade	Serinales	0.905868284	1.001617164	1.09413097	0.995771642	1.235608955	0.926155224	0.632365672	1.199052239	2.882991045	0.964611987	1.103384328	0.95654089	0.991189366	0.924835075	0.999813433	1.080564739	1.051432463	0.85518806	0.94073209	1.107125373	1.469637313	0.734843284	0.38570597	1.397826866	0.473292537	0.450971642	0.308522015	0.762766791	0.429196	0.627934096	0.440157791	0.930722875	1.108597761	0.89549291	0.889163806	1.102268284	1.232232836	0.887173134	0.512152239	1.368340299	1.257465672	0.818908209	0.497517164	1.423043284	0.7963	0.895141791	0.989651493
yHMPu5000035308_nadsonia_starkeyi-henricii_180604	Dipodascaceae / Trichomonascaceae	Dipodascales	0.819989508	0.745629379	1.172902014	1.246586563	0.666618379	1.388580132	0.551750212	1.384116433	1.843799289	0.475133187	0.492330005	1.051747504	0.423325436	1.019357759	0.995261466	1.550179557	1.377430022	0.740058893	0.606662379	1.210186495	0.646845151	1.464186834	0.522385514	1.353051278	0.8354835	0.601566763	0.452061262	1.729803351	0.474105602	0.722793366	0.59176815	1.21872398	1.411343375	0.521490608	0.583917076	1.470386191	0.478388898	1.510029447	0.479074632	1.530418683	0.573835844	0.866472838	0.429998985	2.11942393	0.680605855	0.923115248	0.86437976
yHMPu5000035309_pichia_scutulata_180604.haplomerger2	Pichiaceae	Pichiales	1.446131173	0.494938272	0.549624228	1.502747299	1.533871142	0.600456019	0.29512963	1.566588735	3.946091435	0.236260417	0.681869213	1.154107639	0.627927083	0.495566551	0.99845679	1.872417824	1.699233025	0.379690972	0.293822917	1.576713349	2.344722994	0.271808642	0.303149691	1.06556713	0.321024306	0.070072917	0.098751157	0.840425926	0.51540625	0.165165509	0.228646991	0.789365741	1.729782022	0.309959491	0.267517361	1.685026235	1.990076389	0.376299383	0.235618056	1.39412963	0.913987654	0.345833333	0.256742284	2.474857253	0.547741512	0.481049383	0.345515432
yHMPu5000035310_ogataea_siamensis_201018	Pichiaceae	Pichiales	0.907893191	1.231069921	1.090638649	0.765993393	0.967382639	1.1793775	0.951085337	0.89771114	2.213246834	1.01801358	0.768793907	0.600201505	0.565159479	1.328951551	0.99926592	1.099842723	0.829542668	1.101238392	1.162749495	0.850679391	1.194165535	0.695392916	1.014070105	1.08023564	0.540310516	1.001958157	0.725033217	0.728377317	0.525613874	0.970400073	1.752842356	1.024353826	0.840952468	1.20366269	1.156845293	0.793034318	0.98991448	1.178856304	0.718708754	1.111694623	1.215817948	1.269541567	0.590113415	0.919335658	0.278887869	1.069839604	1.545646541
yHMPu5000035313_pichia_sporocuriosa_170307.haplomerger2	Pichiaceae	Pichiales	1.477045161	0.417336704	0.518771055	1.577431909	1.666941238	0.458989364	0.268652136	1.597701133	3.373673932	0.239681953	0.939096774	1.155838535	0.719023888	0.409530602	0.99668701	1.866714037	1.68057646	0.351234525	0.305822842	1.581459459	2.425118047	0.211050741	0.252117175	1.085865737	0.350834176	0.090503226	0.112728858	1.05465667	0.376695379	0.191512467	0.220823017	0.986137402	1.718463121	0.266205057	0.278746992	1.728215867	1.909069224	0.347341587	0.225825283	1.503050741	1.034051962	0.255799128	0.248820227	2.446639233	0.745523976	0.43599721	0.363216739
yHMPu5000035314_candida_anglica_160928	CUG-Ser1 clade	Serinales	0.890531528	0.840648732	1.104670322	1.150440713	0.973483893	1.148702536	0.286148047	1.586780672	3.334049692	0.323739866	0.460421864	1.09206261	0.512551234	0.90950891	0.996915696	1.569161412	1.657413639	0.57307608	0.329221385	1.380316655	2.197594928	0.415715559	0.257802605	1.116497601	0.455028444	0.191221727	0.300824537	1.207901988	0.181050066	0.470348353	0.487827978	1.286636397	1.542189513	0.636697395	0.453697395	1.356105894	1.191962303	1.046936943	0.264961618	1.492684716	1.30521316	0.375726525	0.619405757	1.690002056	0.808661412	0.686324195	0.799724469
yHMPu5000035315_candida_arcana_180604	CUG-Ser1 clade	Serinales	1.022541617	0.626603741	0.971279904	1.366875579	1.092417367	1.04070568	0.391538013	1.472475716	3.146786339	0.302448601	1.209648189	1.343950575	0.608622619	0.871080659	0.996910932	1.516121847	1.609798867	0.406604428	0.379904239	1.534703278	1.980099537	0.375036897	0.302857731	1.324119444	0.414102969	0.160943539	0.240323322	0.788939763	0.309188948	0.310086837	0.387186889	1.064986099	1.434865282	0.387916938	0.561358847	1.606933928	1.286474	0.728365883	0.314471255	1.667863395	1.25663017	0.306689549	0.768910245	1.662167153	0.789889137	0.530070362	0.832258109
yHMPu5000035316_candida_homilentoma_180604	CUG-Ser1 clade	Serinales	0.756805785	1.496258953	1.239749656	0.498230716	0.459408402	2.020619146	0.68205303	0.832297521	2.269665289	1.249581612	0.728797521	0.528022727	0.398426653	1.663772211	0.997417355	0.928451446	0.739056129	1.326930441	1.25302376	0.628303719	1.082510331	1.144442149	0.954739669	0.800413223	0.357242769	0.910284091	1.136413223	0.559122934	0.301688017	1.242972107	0.422655992	0.708599174	0.922682163	1.466105716	1.074219008	0.530106061	0.601430441	1.90372314	0.589713499	0.903714876	0.53602135	1.766951791	0.700209366	0.989866391	0.180258953	1.170699725	1.800541322
yHMPu5000035317_candida_fennica_180604	CUG-Ser1 clade	Serinales	1.516796439	0.41249345	0.480514948	1.584819281	0.821166947	0.852828351	0.230286194	2.090926436	3.762219684	0.233604971	0.476406449	1.250120255	0.646628989	0.578966241	0.99882432	1.769828183	1.74341048	0.398002687	0.24819214	1.558665099	2.009678871	0.416820289	0.193058112	1.360923077	0.377862949	0.133022842	0.094080282	1.118038629	0.356995969	0.22962647	0.237976486	0.827947598	1.741879409	0.297787706	0.254426268	1.697174001	1.080465569	0.715132012	0.16185959	2.03444743	0.928699362	0.224703393	0.387603628	2.447497481	0.695155526	0.502769903	0.374804165
yHMPu5000035318_hyphopichia_heimii_180604	CUG-Ser1 clade	Serinales	1.084973025	0.959415222	0.910851317	1.034162492	0.717582531	1.445110469	0.448734746	1.384676943	3.160393064	0.64899834	0.614460501	1.134144453	0.562191233	1.116825145	0.994861914	1.311335742	1.309089917	0.722594091	0.680634232	1.219602441	1.566594733	0.69479833	0.439873475	1.279491329	0.629346821	0.236737958	0.453536609	0.862992293	0.401615854	0.577970369	0.317220123	0.814411938	1.385552023	0.772376686	0.611558125	1.222807001	1.009927425	1.146854207	0.312495183	1.524230572	1.266570328	0.61723571	0.631186898	1.474070649	0.657136802	0.784078998	1.148238921
yHMPu5000035319_Candida_tartarivorans_S177_SPADES	Dipodascaceae / Trichomonascaceae	Dipodascales	1.144385768	0.618617032	0.852319552	1.377429748	1.104167353	0.693106902	0.445347389	1.755296327	2.266593642	0.530610114	0.817021907	1.260633504	0.837980893	0.633716027	0.99868226	1.522856531	1.382615055	0.389910394	0.607501235	1.567592489	1.442480646	0.580949432	0.416659529	1.536185801	1.15064701	0.26871718	0.617942678	0.864145281	0.569572064	0.35661209	0.530613079	1.204976116	1.373647175	0.546169988	0.62536419	1.45053632	1.343518366	0.648744523	0.358693461	1.648313622	1.184823588	0.631771372	0.627717345	1.54579608	0.991793115	0.607760171	0.623576347
yHMPu5000035320_candida_auringiensis_190924	Dipodascaceae / Trichomonascaceae	Dipodascales	1.088399858	1.043755839	0.910184006	0.951997523	0.92701557	0.954767162	0.587638358	1.529106157	1.979623142	0.786825902	0.62940552	1.022652866	0.781386943	0.90829034	0.997876858	1.304500531	1.03411288	0.797495046	0.955979122	1.149779901	1.143840764	0.774741684	0.622926398	1.444328379	1.112200637	0.508359873	0.836826964	0.907975584	0.519579618	0.575531847	1.013832272	1.116166667	1.195625973	0.825890658	0.801543171	1.168447275	1.151640481	0.823649682	0.506873319	1.517791224	0.963477707	0.895372258	0.72206511	1.415438075	0.773217268	0.848993631	0.875273178
yHMPu5000035322_Diddensiella_transvaalensis_SPADES	Dipodascaceae / Trichomonascaceae	Dipodascales	0.790283738	0.834664617	1.209101445	1.160416846	1.082296342	0.787117123	0.619774977	1.507633569	1.669940363	0.859942207	0.882665847	0.919751306	0.729734553	0.974140025	1	1.293810636	0.753450968	0.719551184	1.240708577	1.242022748	1.193220412	0.670465417	0.698015985	1.428456194	1.316276975	0.607660006	0.697339994	0.81388257	0.771811559	0.807267445	1.400665232	1.229995389	0.962349524	0.791105749	1.037342761	1.205820473	1.23473901	0.839548724	0.588027052	1.336980633	1.181577621	1.059742392	0.592289579	1.164490624	0.762661543	0.96586597	1.048336305
yHMPu5000035323_diddensiella_santjacobensis_190924	Dipodascaceae / Trichomonascaceae	Dipodascales	0.894531458	0.811456176	1.101758232	1.181432988	0.976920699	1.044017313	0.619546143	1.353890246	1.518663163	0.71309105	0.594086258	0.983029835	0.618570413	1.128607049	0.9990725	1.250010821	1.069958572	0.553594373	0.922621425	1.404668109	1.052423559	0.798501159	0.756993662	1.381472871	1.400159221	0.643990416	0.82752141	0.989470397	0.65486072	0.76784047	1.125223064	1.246985315	1.104457876	0.741291699	0.893686505	1.253453084	1.166290926	1.066682949	0.533993507	1.232900912	1.258847426	1.015385376	0.539182563	1.185224301	0.68401113	0.950689751	1.205542742
yHMPu5000035324_cyberlindnera_subsufficiens_A3_201018	Phaffomycetaceae	Phaffomycetales	0.74729615	1.070881869	1.249742679	0.923523198	1.204018427	0.912298782	0.534327739	1.347271471	3.197280355	0.561068115	0.909082922	0.851395854	0.480786772	1.411576999	0.997696611	1.105652517	1.103418559	0.752262257	0.888025995	1.195746956	2.169175387	0.3150385	0.471663047	1.027663705	0.267939783	0.358595262	0.183062192	1.046379072	0.555185587	0.854064166	0.784438302	0.96664462	0.964459362	0.679158934	1.032908193	1.31524745	1.031880882	0.927891412	0.395137874	1.64240408	0.810758802	0.700367226	0.496741691	1.987441922	0.443541296	1.029201053	1.123190523
yHMPu5000035325_cyberlindnera_petersonii_180604	Phaffomycetaceae	Phaffomycetales	0.63308585	1.245070241	1.363181541	0.747125212	1.293266373	0.965493044	0.54715168	1.191260943	3.129522226	0.537825585	0.72403529	0.734694605	0.342217849	1.353924839	0.997964031	1.300234306	0.81094469	1.149589413	1.181590431	0.803583305	2.301123855	0.343383101	0.412019002	0.927789617	0.320774007	0.448048524	0.205004751	1.129623685	0.441548694	1.243264337	0.881630472	1.043679335	0.769687818	0.949376994	1.225222599	1.047569053	0.902586359	1.119632168	0.25951001	1.716177129	0.958662369	0.779198507	0.386421446	1.869630132	0.390610791	1.114205633	1.042481846
yHMPu5000035327_candida_fluviatilis_190924	CUG-Ser1 clade	Serinales	1.178953042	0.888576663	0.817134116	1.106087513	0.773361793	1.294359303	0.406453219	1.522239772	3.533074707	0.611743744	0.486214514	1.09020918	0.557254536	0.970584312	0.998577019	1.470520811	1.418936322	0.764712558	0.572526147	1.179079687	1.762464603	0.566774102	0.391590181	1.258508716	0.499535752	0.240272145	0.409748132	0.778723586	0.350300716	0.292402048	0.266454311	0.622680324	1.455169335	0.724726432	0.540562433	1.271005692	1.085394522	1.028046247	0.351393099	1.531565279	1.13952757	0.603319104	0.610356457	1.636774102	0.961624333	0.688536464	0.846328709
yHMPu5000035328_candida_palmioleophila_180604	CUG-Ser1 clade	Serinales	1.073440434	1.085727751	0.925507708	0.910417659	0.993447793	1.186746321	0.546198318	1.267949544	3.237570778	0.568394359	0.58388157	0.980222223	0.481715487	1.061149089	0.993868255	1.451825508	1.337219692	0.942944289	0.654021023	1.008352137	1.990299229	0.538265592	0.434409951	1.018767344	0.592649264	0.189458304	0.568493693	0.786743167	0.359639924	0.346941689	0.297894464	0.657966275	1.374315697	0.884059215	0.62288157	1.113137701	1.256889278	0.974549404	0.435968465	1.329765943	1.132614576	0.546412754	0.740833917	1.569635599	0.691277505	0.850446391	0.975675543
yHMPu5000035329_candida_saitoana_180604.haplomerger2	CUG-Ser1 clade	Serinales	1.372563919	0.61938196	0.62277014	1.375951477	0.909648523	1.043980093	0.312351477	1.727086159	3.270932193	0.316945225	0.733056299	1.264458992	0.637136547	0.853020373	0.993312597	1.504227527	1.539575117	0.500000622	0.450471229	1.41912846	1.732461586	0.653334992	0.327285226	1.2626986	0.73225381	0.165393779	0.264619596	0.779523173	0.318301709	0.216182504	0.292930713	0.501017573	1.547595645	0.475250389	0.44867154	1.520395334	0.980098911	0.938503888	0.339358009	1.733276516	0.942182271	0.398022395	0.694250078	1.95555832	0.797183204	0.875044479	0.749035148
yHMPu5000035330_candida_entomophila_190924	CUG-Ser1 clade	Serinales	0.398669508	1.600685136	1.597424259	0.393632037	0.358870538	2.275990765	0.972556917	0.388223051	1.375426745	1.012806243	0.398383591	0.637573124	0.163274374	1.783197656	0.998756882	1.044970698	0.664238679	1.529594033	1.325816374	0.426719233	0.604444681	1.990685846	0.868457468	0.519305985	0.54292488	1.592120405	1.466826851	0.603865743	0.218412844	1.916439333	0.737680539	0.879929824	0.524660273	1.563136565	1.47178867	0.434377198	0.456464571	2.103903392	0.953143669	0.485693483	0.62038146	1.805924347	0.878202806	0.691225715	0.124877997	1.021812112	2.364228023
yHMPu5000035331_candida_ghanaensis_201018	Dipodascaceae / Trichomonascaceae	Dipodascales	0.982975396	0.890079879	1.012980115	1.100819683	0.996697674	0.859869228	0.73652511	1.402134816	1.64947725	0.920082912	0.664921132	0.920203236	0.591744692	0.840735086	0.998146276	1.561945399	1.093478935	0.766478261	0.901128413	1.185661948	1.185635322	0.676206943	0.843221436	1.280105831	1.24860364	0.808139535	0.798176946	0.815388271	0.697075834	0.605154702	1.066046512	1.044357937	1.107788001	0.913934614	0.888167172	1.079998315	1.070346478	0.965251769	0.724670037	1.239696663	1.44437816	1.121101449	0.464340411	0.967437142	0.830946411	0.928316818	1.08996697
yHMPu5000035332_candida_insectalens_201018	Pichiaceae	Pichiales	0.841772336	1.115420187	1.156357757	0.879346168	1.036856822	0.985468411	0.534600374	1.437746542	2.436989159	0.50900972	0.65347514	0.983002991	0.49607271	1.370078692	0.999065421	1.125416075	1.105725981	0.68927215	0.886797009	1.257269907	1.85605757	0.256450093	0.528882243	1.340632523	0.43084486	0.372743551	0.659995514	1.405386168	0.436601495	0.751980561	0.808480374	1.180073271	1.061959626	0.710389159	0.936171215	1.286245607	1.31481271	0.982314766	0.323892336	1.375154393	1.373636636	0.447866168	0.332465047	1.844468037	0.227608224	1.069031028	1.115307664
yHMPu5000035333_candida_silvanorum_170713	CUG-Ser1 clade	Serinales	1.223730518	0.756493649	0.77592585	1.238700652	0.805485754	1.205522829	0.397299691	1.586782012	3.194955716	0.449995881	0.571491246	1.069148301	0.58953862	0.910909372	1	1.495899588	1.48784449	0.551566426	0.504946104	1.405865774	1.486441469	0.588565053	0.327286646	1.579844147	0.709081359	0.168469619	0.423503605	0.898456231	0.405041195	0.49107827	0.260256437	1.259260556	1.555107106	0.653271541	0.441803982	1.342609681	1.028910402	0.99828081	0.214021284	1.758076897	1.493086852	0.43638105	0.531763131	1.534611054	0.768434604	0.690525232	0.882127017
yHMPu5000035334_clavispora_opuntiae_190924	CUG-Ser1 clade	Serinales	0.898774849	1.020149849	1.098212349	0.973073419	1.112204819	1.002487952	0.573425452	1.307213102	2.340517319	0.688533014	0.54548494	0.86097865	0.429709902	1.054272967	0.999435241	1.512028803	1.2384375	0.871768825	0.753279367	1.084932982	1.670152861	0.506203313	0.497198042	1.311364458	0.546284639	0.66241378	0.683382154	1.196927711	0.359896306	0.622674751	0.666637209	1.104448175	1.124942395	0.929610693	0.871668675	1.064740964	1.189057229	0.945481175	0.500996988	1.362078313	1.239476657	0.883753012	0.454676958	1.414457078	0.502415663	0.822743223	1.204079819
yHMPu5000035335_candida_blattae_160928	CUG-Ser1 clade	Serinales	0.700551856	1.493227888	1.29632709	0.499141866	0.688744364	1.605037114	0.93642317	0.765508845	2.289998959	1.011969823	0.709424558	0.528312175	0.244976587	1.763226327	0.998785987	0.985007804	0.664222338	1.414584461	1.326065557	0.538242456	1.26882761	0.989990288	0.864056191	0.859095387	0.459225806	1.017646202	0.854277836	0.631784599	0.342433923	1.161157128	0.56498231	0.809312175	0.658669788	1.400830385	1.338209504	0.595007978	0.816586889	1.424943462	0.910837322	0.846131807	0.843152272	1.529891779	0.73828512	0.878165106	0.174838016	0.991773153	1.90305307
yHMPu5000035336_cyberlindnera_jadinii_180604.haplomerger2	Phaffomycetaceae	Phaffomycetales	0.602098046	1.312775454	1.38396069	0.675568735	1.164753285	1.037371729	0.758250714	1.030942749	3.004992115	0.711343846	1.019470003	0.75528351	0.551942407	1.388452177	0.978631014	1.042446349	0.973456748	0.99036613	1.003460176	0.923015198	2.025507485	0.359206034	0.557230488	1.021938064	0.242985259	0.313885499	0.240394241	1.099360987	0.527003085	0.880880357	1.248412753	0.847632499	0.849664495	0.873743344	1.14553651	1.119628614	1.170582562	0.967838647	0.522985716	1.329859902	0.874987544	0.849489201	0.551391155	1.713112101	0.386564735	0.888379385	1.159265455
yHMPu5000035337_cyberlindnera_mississippiensis_190924	Phaffomycetaceae	Phaffomycetales	0.620718239	1.378850617	1.374613538	0.614147049	1.155186395	1.123191064	0.686623541	1.030156052	2.977969657	0.68252851	0.751789597	0.614637879	0.32222991	1.661607869	0.995998666	1.009616539	0.686117706	1.178340113	1.302544848	0.756304768	2.0184008	0.429141047	0.70842881	0.821988663	0.282036012	0.494149717	0.268607536	1.170259086	0.359392798	1.523094698	1.242126042	1.020407136	0.672533845	1.039510837	1.323463821	0.954819607	0.733537846	1.242446149	0.396388796	1.624198733	0.761493831	1.046110037	0.431581861	1.75542114	0.26651017	1.194378126	0.989244415
yHMPu5000035626_zygosaccharomyces_siamensis_190924	Saccharomycetaceae	Saccharomycetales	1.103355218	0.74773617	0.892997366	1.249022898	1.106121175	0.809677812	0.57503384	1.500982371	2.837531915	0.553846809	1.252010942	1.187057751	0.674638906	0.793835866	0.998784195	1.523612158	1.316752178	0.711444782	0.677979331	1.246812563	1.595054103	0.597525431	0.52085998	1.271144883	0.395754407	0.301050456	0.191556231	0.998765957	0.83218845	0.362496049	0.62236231	0.803255927	1.384855927	0.567131915	0.61190233	1.425572847	1.235281054	0.727623911	0.477528673	1.555451266	0.93581844	0.536036474	0.44291388	2.080305572	0.914992503	0.679409929	0.844911854
yHMPu5000035627_zygosaccharomyces_pseudobailii_201018.haplomerger2	Saccharomycetaceae	Saccharomycetales	0.99154838	0.897282976	1.003203104	1.092447513	1.038516659	0.913784573	0.691142857	1.346120493	2.27184345	0.886002967	1.322370835	0.919869694	0.729948197	0.99426278	0.988247376	1.262112392	1.069857371	0.858527385	0.919645139	1.078031264	1.311109539	0.826403012	0.565145139	1.277301232	0.458018941	0.64655477	0.367345276	0.900918074	0.747604518	0.639130078	1.004374258	0.883157006	1.096765176	0.827965541	0.899355545	1.160852807	1.123230488	0.975886353	0.56466545	1.331175262	0.944719306	1.006389776	0.553649019	1.482869922	0.799937015	0.863405294	1.194118211
yHMPu5000035629_yueomyces_sinensis_180604	Saccharomycetaceae	Saccharomycetales	1.4147064	0.418039244	0.581992665	1.577925912	1.399526866	0.481649734	0.159105813	1.955272327	3.9451755	0.240477535	0.537803778	1.212366404	0.769173482	0.536937832	0.995415368	1.688890519	1.761311938	0.32157638	0.229885568	1.625241885	2.457838254	0.177688612	0.127333945	1.218772052	0.246025307	0.100238401	0.055204841	1.07583532	0.573362553	0.121161929	0.206864111	0.670586099	1.668442692	0.282703466	0.326421786	1.711428205	1.399590684	0.449194939	0.143066202	1.997834586	0.600295617	0.323816615	0.248933064	2.8129404	1.125645333	0.551262791	0.330726573
yHMPu5000035630_candida_phangngaensis_170307	Dipodascaceae / Trichomonascaceae	Dipodascales	0.806391728	1.212619704	1.185538668	0.781327505	0.924751177	1.247818426	0.365218561	1.456097512	1.302403497	0.592722932	0.427430397	0.661768325	0.253950908	1.205505716	0.99462004	1.530434768	0.840535978	0.837688299	1.148030262	1.103132145	0.91901345	1.140050437	0.335044385	1.591743779	2.418467048	0.307738063	0.654571957	0.820608944	0.563433087	1.060810693	1.297872226	1.431786819	0.909562206	0.898341964	1.083041358	1.096614324	0.905392737	1.14226698	0.409287155	1.54030464	1.456626765	0.925400134	0.399686617	1.212205111	0.492144586	0.94671419	1.211229321
yHMPu5000035631_candida_oslonensis_190924	Dipodascaceae / Trichomonascaceae	Dipodascales	0.408656421	1.68235348	1.587796069	0.309075514	0.460206295	1.850223142	0.853674597	0.831692626	0.854804492	0.825160041	0.211581794	0.398663514	0.083362494	1.591314911	0.996748929	1.317344909	0.302809812	1.365289493	1.690392197	0.579442293	0.340554455	2.044023644	0.69116477	0.911827989	2.638422639	0.642629526	1.08764652	0.516011527	0.176580168	1.852577804	2.722727649	0.65452756	0.459600118	1.472171716	1.535079651	0.521030294	0.418454263	1.894414068	0.621568199	1.0648837	1.277848382	1.71120201	0.282207773	0.722202453	0.100815132	1.434480863	1.728458106
yHMPu5000035632_candida_hollandica_170307	Dipodascaceae / Trichomonascaceae	Dipodascales	0.508197689	1.568157895	1.486666239	0.426386393	0.659530809	1.678969833	0.644447368	1.011789474	0.928095635	0.719746791	0.254391528	0.471882863	0.105037067	1.443983954	0.998716303	1.442772786	0.4577638	1.187714377	1.535176187	0.75259371	0.443700899	1.813453145	0.493385751	1.235304236	2.87894095	0.402956996	0.807935815	0.679285302	0.296379012	1.534643453	2.240594673	0.937651155	0.616693838	1.233332478	1.37881258	0.760570603	0.58344801	1.653801027	0.49695828	1.265056483	1.402596919	1.304842105	0.292905648	0.99694095	0.197434531	1.21481258	1.550469191
yHMPu5000035633_candida_hispaniensis_180604	Dipodascaceae / Trichomonascaceae	Dipodascales	1.045765642	0.907686412	0.950161792	1.085649019	1.082256201	1.08139726	0.252299889	1.578094039	1.495363939	0.600629767	0.443459089	0.734985561	0.382327842	0.927540911	0.993706035	1.685649574	1.122900777	0.770515365	0.867843391	1.17987338	1.164450944	1.010743428	0.279859311	1.527850426	2.220072195	0.383062569	0.634108478	0.787046279	0.535328397	0.895862643	0.768472047	1.347941873	1.057102184	0.788534987	0.93771418	1.202949648	1.021538689	1.028179933	0.241604591	1.706362829	1.536787856	0.812297668	0.419461681	1.224726398	0.536199926	0.917300259	0.909854869
yHMPu5000035635_candida_galli_170307	Dipodascaceae / Trichomonascaceae	Dipodascales	0.436489487	1.599929814	1.560182726	0.393112086	0.672803509	1.736615338	0.501738315	1.083848132	1.091372863	0.686835275	0.22501679	0.529901376	0.096148389	1.551949327	0.998184843	1.345057329	0.437499622	1.158243836	1.555239752	0.790024202	0.470996218	1.828141582	0.434766904	1.254558766	2.975342006	0.338707306	0.717673877	0.609996067	0.298821056	1.678441688	2.295020421	0.888756013	0.572490092	1.242080472	1.422971411	0.753381334	0.553561035	1.765337165	0.363924974	1.317088489	1.505369233	1.255258206	0.222150355	1.014166692	0.152696415	1.366222357	1.503191045
yHMPu5000035636_candida_alimentaria_201018	Dipodascaceae / Trichomonascaceae	Dipodascales	0.433160947	1.661191558	1.5620058	0.332364105	0.683307878	1.783295634	0.65922668	0.870237474	0.961020783	0.920338328	0.280727888	0.36719478	0.127129531	1.56579362	0.998227807	1.297890768	0.355516997	1.397947801	1.637071693	0.54566425	0.550193008	1.920637345	0.558128565	0.956140487	2.485538908	0.699502175	0.905661672	0.621009183	0.315662639	1.865031416	2.391990333	0.84058869	0.529800548	1.440823908	1.464398904	0.552409215	0.589600129	1.842809731	0.510233607	1.055935557	1.165526663	1.715700983	0.228817786	0.885350089	0.18382407	1.368780409	1.548359594
yHMPu5000035638_wickerhamiella_domercqiae_160519	Dipodascaceae / Trichomonascaceae	Dipodascales	0.871051628	0.926362845	1.123557951	1.064514203	1.114522082	0.843471698	0.813885963	1.223115074	0.740835165	1.065963508	0.498756376	0.772240929	0.699518764	0.988810077	0.999377981	1.307909185	0.846002488	0.931788928	1.150265395	1.026743106	1.091295874	0.752845947	0.871600249	1.279255235	1.040440804	1.531324902	0.806918515	1.362867095	0.84452457	1.14365001	1.131656231	1.30064773	0.870572258	0.903147419	1.127354344	1.091461746	1.106260834	0.850127307	0.700494298	1.342196973	1.027259382	1.254115696	0.55519801	1.161625544	0.845375907	0.893335269	1.032655194
yHMPu5000035639_wickerhamomyces_canadensis_160613	Phaffomycetaceae	Phaffomycetales	1.234916046	0.884939891	0.762102997	1.110754761	1.289196887	0.875260805	0.347367445	1.484111939	3.977482365	0.414977645	0.731833085	1.033711873	0.64414158	1.143293095	0.998840868	1.209107303	1.362857758	0.54625236	0.630517967	1.401089916	2.285664514	0.276739858	0.251165425	1.173781752	0.255814208	0.139257824	0.1110462	0.756605067	0.806909091	0.433447591	0.753278689	0.748689518	1.271708892	0.525237291	0.725641663	1.470126842	1.132419937	0.760515317	0.239160788	1.863876138	0.988126511	0.394787216	0.604066236	2.009062428	0.381494287	1.005568472	0.678278523
yHMPu5000035640_yamadazyma_philogaea_160519	CUG-Ser1 clade	Serinales	0.963722243	1.078681568	1.035178087	0.919485892	0.819892268	1.317256138	0.701224624	1.159426896	2.789921949	0.855944302	1.134327593	0.982572004	0.645775009	1.234855075	0.999450348	1.115489923	1.170744962	1.046075852	0.823392085	0.912517039	1.357285453	0.900210333	0.656798095	1.068850861	0.498353976	0.280185049	0.666023085	0.604731403	0.464783437	0.806820813	0.351596922	0.893744962	1.19946354	0.957554049	0.799071088	1.040246244	0.960447783	1.182507878	0.438537193	1.414718945	1.001849029	0.820997435	0.829717845	1.343686332	0.61911616	0.899745694	1.26376255
yHMPu5000035641_yamadazyma_scolyti_160613	CUG-Ser1 clade	Serinales	0.995134212	0.766647735	1.003850913	1.228280595	0.96627789	0.991321163	0.318348884	1.719229885	3.591399594	0.525467546	0.971032454	1.285845842	0.760913286	0.915185598	0.998140636	1.318278398	1.343772481	0.631890805	0.644733266	1.316723124	1.701269101	0.528626775	0.27695808	1.47486883	0.364331643	0.155708925	0.246497972	0.628292089	0.416245436	0.487936105	0.268209939	1.018681542	1.292481068	0.640709939	0.705152468	1.35590906	1.192827586	0.864414469	0.230843813	1.706456389	1.231578769	0.512160243	0.496213658	1.749847194	1.0245524	0.753798513	0.694164976
yHMPu5000035642_yamadazyma_triangularis_170307	CUG-Ser1 clade	Serinales	1.350651968	0.497913448	0.646796647	1.498078171	0.931638848	0.850750364	0.300084913	1.914153061	3.873740707	0.203100219	0.508973397	1.428163448	0.766625182	0.58161352	0.999088921	1.645170098	1.683120991	0.382171283	0.308861334	1.566808309	1.517959913	0.488162536	0.216952624	1.763776239	0.524523324	0.084561407	0.451797923	0.520163812	0.271105321	0.206386115	0.239031341	0.912528061	1.625155977	0.355406888	0.372475036	1.639854956	0.873718659	0.822178571	0.192264213	2.104900875	1.454161808	0.208080539	0.624326166	1.710813776	0.921807216	0.478822157	0.772366618
[truncated: 528 more rows]
[truncated: 17 more columns]
