# Supplementary material for: Genomic factors shaping codon usage across the Saccharomycotina subphylum
Source: G3 (Bethesda). 2024 Aug 30;14(11):jkae207. doi: 10.1093/g3journal/jkae207 (PMC11540330; doi:10.1093/g3journal/jkae207)
Supplement: jkae207_Supplementary_Data [file jkae207_supplementary_data.zip › Table_S4_G3-2024-405191.csv]

feature1	feature2	slope	intercept	p_value	lambda	r_squared	adusted_r_squared
AAA	avg_GC3s	0.0038576	0.926280134478813	0.62789	1	0.000204	-0.00066388
AAA	Carbon_Breadth	0.00064825	0.88066515243118	0.40584	1	0.00081303	-0.00036249
AAA	CDS_count	-7.611e-07	0.932378910018747	0.63315	1	0.00019782	-0.00067007
AAA	Complete	0.0075434	0.920579475969722	0.78549	1	6.4329e-05	-0.00080367
AAA	Duplicated	-0.011149	0.928117791607288	0.67558	1	0.00015209	-0.00071583
AAA	Fragmented	-0.015377	0.928027281660485	0.85372	1	2.9522e-05	-0.00083851
AAA	GC	0.00010544	0.923601763742472	0.57929	1	0.00026691	-0.00060091
AAA	Missing	-0.0075915	0.928000239209839	0.83699	1	3.676e-05	-0.00083126
AAA	N50	1.5394e-09	0.927364104499747	0.46239	1	0.00046893	-0.00039872
AAA	N_BUSCOs	3.2854e-06	0.921080807453933	0.80174	1	5.4751e-05	-0.00081326
AAA	Nitrogen_Breadth	0.0010775	0.883920521038538	0.61512	1	0.00029752	-0.0008786
AAA	Ns_per_100_kbp	-2.2505e-08	0.927783246728949	0.99579	1	2.4193e-08	-0.00086803
AAA	Number_contigs	-5.6056e-07	0.928101131723964	0.70257	1	0.00012662	-0.00074132
AAA	Single	0.0082458	0.920167966316499	0.66107	1	0.00016693	-0.00070098
AAA	s_val	-0.0042911	0.93084432344436	0.62102	1	0.00021225	-0.00065562
AAA	tRNA_size	-8.6778e-06	0.929883632530536	0.50287	1	0.00038973	-0.00047798
AAC	avg_GC3s	0.0054701	0.928542345365075	0.5655	1	0.00028678	-0.00058103
AAC	Carbon_Breadth	-0.0001363	0.981874365874828	0.88198	1	2.5945e-05	-0.0011505
AAC	CDS_count	2.2579e-07	0.929308844470585	0.90576	1	1.2172e-05	-0.00085587
AAC	Complete	-0.0063684	0.93675333587028	0.84764	1	3.2055e-05	-0.00083597
AAC	Duplicated	0.010057	0.930369907866446	0.75227	1	8.6522e-05	-0.00078146
AAC	Fragmented	0.035314	0.930110031574571	0.7233	1	0.00010885	-0.00075911
AAC	GC	9.3403e-05	0.92696913865123	0.68133	1	0.00014644	-0.00072149
AAC	Missing	0.014783	0.930248212572187	0.73762	1	9.7458e-05	-0.00077051
AAC	N50	-8.2278e-10	0.930896030653041	0.7426	1	9.3658e-05	-0.00077432
AAC	N_BUSCOs	-3.7163e-06	0.938252844652389	0.81228	1	4.8977e-05	-0.00081904
AAC	Nitrogen_Breadth	-0.00075904	0.98209553756816	0.76349	1	0.00010658	-0.0010698
AAC	Ns_per_100_kbp	-5.2229e-07	0.930692950865801	0.91842	1	9.1104e-06	-0.00085894
AAC	Number_contigs	3.5064e-07	0.930473085679735	0.8417	1	3.4638e-05	-0.00083339
AAC	Single	-0.0072655	0.937381680213413	0.74668	1	9.0608e-05	-0.00077737
AAC	s_val	0.010967	0.922846801144357	0.29063	1	0.00096931	0.00010209
AAC	tRNA_size	5.3244e-06	0.929383216518935	0.73108	1	0.00010258	-0.00076539
AAG	avg_GC3s	0.0058897	1.06404518300045	0.46001	1	0.00047394	-0.0003937
AAG	Carbon_Breadth	-0.00025097	1.11099251494778	0.74788	1	0.00012162	-0.0010547
AAG	CDS_count	1.9932e-07	1.06513497038841	0.9007	1	1.3522e-05	-0.00085452
AAG	Complete	-0.0070728	1.07309220317287	0.79891	1	5.6363e-05	-0.00081164
AAG	Duplicated	0.012398	1.06596574421943	0.64221	1	0.00018744	-0.00068045
AAG	Fragmented	0.039121	1.06571564941074	0.63956	1	0.00019044	-0.00067745
AAG	GC	0.00011976	1.06159052542365	0.52957	1	0.00034316	-0.0005246
AAG	Missing	0.01243	1.06598199867197	0.73663	1	9.8228e-05	-0.00076974
AAG	N50	-1.0414e-09	1.06662168883037	0.61969	1	0.00021387	-0.000654
AAG	N_BUSCOs	-3.7652e-06	1.07401891057543	0.7739	1	7.1669e-05	-0.00079632
AAG	Nitrogen_Breadth	-0.0010255	1.11076679807882	0.63263	1	0.00026896	-0.0009072
AAG	Ns_per_100_kbp	-7.5414e-07	1.06636830586143	0.85984	1	2.7077e-05	-0.00084096
AAG	Number_contigs	3.0874e-08	1.06632118839284	0.98325	1	3.8283e-07	-0.00086767
AAG	Single	-0.008743	1.07441232822862	0.64257	1	0.00018704	-0.00068085
AAG	s_val	0.0093907	1.0596378982801	0.27998	1	0.0010131	0.00014592
AAG	tRNA_size	3.8757e-06	1.06540027148755	0.76517	1	7.7481e-05	-0.00079051
AAT	avg_GC3s	0.004432	1.05936943687172	0.6422	1	0.00018746	-0.00068043
AAT	Carbon_Breadth	0.00063134	1.00601376203459	0.49238	1	0.00055466	-0.00062116
AAT	CDS_count	-9.7727e-07	1.06699736672582	0.6091	1	0.00022705	-0.00064081
AAT	Complete	0.0061924	1.05518251795682	0.85212	1	3.0179e-05	-0.00083785
AAT	Duplicated	-0.012243	1.06146367025622	0.70138	1	0.00012769	-0.00074026
AAT	Fragmented	-0.0078944	1.06122105728713	0.93705	1	5.4169e-06	-0.00086263
AAT	GC	0.00013743	1.0556462162934	0.54653	1	0.00031569	-0.00055209
AAT	Missing	-0.0093153	1.06136266937799	0.83316	1	3.8534e-05	-0.00082949
AAT	N50	1.2455e-09	1.06075690895468	0.61982	1	0.00021371	-0.00065416
AAT	N_BUSCOs	2.8368e-06	1.05530882303352	0.85645	1	2.8418e-05	-0.00083961
AAT	Nitrogen_Breadth	0.00065673	1.00985195066493	0.79495	1	7.9501e-05	-0.0010969
AAT	Ns_per_100_kbp	-1.7465e-07	1.06110216658727	0.97274	1	1.0144e-06	-0.00086704
AAT	Number_contigs	-9.5971e-07	1.061641072698	0.58541	1	0.00025839	-0.00060944
AAT	Single	0.0080818	1.05363231435825	0.71993	1	0.00011164	-0.00075632
AAT	s_val	-0.005143	1.06476520234564	0.62101	1	0.00021226	-0.00065561
AAT	tRNA_size	-1.1588e-05	1.06390133300551	0.45536	1	0.00048385	-0.00038379
ACA	avg_GC3s	0.0024737	1.03037631510418	0.73629	1	9.849e-05	-0.00076948
ACA	Carbon_Breadth	0.00044731	0.952617222995069	0.52165	1	0.00048327	-0.00069263
ACA	CDS_count	-7.5091e-07	1.03587461699071	0.60988	1	0.00022608	-0.00064178
ACA	Complete	0.017435	1.01469164617721	0.49544	1	0.00040348	-0.00046423
ACA	Duplicated	-0.0087265	1.03160216761419	0.72264	1	0.0001094	-0.00075856
ACA	Fragmented	-0.044336	1.03204576991606	0.56458	1	0.00028814	-0.00057967
ACA	GC	7.2227e-05	1.02847587004598	0.6807	1	0.00014705	-0.00072088
ACA	Missing	-0.023433	1.03201213007843	0.49133	1	0.00041121	-0.00045648
ACA	N50	1.1344e-09	1.03103140584683	0.55735	1	0.00029897	-0.00056883
ACA	N_BUSCOs	8.0497e-06	1.01492002318538	0.50499	1	0.0003859	-0.00048183
ACA	Nitrogen_Breadth	0.00032165	0.955580955434281	0.86683	1	3.3101e-05	-0.0011433
ACA	Ns_per_100_kbp	-1.4981e-06	1.03139834424326	0.7034	1	0.00012588	-0.00074207
ACA	Number_contigs	-7.7798e-07	1.03178203038172	0.56578	1	0.00028636	-0.00058144
ACA	Single	0.011527	1.02069520829235	0.50659	1	0.000383	-0.00048472
ACA	s_val	-0.0038798	1.03410809459182	0.62813	1	0.00020372	-0.00066416
ACA	tRNA_size	-7.1492e-06	1.03307074310115	0.5498	1	0.00031057	-0.00055721
ACC	avg_GC3s	-0.00073776	0.933528204295489	0.94209	1	4.5821e-06	-0.00086347
ACC	Carbon_Breadth	-0.00075782	0.982610180011515	0.43632	1	0.00071305	-0.00046258
ACC	CDS_count	1.0484e-06	0.926909439956306	0.60641	1	0.00023049	-0.00063737
ACC	Complete	-0.014711	0.947287754329271	0.67744	1	0.00015024	-0.00071768
ACC	Duplicated	0.020395	0.932627293171746	0.54852	1	0.00031256	-0.00055522
ACC	Fragmented	0.047449	0.932485181452551	0.6557	1	0.00017262	-0.00069529
ACC	GC	-1.8084e-05	0.933957925944135	0.9406	1	4.8216e-06	-0.00086323
ACC	Missing	0.01832	0.932715122336158	0.6972	1	0.00013147	-0.00073647
ACC	N50	-9.6659e-10	0.933503531625556	0.71766	1	0.00011353	-0.00075442
ACC	N_BUSCOs	-6.9043e-06	0.94732427976482	0.67923	1	0.00014849	-0.00071944
ACC	Nitrogen_Breadth	-1.9015e-05	0.976694706713695	0.99433	1	5.9471e-08	-0.0011764
ACC	Ns_per_100_kbp	7.2795e-07	0.933212373140225	0.89357	1	1.5545e-05	-0.0008525
ACC	Number_contigs	7.9656e-07	0.932787935074707	0.67067	1	0.00015702	-0.0007109
ACC	Single	-0.015944	0.94796432036082	0.50643	1	0.00038328	-0.00048444
ACC	s_val	0.0042952	0.930175984409654	0.69816	1	0.0001306	-0.00073735
ACC	tRNA_size	1.2173e-05	0.930293204691753	0.46141	1	0.000471	-0.00039665
ACG	avg_GC3s	-0.001402	0.734931203670337	0.87286	1	2.224e-05	-0.0008458
ACG	Carbon_Breadth	-0.00040774	0.781464942437904	0.62495	1	0.00028127	-0.00089487
ACG	CDS_count	7.016e-07	0.730148008728932	0.68937	1	0.00013874	-0.0007292
ACG	Complete	0.0025373	0.731962442268512	0.93372	1	6.007e-06	-0.00086204
ACG	Duplicated	0.0063575	0.734193962155494	0.82836	1	4.0817e-05	-0.0008272
ACG	Fragmented	0.0035675	0.734328414973364	0.969	1	1.3114e-06	-0.00086674
ACG	GC	-4.5491e-05	0.736188921956942	0.82798	1	4.1006e-05	-0.00082701
ACG	Missing	-0.0001208	0.734388701965743	0.99763	1	7.6821e-09	-0.00086805
ACG	N50	-3.9035e-10	0.734491293450691	0.86558	1	2.4885e-05	-0.00084315
ACG	N_BUSCOs	8.2359e-07	0.732705285388094	0.9544	1	2.8397e-06	-0.00086521
ACG	Nitrogen_Breadth	-0.0010708	0.780085988648207	0.64032	1	0.00025698	-0.00091919
ACG	Ns_per_100_kbp	2.963e-06	0.734269092096423	0.52779	1	0.00034614	-0.00052162
ACG	Number_contigs	1.0918e-06	0.733764366005117	0.49921	1	0.00039646	-0.00047125
ACG	Single	-0.0020796	0.736305610123915	0.91998	1	8.7632e-06	-0.00085928
ACG	s_val	0.0074224	0.729088872708902	0.43717	1	0.00052413	-0.00034347
ACG	tRNA_size	1.0193e-05	0.731916985343642	0.47463	1	0.00044383	-0.00042384
ACT	avg_GC3s	-0.00052573	1.29721711663531	0.96194	1	1.9774e-06	-0.00086608
ACT	Carbon_Breadth	0.00068113	1.2795301998509	0.52109	1	0.00048456	-0.00069134
ACT	CDS_count	-8.5715e-07	1.30218898795837	0.69778	1	0.00013094	-0.000737
ACT	Complete	-0.0063918	1.3031155983003	0.86768	1	2.4104e-05	-0.00084393
ACT	Duplicated	-0.015491	1.29747843914478	0.67443	1	0.00015323	-0.00071469
ACT	Fragmented	-0.0016388	1.29703849155519	0.98867	1	1.75e-07	-0.00086788
ACT	GC	-1.09e-05	1.29744457593786	0.96697	1	1.4887e-06	-0.00086657
ACT	Missing	0.0066158	1.29682251689367	0.89694	1	1.4571e-05	-0.00085347
ACT	N50	2.9998e-10	1.29693088364565	0.91761	1	9.2933e-06	-0.00085875
ACT	N_BUSCOs	-2.5221e-06	1.30215689437404	0.88925	1	1.6839e-05	-0.0008512
ACT	Nitrogen_Breadth	0.00082918	1.28346589805262	0.7762	1	9.5122e-05	-0.0010812
ACT	Ns_per_100_kbp	-2.3653e-06	1.29710510473858	0.68858	1	0.00013948	-0.00072845
ACT	Number_contigs	-1.1345e-06	1.29765752335594	0.57662	1	0.00027067	-0.00059715
ACT	Single	0.0047222	1.2926517624272	0.85606	1	2.8572e-05	-0.00083946
ACT	s_val	-0.0083929	1.30300125305089	0.48479	1	0.00042376	-0.00044393
ACT	tRNA_size	-1.5297e-05	1.30071649970759	0.39352	1	0.00063206	-0.00023545
AGA	avg_GC3s	0.0099015	1.61277959361794	0.57831	1	0.00026828	-0.00059954
AGA	Carbon_Breadth	0.0012253	1.5439796700009	0.47035	1	0.00061329	-0.00056246
AGA	CDS_count	-9.1574e-07	1.62216587243967	0.79751	1	5.7164e-05	-0.00081084
AGA	Complete	0.01158	1.60557801378189	0.85192	1	3.0262e-05	-0.00083777
AGA	Duplicated	-0.0040297	1.61675665045057	0.94612	1	3.9663e-06	-0.00086409
AGA	Fragmented	0.002116	1.61660171036852	0.99096	1	1.1159e-07	-0.00086794
AGA	GC	0.00020743	1.60841102839073	0.62604	1	0.0002062	-0.00066167
AGA	Missing	-0.010903	1.61694831730658	0.89497	1	1.5135e-05	-0.00085291
AGA	N50	7.47e-10	1.6164324505739	0.87342	1	2.2042e-05	-0.00084599
AGA	N_BUSCOs	5.1576e-06	1.60611507585411	0.86021	1	2.6934e-05	-0.0008411
AGA	Nitrogen_Breadth	0.000633	1.55252016581946	0.89205	1	2.1681e-05	-0.0011548
AGA	Ns_per_100_kbp	1.6024e-07	1.61662913120458	0.9866	1	2.4484e-07	-0.00086781
AGA	Number_contigs	-1.0476e-06	1.61723113350158	0.74985	1	8.8278e-05	-0.0007797
AGA	Single	0.0079753	1.60927078289634	0.84973	1	3.1171e-05	-0.00083686
AGA	s_val	-0.0068866	1.62154945255879	0.72297	1	0.00010913	-0.00075884
AGA	tRNA_size	-1.4389e-05	1.62011952368317	0.61968	1	0.00021389	-0.00065398
AGC	Carbon_Breadth	0.00039268	0.7972227659833	0.78348	0.998864298593618	8.8877e-05	-0.0010875
AGC	CDS_count	3.6999e-06	0.750414085988453	0.12049	0.999350452041936	0.0020916	0.0012253
AGC	Ns_per_100_kbp	5.9567e-06	0.77249288118591	0.29627	0.999170760276015	0.00094693	7.9699e-05
AGC	tRNA_size	4.8032e-05	0.761094273732641	0.011016	0.999245447653787	0.0055968	0.0047336
AGG	avg_GC3s	0.0097237	0.599318245201418	0.15851	1	0.0017253	0.0008587
AGG	Carbon_Breadth	0.00017662	0.589765561720441	0.78819	1	8.496e-05	-0.0010914
AGG	CDS_count	-2.1109e-07	0.604379646479337	0.87862	1	2.0255e-05	-0.00084778
AGG	Complete	-0.0055671	0.608420537494339	0.81674	1	4.6637e-05	-0.00082138
AGG	Duplicated	0.0017859	0.603051066827862	0.93835	1	5.1946e-06	-0.00086286
AGG	Fragmented	0.076575	0.601885167014099	0.28935	1	0.00097447	0.00010726
AGG	GC	0.00022053	0.594360853753962	0.1808	1	0.0015542	0.0006875
AGG	Missing	0.0013942	0.603064784162312	0.96523	1	1.6504e-06	-0.0008664
AGG	N50	4.2782e-10	0.602988557944179	0.81373	1	4.8209e-05	-0.00081981
AGG	N_BUSCOs	-3.2469e-06	0.609727770928659	0.77465	1	7.1179e-05	-0.00079681
AGG	Nitrogen_Breadth	0.0003487	0.590558722444369	0.84692	1	4.3867e-05	-0.0011326
AGG	Ns_per_100_kbp	2.6903e-06	0.602999342548012	0.46658	1	0.00046022	-0.00040743
AGG	Number_contigs	1.3794e-06	0.602320393562144	0.27821	1	0.0010206	0.00015342
AGG	Single	-0.0036421	0.606468009320541	0.82321	1	4.3348e-05	-0.00082467
AGG	s_val	0.0060472	0.59878971364401	0.42145	1	0.00056109	-0.00030648
AGG	tRNA_size	2.3477e-06	0.602536318717923	0.83437	1	3.797e-05	-0.00083005
AGT	avg_GC3s	-0.01386	0.811466325063849	0.4241	0.996704347701516	0.00055472	-0.00031286
AGT	Carbon_Breadth	0.0013277	0.776637194141304	0.29619	0.994958899588184	0.0012838	0.0001088
AGT	CDS_count	2.4977e-07	0.804555667866393	0.90745	0.996673974698594	1.1738e-05	-0.00085631
AGT	Complete	-0.012889	0.81837030536518	0.75911	0.996669675554627	8.1656e-05	-0.00078633
AGT	Duplicated	0.00912	0.805792834002081	0.75655	0.99667661272326	8.3461e-05	-0.00078452
AGT	GC	-0.00031045	0.818373599474628	0.41901	0.996710381033506	0.00056701	-0.00030055
AGT	Missing	0.019602	0.805499516994272	0.75548	0.996669070310766	8.4221e-05	-0.00078376
AGT	N50	-1.9571e-10	0.806113964457184	0.96966	0.996667292397547	1.2561e-06	-0.0008668
AGT	Nitrogen_Breadth	0.00029753	0.786549016420102	0.91492	0.994975564048661	1.3436e-05	-0.001163
AGT	Ns_per_100_kbp	2.2923e-06	0.805970230794469	0.64946	0.996684453128364	0.00017939	-0.00068851
AGT	Number_contigs	-1.0262e-07	0.806117833471008	0.96215	0.996660474553569	1.9562e-06	-0.0008661
AGT	Single	-0.0092381	0.814600295035464	0.69362	0.996679054825422	0.00013476	-0.00073317
AGT	s_val	-0.01647	0.817827950415206	0.31527	0.996592749133538	0.00087539	8.0902e-06
ATA	avg_GC3s	0.0024516	0.591226721634041	0.54331	1	0.00032077	-0.000547
ATA	Carbon_Breadth	0.00035503	0.557954561467337	0.36685	1	0.00095811	-0.00021724
ATA	CDS_count	-1.0608e-06	0.59858775092148	0.18918	1	0.001496	0.00062927
ATA	Complete	0.0071319	0.585371490213987	0.61162	1	0.00022387	-0.00064399
ATA	Duplicated	-0.012498	0.592557417866821	0.35454	1	0.00074409	-0.00012332
ATA	Fragmented	-0.011956	0.592371840284468	0.77727	1	6.9488e-05	-0.00079851
ATA	GC	6.2486e-05	0.589703882738173	0.51677	1	0.00036496	-0.00050278
ATA	Missing	-0.009593	0.592456723619898	0.60794	1	0.00022853	-0.00063932
ATA	N50	9.6407e-10	0.591919467937753	0.36378	1	0.00071604	-0.0001514
ATA	N_BUSCOs	3.2135e-06	0.585626579239128	0.62795	1	0.00020393	-0.00066395
ATA	Nitrogen_Breadth	0.00029496	0.560239430637398	0.78501	1	8.7598e-05	-0.0010888
ATA	Ns_per_100_kbp	-5.8309e-07	0.592204263083465	0.78728	1	6.3231e-05	-0.00080477
ATA	Number_contigs	-6.0646e-07	0.592526275663059	0.41493	1	0.00057702	-0.00029053
ATA	Single	0.0090876	0.583789664745706	0.3403	1	0.00078937	-7.8002e-05
ATA	s_val	-8.635e-05	0.592243023631849	0.98434	1	3.3462e-07	-0.00086772
ATA	tRNA_size	-5.0235e-06	0.593397796896709	0.4441	1	0.00050848	-0.00035914
ATC	avg_GC3s	0.00067256	1.06493377531902	0.95033	1	3.3702e-06	-0.00086468
ATC	Carbon_Breadth	-0.00046662	1.13961003804639	0.65241	1	0.00023879	-0.0009374
ATC	CDS_count	1.7155e-06	1.05483519433022	0.42767	1	0.00054622	-0.00032136
ATC	Complete	-0.0082404	1.07306403536197	0.8265	1	4.1723e-05	-0.0008263
ATC	Duplicated	0.020521	1.06457829761128	0.5701	1	0.00028004	-0.00058777
ATC	Fragmented	0.050387	1.06439315116653	0.65602	1	0.00017228	-0.00069562
ATC	GC	-1.9826e-05	1.06598177213576	0.93874	1	5.1291e-06	-0.00086292
ATC	Missing	0.01243	1.06483893880736	0.80386	1	5.3566e-05	-0.00081444
ATC	N50	-9.7186e-10	1.06545973860024	0.73233	1	0.00010158	-0.00076638
ATC	N_BUSCOs	-4.2694e-06	1.07390436840216	0.8099	1	5.0252e-05	-0.00081776
ATC	Nitrogen_Breadth	-0.00027814	1.13642073400834	0.92216	1	1.1239e-05	-0.0011652
ATC	Ns_per_100_kbp	2e-06	1.06511728710033	0.72948	1	0.00010385	-0.00076411
ATC	Number_contigs	1.8415e-06	1.06414850629452	0.35499	1	0.0007427	-0.00012471
ATC	Single	-0.013134	1.07732413479583	0.60665	1	0.00023018	-0.00063767
ATC	s_val	0.0062049	1.06076812545996	0.59816	1	0.0002412	-0.00062664
ATC	tRNA_size	1.234e-05	1.06220755624993	0.48243	1	0.00042837	-0.00043932
ATG	avg_GC3s	-0.0010566	0.997382379231243	0.23078	0.421797399912339	0.0012463	0.00037937
ATG	Carbon_Breadth	-3.2446e-05	0.997919011728453	0.53028	0.32214650066382	0.00046352	-0.00071241
ATG	CDS_count	-1.1494e-07	0.997639851145589	0.31567	0.417883679261217	0.00087394	6.6435e-06
ATG	Complete	0.00068835	0.996298563314758	0.73716	0.41889154441764	9.7814e-05	-0.00077016
ATG	Duplicated	-0.0007792	0.996972994374758	0.64638	0.418458036574173	0.00018278	-0.00068512
ATG	Fragmented	-0.0043347	0.997025981080577	0.40946	0.419183109372132	0.00059067	-0.00027687
ATG	GC	-2.5027e-05	0.99796327943875	0.20731	0.420800309846022	0.0013799	0.00051309
ATG	Missing	-0.00043484	0.996966929840782	0.88765	0.418587328931929	1.7334e-05	-0.00085071
ATG	N50	4.3659e-10	0.996827656977977	0.15025	0.416655858007913	0.0017958	0.00092926
ATG	N_BUSCOs	2.9977e-07	0.996344074361655	0.75553	0.418853337473032	8.4183e-05	-0.0007838
ATG	Nitrogen_Breadth	0.00012456	0.997456565146019	0.29437	0.320024180765743	0.0012935	0.00011854
ATG	Ns_per_100_kbp	-2.157e-07	0.996962940659456	0.55698	0.420354925416561	0.00029953	-0.00056827
ATG	Number_contigs	-2.4822e-08	0.996967019646641	0.83791	0.418523576754883	3.6343e-05	-0.00083168
ATG	Single	0.00063434	0.996366796425693	0.61465	0.418967522757827	0.00022009	-0.00064778
ATG	s_val	-0.0013092	0.997893813087477	0.16432	0.420095656729935	0.0016782	0.00081157
ATG	tRNA_size	-1.2927e-06	0.997245552517092	0.15203	0.422148568133067	0.0017802	0.00091368
ATT	avg_GC3s	-0.0041454	1.33805744646036	0.63778	1	0.00019247	-0.00067542
ATT	Carbon_Breadth	-2.5043e-05	1.29755353810779	0.97626	1	1.0423e-06	-0.0011754
ATT	CDS_count	-4.4667e-07	1.33914078309836	0.80012	1	5.5668e-05	-0.00081234
ATT	Complete	0.0042236	1.33241022761589	0.89044	1	1.6477e-05	-0.00085156
ATT	Duplicated	-0.0061801	1.33662911110189	0.83391	1	3.8184e-05	-0.00082984
ATT	Fragmented	-0.045415	1.33716651135433	0.62255	1	0.0002104	-0.00065748
ATT	GC	-6.7455e-05	1.33911771777375	0.74851	1	8.9256e-05	-0.00077872
ATT	Missing	-0.0078076	1.33666725271283	0.84831	1	3.177e-05	-0.00083626
ATT	N50	3.8558e-10	1.33633841331326	0.86787	1	2.4037e-05	-0.000844
ATT	N_BUSCOs	2.5388e-06	1.3312645187318	0.86078	1	2.6713e-05	-0.00084132
ATT	Nitrogen_Breadth	2.4751e-05	1.29731489095054	0.99146	1	1.3488e-07	-0.0011763
ATT	Ns_per_100_kbp	-1.7155e-06	1.33651042000353	0.71608	1	0.00011487	-0.00075309
ATT	Number_contigs	-1.117e-06	1.33707838611051	0.49154	1	0.00041082	-0.00045688
ATT	Single	0.0044027	1.33237758811363	0.83242	1	3.8882e-05	-0.00082914
ATT	s_val	-0.0075511	1.34183135629876	0.43159	1	0.00053701	-0.00033058
ATT	tRNA_size	-5.4659e-06	1.33776671202416	0.70289	1	0.00012634	-0.00074161
avg_GC3s	AAA	-0.00045041	0.408827526015595	0.98036	0.392884077673631	5.2646e-07	-0.00086753
avg_GC3s	AAC	-0.0007757	0.409112059071768	0.96267	0.393444481282688	1.9018e-06	-0.00086615
avg_GC3s	AAG	0.00030605	0.408079587770615	0.98666	0.392942513039337	2.4295e-07	-0.00086781
avg_GC3s	AAT	0.00071338	0.407633556362565	0.96554	0.393412858520069	1.6205e-06	-0.00086643
avg_GC3s	ACA	0.010863	0.397129407319055	0.60539	0.395037081679451	0.00023179	-0.00063606
avg_GC3s	ACC	0.00019681	0.408214099857	0.99015	0.393015434367508	1.3234e-07	-0.00086792
avg_GC3s	ACG	0.0042859	0.405442439078489	0.80966	0.390946629577764	5.0379e-05	-0.00081763
avg_GC3s	ACT	-0.0087607	0.42008196359859	0.55163	0.387834581493571	0.00030773	-0.00056006
avg_GC3s	AGA	-0.0066066	0.419746618812309	0.3614	0.383326325109717	0.00072316	-0.00014427
avg_GC3s	AGC	0.00046006	0.40805452435764	0.97874	0.392925410615985	6.1653e-07	-0.00086744
avg_GC3s	AGG	0.04541	0.381459125243316	0.036058	0.391821606739123	0.0038089	0.0029442
avg_GC3s	AGT	-0.0032074	0.411064744945417	0.88932	0.391763899188926	1.6818e-05	-0.00085122
avg_GC3s	ATA	0.019864	0.396773041528836	0.54203	0.396835139181963	0.00032282	-0.00054495
avg_GC3s	ATC	-0.0036621	0.412188459422238	0.80572	0.394752377574149	5.253e-05	-0.00081548
avg_GC3s	ATG	-1.1566	1.5612821136101	0.23993	0.397380535514365	0.0011986	0.00033156
avg_GC3s	ATT	-0.00084688	0.409562505010871	0.96506	0.39282330671385	1.6666e-06	-0.00086639
avg_GC3s	CAA	-0.0070294	0.415576014804128	0.63824	0.389806707144939	0.00019195	-0.00067594
avg_GC3s	CAC	0.0056079	0.403851404419	0.73165	0.390373667427076	0.00010213	-0.00076584
avg_GC3s	CAG	0.0068476	0.401770424212296	0.64652	0.389883329709958	0.00018263	-0.00068527
avg_GC3s	CAT	-0.0064505	0.415720183484654	0.69601	0.390078696777848	0.00013256	-0.00073538
avg_GC3s	CCA	-0.005918	0.415558056721121	0.64314	0.390914881490318	0.0001864	-0.0006815
avg_GC3s	CCC	0.011381	0.400049622486898	0.50564	0.39026366006796	0.00038471	-0.00048301
avg_GC3s	CCG	0.0061578	0.403723543545178	0.72143	0.390450484458837	0.0001104	-0.00075756
avg_GC3s	CCT	-0.0099959	0.421223559884193	0.62238	0.390061592221799	0.00021061	-0.00065727
avg_GC3s	CGA	-0.041809	0.453056672628487	0.036924	0.400736416978453	0.0037739	0.0029092
avg_GC3s	CGC	0.006095	0.402950743879472	0.57954	0.388498220545444	0.00026656	-0.00060127
avg_GC3s	CGG	0.0040439	0.405484224331565	0.81533	0.391099684775273	4.7372e-05	-0.00082064
avg_GC3s	CGT	0.032836	0.376446981963834	0.1464	0.386152250346925	0.0018302	0.00096374
avg_GC3s	CTA	-0.012624	0.415422848076331	0.71295	0.39219376080534	0.00011753	-0.00075042
avg_GC3s	CTC	0.0086377	0.400458883998396	0.50693	0.386479406377353	0.00038238	-0.00048535
avg_GC3s	CTG	-0.002943	0.411495324860752	0.79327	0.394311282528566	5.9638e-05	-0.00080837
avg_GC3s	CTT	0.019808	0.38567044081143	0.36919	0.387286052470216	0.00070004	-0.00016741
avg_GC3s	GAA	-0.012468	0.421980544766127	0.45241	0.387000177325539	0.00049019	-0.00037744
avg_GC3s	GAC	0.0048501	0.404344955971304	0.76427	0.390520941122915	7.8092e-05	-0.0007899
avg_GC3s	GAG	0.012429	0.397126107208152	0.45353	0.387021306002834	0.00048778	-0.00037985
avg_GC3s	GAT	-0.0050689	0.414272513284722	0.75415	0.39040639838814	8.5168e-05	-0.00078281
avg_GC3s	GCA	0.015422	0.39251202352889	0.43623	0.39474817107798	0.00052629	-0.00034131
avg_GC3s	GCC	-0.0043382	0.412469664339974	0.77878	0.394209759015826	6.8524e-05	-0.00079947
avg_GC3s	GCG	0.0098092	0.402251672665395	0.61829	0.388775070806097	0.00021559	-0.00065228
avg_GC3s	GCT	-0.012683	0.426183658392677	0.40342	0.385503619941375	0.00060607	-0.00026146
avg_GC3s	GGA	0.0039658	0.403891511987555	0.84246	0.392651087487859	3.4303e-05	-0.00083372
avg_GC3s	GGC	0.0024965	0.40568843811252	0.83294	0.392072269387064	3.864e-05	-0.00082938
avg_GC3s	GGG	0.016978	0.400666658058414	0.57321	0.387593734616678	0.00027555	-0.00059226
avg_GC3s	GGT	-0.0069592	0.41756250864071	0.56436	0.387345713405101	0.00028846	-0.00057935
avg_GC3s	GTA	0.0089746	0.402637564206133	0.71534	0.395151267647468	0.0001155	-0.00075246
avg_GC3s	GTC	-0.030442	0.439378078177252	0.12632	0.398288954204289	0.0020276	0.0011613
avg_GC3s	GTG	0.0067379	0.40211268046632	0.60089	0.388317211536297	0.00023762	-0.00063023
avg_GC3s	GTT	0.0028437	0.404405799644166	0.80479	0.394946120179958	5.3045e-05	-0.00081496
avg_GC3s	TAA	0.00065052	0.407580287161183	0.97093	0.39318798915429	1.1536e-06	-0.0008669
avg_GC3s	TAC	0.0010286	0.407415566116982	0.94883	0.392628349038999	3.576e-06	-0.00086448
avg_GC3s	TAG	-0.027857	0.433369967141904	0.29809	0.391210262075272	0.00093984	7.2597e-05
avg_GC3s	TAT	-0.0015797	0.410018890765767	0.92129	0.392394283936776	8.4787e-06	-0.00085957
avg_GC3s	TCA	0.0019154	0.406123182034042	0.85326	0.394371711544472	2.9708e-05	-0.00083832
avg_GC3s	TCC	0.0016156	0.407062912620455	0.92235	0.39239370321194	8.2505e-06	-0.0008598
avg_GC3s	TCG	0.0061879	0.402390374209001	0.6478	0.38903234651866	0.00018121	-0.00068669
avg_GC3s	TCT	-0.016244	0.431837625311112	0.31342	0.388759669912523	0.00088213	1.4841e-05
avg_GC3s	TGA	0.0039103	0.405398992430658	0.86884	0.391927619878109	2.3679e-05	-0.00084436
avg_GC3s	TGC	0.013667	0.397246966991817	0.5063	0.387602054860049	0.00038351	-0.00048421
avg_GC3s	TGG	-0.11841	0.515320634087828	0.71787	0.396144773674841	0.00011336	-0.0007546
avg_GC3s	TGT	-0.013981	0.421590185948986	0.50334	0.388391643060875	0.00038888	-0.00047884
avg_GC3s	TTA	0.00061639	0.407709637463908	0.91472	0.394101602128416	9.9583e-06	-0.00085809
avg_GC3s	TTC	-0.0083206	0.415683593026788	0.73637	0.394219450230232	9.8428e-05	-0.00076954
avg_GC3s	TTG	-0.0068018	0.416527833810405	0.51917	0.394456306731135	0.00036081	-0.00050693
avg_GC3s	TTT	0.0074476	0.400109640594013	0.76308	0.394091609747286	7.891e-05	-0.00078908
CAA	avg_GC3s	0.0064636	0.995166824634929	0.51534	1	0.00036746	-0.00050027
CAA	Carbon_Breadth	0.00089233	0.947309427463006	0.35247	1	0.0010172	-0.00015808
CAA	CDS_count	-1.1458e-06	1.00460342783729	0.56492	1	0.00028763	-0.00058017
CAA	Complete	-0.0046247	1.00209979297552	0.89367	1	1.5514e-05	-0.00085253
CAA	Duplicated	-0.008676	0.99794487574978	0.7942	1	5.9095e-05	-0.00080891
CAA	Fragmented	0.031603	0.997180498599717	0.76148	1	8.0007e-05	-0.00078798
CAA	GC	0.00017803	0.990625312658204	0.45334	1	0.0004882	-0.00037943
CAA	Missing	0.0069781	0.997483580763412	0.87959	1	1.9929e-05	-0.00084811
CAA	N50	1.2442e-09	0.99734578886865	0.63424	1	0.00019655	-0.00067133
CAA	N_BUSCOs	-2.6598e-06	1.00310930776917	0.87065	1	2.3025e-05	-0.00084501
CAA	Nitrogen_Breadth	0.00050373	0.953456295363063	0.84853	1	4.2939e-05	-0.0011335
CAA	Ns_per_100_kbp	5.7358e-07	0.997661366938935	0.91419	1	1.0084e-05	-0.00085796
CAA	Number_contigs	-9.5661e-07	0.998227835441532	0.60167	1	0.0002366	-0.00063125
CAA	Single	0.0017101	0.996104688520996	0.94194	1	4.6067e-06	-0.00086344
CAA	s_val	-0.0022408	0.999282831503047	0.83617	1	3.7138e-05	-0.00083089
CAA	tRNA_size	-1.872e-05	1.00221676956998	0.2469	1	0.0011637	0.00029666
CAC	avg_GC3s	0.010351	0.826745228926148	0.28157	1	0.0010064	0.00013925
CAC	Carbon_Breadth	-3.7519e-05	0.852817339726083	0.968	1	1.8944e-06	-0.0011746
CAC	CDS_count	-1.408e-07	0.831626286176376	0.94174	1	4.6392e-06	-0.00086341
CAC	Complete	-0.0053982	0.835930497968982	0.87191	1	2.2575e-05	-0.00084546
CAC	Duplicated	0.0066967	0.830574470580882	0.83516	1	3.7603e-05	-0.00083042
CAC	Fragmented	0.029993	0.830298245082771	0.76593	1	7.6964e-05	-0.00079103
CAC	GC	0.00021107	0.822407192875371	0.35817	1	0.00073294	-0.00013448
CAC	Missing	0.016447	0.830303922115505	0.71213	1	0.00011824	-0.00074971
CAC	N50	-2.3758e-10	0.830840501164108	0.9252	1	7.6539e-06	-0.00086039
CAC	N_BUSCOs	-3.3835e-06	0.837677521889889	0.8305	1	3.9792e-05	-0.00082823
CAC	Nitrogen_Breadth	-0.0001289	0.8527421025957	0.95999	1	2.962e-06	-0.0011735
CAC	Ns_per_100_kbp	-1.8746e-06	0.830849429297785	0.71589	1	0.00011503	-0.00075292
CAC	Number_contigs	6.4717e-08	0.830739147627401	0.97089	1	1.1566e-06	-0.0008669
CAC	Single	-0.0046139	0.835036584322837	0.83907	1	3.5815e-05	-0.00083221
CAC	s_val	0.012979	0.821514495224048	0.21562	1	0.0013307	0.00046375
CAC	tRNA_size	3.703e-06	0.829879303675252	0.81293	1	4.863e-05	-0.00081938
CAG	avg_GC3s	-0.0011669	0.991768942466479	0.90669	1	1.1932e-05	-0.00085611
CAG	Carbon_Breadth	-0.0007777	1.04223785915729	0.41841	1	0.00077049	-0.00040507
CAG	CDS_count	8.2129e-07	0.986354517204464	0.6805	1	0.00014724	-0.00072068
CAG	Complete	0.0061152	0.985475390382743	0.85997	1	2.7025e-05	-0.00084101
CAG	Duplicated	0.0051392	0.991159930365461	0.87742	1	2.0658e-05	-0.00084738
CAG	Fragmented	-0.020973	0.991648582912901	0.84065	1	3.5105e-05	-0.00083292
CAG	GC	-5.1829e-05	0.993369518337881	0.82752	1	4.1226e-05	-0.00082679
CAG	Missing	-0.0066333	0.99150492210508	0.88571	1	1.7941e-05	-0.0008501
CAG	N50	-8.0309e-10	0.991532748305754	0.75922	1	8.1582e-05	-0.0007864
CAG	N_BUSCOs	2.8672e-06	0.985466108564478	0.86092	1	2.6656e-05	-0.00084138
CAG	Nitrogen_Breadth	-0.00019128	1.03645927401701	0.94227	1	6.1739e-06	-0.0011703
CAG	Ns_per_100_kbp	-1.7954e-06	0.991384921532437	0.73637	1	9.8428e-05	-0.00076954
CAG	Number_contigs	7.0832e-07	0.990911752618695	0.69965	1	0.00012924	-0.0007387
CAG	Single	0.00058667	0.990772800989651	0.9801	1	5.4016e-07	-0.00086751
CAG	s_val	0.0034469	0.988854967665441	0.75085	1	8.7547e-05	-0.00078043
CAG	tRNA_size	1.481e-05	0.987728378129424	0.36057	1	0.00072567	-0.00014175
Carbon_Breadth	AAA	0.45877	7.31546301779714	0.26875	0.533421727436355	0.0014388	0.000264
Carbon_Breadth	AAC	-0.56391	8.2817355336114	0.12838	0.528074162260634	0.002718	0.0015447
Carbon_Breadth	AAG	-0.46901	8.24200307265084	0.25853	0.533519708637301	0.0015016	0.00032692
Carbon_Breadth	AAT	0.55563	7.16669515112879	0.13271	0.528073520046264	0.0026574	0.0014841
Carbon_Breadth	ACA	0.99653	6.76162433054966	0.035533	0.52567571969439	0.0051888	0.0040185
Carbon_Breadth	ACC	-0.57787	8.29319411717753	0.10237	0.525182994572491	0.003136	0.0019632
Carbon_Breadth	ACG	-0.34379	7.98254780014025	0.38777	0.532114204997144	0.00087769	-0.00029775
Carbon_Breadth	ACT	0.25176	7.39827437422702	0.44072	0.53057818757522	0.00069947	-0.00047618
Carbon_Breadth	AGA	0.16748	7.45649246869501	0.31793	0.52992956720619	0.0011735	-1.6077e-06
Carbon_Breadth	AGC	-0.26412	7.93134746598683	0.49611	0.5286334349362	0.00054516	-0.00063067
Carbon_Breadth	AGG	-0.31142	7.9039245986988	0.52848	0.531652784640578	0.0004676	-0.00070832
Carbon_Breadth	AGT	0.48787	7.33521890831881	0.35558	0.527735725375009	0.0010041	-0.00017117
Carbon_Breadth	ATA	0.51902	7.43834705362516	0.47907	0.528860398688832	0.00058957	-0.0005862
Carbon_Breadth	ATC	-0.51392	8.29935000946024	0.12271	0.529425174446239	0.0028006	0.0016274
Carbon_Breadth	ATG	-18.153	25.8339782966368	0.41975	0.531481791441906	0.00076605	-0.00040952
Carbon_Breadth	ATT	0.67812	6.8249326722399	0.11569	0.52951804836952	0.002909	0.0017359
Carbon_Breadth	CAA	0.35715	7.38161668870065	0.29071	0.529294674056364	0.0013132	0.00013831
Carbon_Breadth	CAC	-0.29796	7.97874913995673	0.41381	0.529439813991055	0.00078584	-0.00038971
Carbon_Breadth	CAG	-0.36182	8.09729214471297	0.28393	0.529320049491921	0.0013507	0.00017582
Carbon_Breadth	CAT	0.28814	7.40911339547363	0.43388	0.529258886463912	0.00072065	-0.00045497
Carbon_Breadth	CCA	0.48474	7.17850497961591	0.094859	0.527035108131726	0.0032788	0.0021062
Carbon_Breadth	CCC	-0.30916	7.9580434964753	0.42685	0.527290297351444	0.00074296	-0.00043264
Carbon_Breadth	CCG	-0.41428	8.06698851427389	0.28138	0.53389050456363	0.0013651	0.00019022
Carbon_Breadth	CCT	-0.19332	7.96898557953187	0.66613	0.526594732105918	0.00021912	-0.00095709
Carbon_Breadth	CGA	-0.22298	7.96178695007297	0.63001	0.525317507863536	0.00027311	-0.00090304
Carbon_Breadth	CGC	-0.049018	7.7707423442467	0.84307	0.529388315718658	4.6136e-05	-0.0011303
Carbon_Breadth	CGG	-0.46379	8.08531889186406	0.23423	0.528398980233098	0.0016643	0.00048979
Carbon_Breadth	CGT	0.016267	7.70701977363612	0.97427	0.528879870924825	1.225e-06	-0.0011752
Carbon_Breadth	CTA	-0.22797	7.84859931819479	0.77066	0.529586933110918	0.00010003	-0.0010763
Carbon_Breadth	CTC	-0.16221	7.88206597782792	0.58382	0.52939024157033	0.0003532	-0.00082285
Carbon_Breadth	CTG	-0.37311	8.15499078126969	0.1448	0.524917882033828	0.0024997	0.0013262
Carbon_Breadth	CTT	0.47613	7.18528528147763	0.33701	0.526773513391234	0.0010845	-9.0694e-05
Carbon_Breadth	GAA	0.23673	7.48033072213256	0.53029	0.53135488758388	0.00046349	-0.00071243
Carbon_Breadth	GAC	-0.38627	8.06938136983104	0.28754	0.528719109425905	0.0013306	0.00015568
Carbon_Breadth	GAG	-0.23659	7.95294638236797	0.53035	0.531383722744774	0.00046336	-0.00071256
Carbon_Breadth	GAT	0.38359	7.3016250545002	0.29123	0.528673920490145	0.0013104	0.0001355
Carbon_Breadth	GCA	0.81645	6.93655249095723	0.071882	0.527887160515164	0.0038062	0.0026342
Carbon_Breadth	GCC	-0.45419	8.17763974677438	0.1891	0.527874949218587	0.0020281	0.00085401
Carbon_Breadth	GCG	-0.33661	7.95190366057034	0.44387	0.531898204371285	0.00068989	-0.00048577
Carbon_Breadth	GCT	0.17623	7.48419315592546	0.59927	0.530382884196804	0.00032495	-0.00085114
Carbon_Breadth	GGA	-0.057794	7.78672505983008	0.89669	0.528354520454641	1.9847e-05	-0.0011566
Carbon_Breadth	GGC	-0.19524	7.95011410793664	0.46606	0.528566193478705	0.00062524	-0.00055049
Carbon_Breadth	GGG	-0.65172	8.02968453729028	0.3372	0.530237346806301	0.0010836	-9.1561e-05
Carbon_Breadth	GGT	0.3334	7.30445222493025	0.22219	0.526082894209895	0.0017527	0.00057826
Carbon_Breadth	GTA	0.50041	7.42408547720581	0.36754	0.528295547298288	0.00095536	-0.00021999
Carbon_Breadth	GTC	-0.34435	8.09094784788099	0.43978	0.531205437630534	0.00070234	-0.00047331
Carbon_Breadth	GTG	-0.46253	8.19634591339457	0.10941	0.527201563875471	0.0030123	0.0018393
Carbon_Breadth	GTT	0.37785	7.22902110595331	0.14432	0.530419279508744	0.0025057	0.0013322
Carbon_Breadth	TAA	0.68622	6.88628334171252	0.084088	0.526366079658095	0.0035066	0.0023342
Carbon_Breadth	TAC	-0.33259	8.06010886736718	0.35456	0.529438950146232	0.0010084	-0.00016687
Carbon_Breadth	TAG	-0.52148	8.20542152116418	0.3863	0.530400753465219	0.00088315	-0.00029228
Carbon_Breadth	TAT	0.33289	7.40084263590461	0.35293	0.529388176048995	0.0010153	-0.00016
Carbon_Breadth	TCA	0.48969	7.18872534279209	0.032953	0.526589589702927	0.0053397	0.0041695
Carbon_Breadth	TCC	-0.59134	8.23594321576127	0.11464	0.52878672206605	0.0029257	0.0017527
Carbon_Breadth	TCG	-0.35227	8.09845393709739	0.23881	0.530027220434876	0.0016321	0.00045755
Carbon_Breadth	TCT	-0.020884	7.7520862350394	0.95351	0.528530306652307	4.0002e-06	-0.0011725
Carbon_Breadth	TGA	-1.29	8.75102874303076	0.014884	0.53748698973302	0.0069564	0.0057881
Carbon_Breadth	TGC	-0.28133	7.96462962285575	0.54787	0.530163755013865	0.00042504	-0.00075093
Carbon_Breadth	TGG	-12.7	19.2342848921309	0.092328	0.539015423906587	0.0033297	0.0021572
Carbon_Breadth	TGT	0.20342	7.5387688121636	0.66856	0.52900606382561	0.00021574	-0.00096048
Carbon_Breadth	TTA	0.20172	7.53851914823393	0.12376	0.530372449182007	0.0027849	0.0016117
Carbon_Breadth	TTC	-0.55565	8.24161265650484	0.31848	0.528864174665197	0.0011708	-4.3066e-06
Carbon_Breadth	TTG	-0.3511	8.16185202336267	0.12268	0.533887109522737	0.002801	0.0016278
Carbon_Breadth	TTT	0.53946	7.153048704696	0.33242	0.528730613855438	0.0011053	-6.9916e-05
CAT	avg_GC3s	0.0067639	1.11277026563953	0.47745	1	0.00043818	-0.0004295
CAT	Carbon_Breadth	0.00047656	1.09113022098518	0.60657	1	0.00031213	-0.00086398
CAT	CDS_count	-1.3132e-06	1.1233351025967	0.49121	1	0.00041145	-0.00045625
CAT	Complete	-0.010107	1.1250547306065	0.76051	1	8.068e-05	-0.00078731
CAT	Duplicated	-0.0080591	1.1156466975443	0.80038	1	5.5524e-05	-0.00081248
CAT	Fragmented	0.039077	1.11478184417855	0.69532	1	0.0001332	-0.00073474
CAT	GC	0.00019115	1.10782516114892	0.40078	1	0.0006129	-0.00025462
CAT	Missing	0.014557	1.11498644068312	0.74157	1	9.444e-05	-0.00077353
CAT	N50	-5.7058e-11	1.1154197329291	0.98184	1	4.5009e-07	-0.00086761
CAT	N_BUSCOs	-5.2085e-06	1.12602852645681	0.73933	1	9.6142e-05	-0.00077183
CAT	Nitrogen_Breadth	0.00028136	1.09439203085962	0.91189	1	1.4412e-05	-0.001162
CAT	Ns_per_100_kbp	-1.3018e-06	1.11545525736502	0.79856	1	5.6559e-05	-0.00081145
CAT	Number_contigs	-1.3187e-06	1.11615412121927	0.45269	1	0.00048959	-0.00037804
CAT	Single	-0.0015761	1.11685961025945	0.94416	1	4.2607e-06	-0.00086379
CAT	s_val	-0.0021405	1.11693162533595	0.83669	1	3.69e-05	-0.00083112
CAT	tRNA_size	-1.6298e-05	1.11935057662932	0.29285	1	0.00096044	9.3217e-05
CCA	avg_GC3s	-0.0052148	1.16590955870735	0.65039	1	0.00017837	-0.00068954
CCA	Carbon_Breadth	0.00034989	1.08531880195348	0.75231	1	0.00011723	-0.0010591
CCA	CDS_count	-1.2207e-07	1.16461603609112	0.95777	1	2.4346e-06	-0.00086562
CCA	Complete	-0.026991	1.18965113281393	0.50052	1	0.00039405	-0.00047366
CCA	Duplicated	0.0073067	1.1636590072786	0.84953	1	3.1255e-05	-0.00083677
CCA	Fragmented	0.031724	1.16337355560493	0.79246	1	6.0121e-05	-0.00080788
CCA	GC	-0.00011408	1.16840207987499	0.6782	1	0.0001495	-0.00071843
CCA	Missing	0.030124	1.16301428207344	0.57224	1	0.00027695	-0.00059086
CCA	N50	-1.6528e-09	1.16432789530945	0.58524	1	0.00025863	-0.00060921
CCA	N_BUSCOs	-1.1653e-05	1.18764942594908	0.53783	1	0.00032959	-0.00053818
CCA	Nitrogen_Breadth	0.00044654	1.08730549807682	0.88346	1	2.5294e-05	-0.0011511
CCA	Ns_per_100_kbp	6.1487e-08	1.16387642626811	0.99204	1	8.6409e-08	-0.00086797
CCA	Number_contigs	-1.1995e-07	1.16394704886971	0.95493	1	2.7742e-06	-0.00086528
CCA	Single	-0.015027	1.17775563920227	0.58046	1	0.00026527	-0.00060256
CCA	s_val	-0.01072	1.17152795082125	0.39288	1	0.00063375	-0.00023375
CCA	tRNA_size	-7.8955e-06	1.16579067506663	0.6733	1	0.00015437	-0.00071355
CCC	avg_GC3s	0.0015792	0.742828028088747	0.86112	1	2.6578e-05	-0.00084145
CCC	Carbon_Breadth	-0.00043155	0.760895791863483	0.61404	1	0.00029934	-0.00087678
CCC	CDS_count	1.8574e-07	0.742321242835721	0.9182	1	9.1594e-06	-0.00085889
CCC	Complete	0.011541	0.732422997744144	0.71349	1	0.00011707	-0.00075089
CCC	Duplicated	0.0051574	0.743287813488085	0.86446	1	2.5304e-05	-0.00084273
CCC	Fragmented	-0.033818	0.74398160992027	0.72068	1	0.00011101	-0.00075695
CCC	GC	4.4173e-05	0.741691567152731	0.83774	1	3.6421e-05	-0.0008316
CCC	Missing	-0.010072	0.743732056653062	0.80979	1	5.0313e-05	-0.0008177
CCC	N50	2.9326e-10	0.743363301655324	0.90176	1	1.3231e-05	-0.00085481
CCC	N_BUSCOs	4.9218e-06	0.733403468569151	0.74013	1	9.5533e-05	-0.00077244
CCC	Nitrogen_Breadth	3.5358e-05	0.757448556225052	0.988	1	2.6618e-07	-0.0011762
CCC	Ns_per_100_kbp	-2.7944e-06	0.743552512543733	0.56332	1	0.00029	-0.00057781
CCC	Number_contigs	-2.6067e-07	0.743591215984242	0.87558	1	2.1289e-05	-0.00084675
CCC	Single	0.0025469	0.741091058869889	0.90495	1	1.2382e-05	-0.00085566
CCC	s_val	0.0087934	0.737168346385427	0.37163	1	0.00069296	-0.00017449
CCC	tRNA_size	7.792e-06	0.741556211723207	0.59582	1	0.0002443	-0.00062354
CCG	avg_GC3s	0.00020255	0.800596153294294	0.98162	1	4.6098e-07	-0.00086759
CCG	Carbon_Breadth	-0.0007154	0.852365681447925	0.40209	1	0.00082611	-0.00034938
CCG	CDS_count	9.6949e-07	0.794819981502	0.58202	1	0.00026308	-0.00060475
CCG	Complete	0.0086349	0.792429957855915	0.7779	1	6.9089e-05	-0.00079891
CCG	Duplicated	0.0068464	0.800469048805706	0.81602	1	4.7009e-05	-0.00082101
CCG	Fragmented	-0.0040211	0.800739075417678	0.96518	1	1.6547e-06	-0.0008664
CCG	GC	-1.491e-05	0.801266195352256	0.94342	1	4.3745e-06	-0.00086368
CCG	Missing	-0.0097504	0.800954863765671	0.81092	1	4.9704e-05	-0.00081831
CCG	N50	4.5941e-11	0.800662547857667	0.98416	1	3.4231e-07	-0.00086771
CCG	N_BUSCOs	3.4747e-06	0.793587464523645	0.81001	1	5.0195e-05	-0.00081782
CCG	Nitrogen_Breadth	-0.0012121	0.848812309283889	0.60542	1	0.00031414	-0.00086196
CCG	Ns_per_100_kbp	2.3719e-06	0.800582057283414	0.6145	1	0.00022027	-0.00064759
CCG	Number_contigs	1.4597e-06	0.799844940734481	0.36792	1	0.00070378	-0.00016366
CCG	Single	4.5611e-05	0.800632911255661	0.99825	1	4.1863e-09	-0.00086805
CCG	s_val	0.0052309	0.796942448079751	0.58531	1	0.00025852	-0.00060931
CCG	tRNA_size	1.5802e-05	0.796848755001977	0.2693	1	0.0010592	0.00019208
CCT	avg_GC3s	0.0010726	1.27766029262508	0.89108	1	1.6284e-05	-0.00085176
CCT	Carbon_Breadth	0.00053167	1.29107374762554	0.48162	1	0.00058275	-0.00059303
CCT	CDS_count	-8.4522e-07	1.28318258197004	0.59016	1	0.00025189	-0.00061594
CCT	Complete	0.0012562	1.27687849053846	0.96327	1	1.842e-06	-0.00086621
CCT	Duplicated	-0.017168	1.27859449127748	0.51256	1	0.00037235	-0.00049538
CCT	Fragmented	0.003942	1.27801519966855	0.96169	1	2.0032e-06	-0.00086605
CCT	GC	3.4921e-05	1.2766934152289	0.852	1	3.0228e-05	-0.0008378
CCT	Missing	-0.0027995	1.27815832963782	0.93855	1	5.1615e-06	-0.00086289
CCT	N50	1.2902e-09	1.27772743064582	0.53141	1	0.00034011	-0.00052765
CCT	N_BUSCOs	7.4859e-07	1.27655101491672	0.95364	1	2.9349e-06	-0.00086512
CCT	Nitrogen_Breadth	0.00086501	1.29377545008781	0.67693	1	0.00020434	-0.0009719
CCT	Ns_per_100_kbp	-9.1363e-07	1.27811379673834	0.82764	1	4.117e-05	-0.00082685
CCT	Number_contigs	-9.8038e-07	1.27863549120359	0.49735	1	0.00039991	-0.0004678
CCT	Single	0.008711	1.27003398866419	0.63789	1	0.00019235	-0.00067554
CCT	s_val	-0.0068808	1.28298789392807	0.42045	1	0.00056349	-0.00030407
CCT	tRNA_size	-1.5564e-05	1.28184664575861	0.22198	1	0.0012944	0.00042749
CDS_count	AAA	-184.36	6138.83204787045	0.16132	0.240673551146155	0.0017023	0.00083571
CDS_count	AAC	146.73	5827.4088747823	0.22411	0.241010433217891	0.0012826	0.00041566
CDS_count	AAG	182.86	5772.71381134584	0.16492	0.240707100191108	0.0016734	0.00080681
CDS_count	AAT	-149.22	6122.36641274164	0.21463	0.241108089342633	0.0013364	0.00046951
CDS_count	ACA	-71.013	6039.32204712324	0.63961	0.239513192893843	0.00019039	-0.0006775
CDS_count	ACC	65.444	5903.86779535741	0.57242	0.240553522005321	0.00027669	-0.00059113
CDS_count	ACG	215.89	5814.83011549706	0.093802	0.230840881536435	0.0024355	0.0015695
CDS_count	ACT	-170.62	6190.0593272606	0.1135	0.235056506339285	0.0021729	0.0013067
CDS_count	AGA	-39.088	6032.19355450134	0.44304	0.237749842361024	0.00051086	-0.00035675
CDS_count	AGC	164.36	5841.57242316286	0.19127	0.236707011837853	0.001482	0.00061522
CDS_count	AGG	99.692	5907.04723403361	0.52045	0.234629462016132	0.0003586	-0.00050914
CDS_count	AGT	-122.13	6066.33844263	0.4619	0.23766994725742	0.00046996	-0.00039768
CDS_count	ATA	-14.397	5974.4650468535	0.94967	0.236307716106753	3.4597e-06	-0.00086459
CDS_count	ATC	157.4	5800.45460257097	0.14721	0.241239368898702	0.0018229	0.00095641
CDS_count	ATG	-7662.6	13606.1289295815	0.3077	0.23576449337351	0.00090321	3.5934e-05
CDS_count	ATT	-266.34	6331.36947005045	0.061822	0.234607154111029	0.0030244	0.0021589
CDS_count	CAA	-88.307	6054.90860126581	0.41326	0.240050175365015	0.00058117	-0.00028638
CDS_count	CAC	149.4	5841.9817646395	0.21039	0.238481953499178	0.0013614	0.00049457
CDS_count	CAG	85.848	5881.6746758029	0.42571	0.239949788704735	0.00055086	-0.00031672
CDS_count	CAT	-154.57	6138.61194792277	0.19941	0.238718548274285	0.001429	0.00056218
CDS_count	CCA	-5.256	5972.64470580255	0.9539	0.236179985485602	2.9017e-06	-0.00086515
CDS_count	CCC	25.065	5947.66270177649	0.83855	0.23754564593048	3.6052e-05	-0.00083197
CDS_count	CCG	203.66	5810.21592305859	0.10204	0.228121412760212	0.0023189	0.0014529
CDS_count	CCT	-310.08	6357.53332809083	0.035418	0.222809474346612	0.0038354	0.0029706
CDS_count	CGA	-174.8	6153.40726239898	0.18172	0.219822869050512	0.0015476	0.00068093
CDS_count	CGC	99.071	5875.93023602568	0.20874	0.23282956007927	0.0013713	0.00050445
CDS_count	CGG	142.8	5862.40823975908	0.24919	0.23484053505967	0.0011525	0.00028544
CDS_count	CGT	-130.39	6094.19709649094	0.42152	0.237995197540084	0.00056092	-0.00030665
CDS_count	CTA	140.19	5888.91224937122	0.57125	0.235185571426504	0.00027838	-0.00058943
CDS_count	CTC	102.17	5869.5517261122	0.2751	0.241815636250167	0.0010339	0.00016673
CDS_count	CTG	42.054	5921.68480732253	0.60207	0.238057234999866	0.00023609	-0.00063176
CDS_count	CTT	-61.867	6037.57679009437	0.69561	0.235793296725256	0.00013293	-0.00073501
CDS_count	GAA	-139.75	6115.90222821474	0.24176	0.239098836210659	0.0011893	0.00032226
CDS_count	GAC	153.19	5834.64858204659	0.1938	0.238898718985542	0.0014652	0.00059846
CDS_count	GAG	140.45	5836.26102366496	0.23912	0.239092053737132	0.0012027	0.00033571
CDS_count	GAT	-151.91	6138.74784164565	0.1979	0.238860950779015	0.0014387	0.00057188
CDS_count	GCA	-31.188	5998.27894943957	0.82766	0.236828283267771	4.1157e-05	-0.00082686
CDS_count	GCC	72.53	5897.2777292477	0.51953	0.23980943186801	0.00036019	-0.00050755
CDS_count	GCG	238.05	5813.52799407441	0.094851	0.226527268699421	0.00242	0.0015541
CDS_count	GCT	-181.17	6215.85432127146	0.10162	0.232730636830774	0.0023246	0.0014586
CDS_count	GGA	-136.65	6121.27673726717	0.34291	0.231213972542796	0.00078087	-8.6506e-05
CDS_count	GGC	87.278	5870.75961740429	0.31171	0.237321071497808	0.00088838	2.1091e-05
CDS_count	GGG	201.96	5871.58289166984	0.35862	0.231501157227896	0.00073158	-0.00013584
CDS_count	GGT	-70.787	6058.02108145245	0.4173	0.238213716113206	0.00057119	-0.00029637
CDS_count	GTA	-209.56	6097.56970632867	0.23609	0.24239929758226	0.0012183	0.00035133
CDS_count	GTC	207.86	5753.23087354483	0.15537	0.239847450884669	0.0017516	0.00088509
CDS_count	GTG	75.706	5893.23707483888	0.41747	0.238348702385183	0.00057076	-0.0002968
CDS_count	GTT	-82.462	6080.07034771248	0.32464	0.237861144194874	0.00084216	-2.5163e-05
CDS_count	TAA	-205.95	6225.32533275043	0.11635	0.238726367087864	0.0021391	0.0012729
CDS_count	TAC	153.21	5816.2299474734	0.18877	0.239827530876971	0.0014988	0.00063209
CDS_count	TAG	218.72	5771.77884999543	0.26068	0.24025499722597	0.0010981	0.00023097
CDS_count	TAT	-154.69	6121.25624474923	0.18336	0.239848059201153	0.0015361	0.00066935
CDS_count	TCA	-44.969	6018.47581252513	0.54851	0.239530521112763	0.00031258	-0.0005552
CDS_count	TCC	107.29	5874.66805175294	0.37481	0.243511669170193	0.00068379	-0.00018368
CDS_count	TCG	119.35	5848.48563903527	0.22441	0.234775107700627	0.0012809	0.00041398
CDS_count	TCT	-244.38	6315.26625705229	0.038143	0.223152329123594	0.0037261	0.0028613
CDS_count	TGA	103.16	5886.06550451884	0.54316	0.235097903676113	0.00032102	-0.00054676
CDS_count	TGC	170.45	5824.88773695926	0.25322	0.237116194984707	0.0011331	0.000266
CDS_count	TGG	-555.97	6468.72147257859	0.81585	0.23593782497736	4.7098e-05	-0.00082092
CDS_count	TGT	-195.51	6148.35233436444	0.19818	0.237698618944033	0.0014369	0.00057005
CDS_count	TTA	-55.275	6023.92012461109	0.18254	0.239989159030819	0.0015419	0.00067514
CDS_count	TTC	299.57	5700.58471424953	0.09639	0.242992261310148	0.0023977	0.0015317
CDS_count	TTG	80.275	5867.33768226384	0.29979	0.230922164297553	0.00093324	6.5992e-05
CDS_count	TTT	-300.32	6297.15352349989	0.095471	0.242895141776767	0.002411	0.001545
CGA	avg_GC3s	0.0045093	1.06382970880394	0.47925	1	0.00043462	-0.00043306
CGA	Carbon_Breadth	0.00028346	1.07269477485601	0.63194	1	0.00027005	-0.0009061
CGA	CDS_count	-4.8878e-07	1.06853761337962	0.70192	1	0.0001272	-0.00074074
CGA	Complete	-0.0062905	1.07159225220259	0.77687	1	6.9749e-05	-0.00079825
CGA	Duplicated	-0.0084906	1.0658411621769	0.69065	1	0.00013754	-0.0007304
CGA	Fragmented	0.062494	1.06459035778517	0.34936	1	0.00076026	-0.00010714
CGA	GC	0.00013968	1.06004736274395	0.35902	1	0.00073038	-0.00013705
CGA	Missing	0.0043485	1.06546091125039	0.88301	1	1.8806e-05	-0.00084923
CGA	N50	-2.0781e-10	1.06564217497155	0.90142	1	1.3324e-05	-0.00085472
CGA	N_BUSCOs	-3.6673e-06	1.07306617671718	0.72635	1	0.00010636	-0.0007616
CGA	Nitrogen_Breadth	0.00094704	1.07330887214912	0.56026	1	0.00039929	-0.00077671
CGA	Ns_per_100_kbp	9.7032e-08	1.065581908839	0.97733	1	7.0125e-07	-0.00086735
CGA	Number_contigs	-5.5415e-08	1.06561722441822	0.96241	1	1.9294e-06	-0.00086612
CGA	Single	0.00070797	1.06493194992444	0.96251	1	1.9186e-06	-0.00086614
CGA	s_val	0.00079404	1.06501911473488	0.90906	1	1.1332e-05	-0.00085671
CGA	tRNA_size	-1.1391e-05	1.06834405235792	0.27205	1	0.0010471	0.00017998
CGC	avg_GC3s	0.0019599	0.952220974258737	0.87593	1	2.1171e-05	-0.00084687
CGC	Carbon_Breadth	-0.00020609	0.994960793961687	0.86544	1	3.3799e-05	-0.0011426
CGC	CDS_count	8.7315e-07	0.947710954838575	0.72845	1	0.00010467	-0.00076329
CGC	Complete	0.018165	0.935638971854081	0.67771	1	0.00014998	-0.00071794
CGC	Duplicated	0.0051986	0.952827784538687	0.90153	1	1.3295e-05	-0.00085475
CGC	Fragmented	-0.052157	0.953814899713113	0.6917	1	0.00013655	-0.00073139
CGC	GC	4.1299e-05	0.951346726984432	0.89049	1	1.6463e-05	-0.00085158
CGC	Missing	-0.015644	0.953433179563829	0.78805	1	6.2767e-05	-0.00080523
CGC	N50	1.058e-09	0.952696732213059	0.74879	1	8.9053e-05	-0.00077893
CGC	N_BUSCOs	7.8702e-06	0.936930666608794	0.70291	1	0.00012632	-0.00074163
CGC	Nitrogen_Breadth	-0.00020499	0.993691928736328	0.95109	1	4.4297e-06	-0.001172
CGC	Ns_per_100_kbp	-2.155e-06	0.953068660144579	0.7486	1	8.9193e-05	-0.00077878
CGC	Number_contigs	-3.8434e-07	0.953202749867049	0.86815	1	2.3933e-05	-0.0008441
CGC	Single	0.0049618	0.948402342135329	0.86715	1	2.4301e-05	-0.00084373
CGC	s_val	0.012417	0.944123692819578	0.36427	1	0.00071458	-0.00015286
CGC	tRNA_size	1.0521e-05	0.950436689411072	0.60654	1	0.00023032	-0.00063754
CGG	avg_GC3s	0.0034778	0.764165097379824	0.67088	1	0.0001568	-0.00071111
CGG	Carbon_Breadth	-0.0004158	0.813675137900055	0.59341	1	0.0003355	-0.00084057
CGG	CDS_count	-1.5072e-08	0.765610422836119	0.99267	1	7.3363e-08	-0.00086798
CGG	Complete	-0.010217	0.77527498769693	0.71998	1	0.0001116	-0.00075636
CGG	Duplicated	0.011743	0.76516610363789	0.66816	1	0.00015957	-0.00070835
CGG	Fragmented	0.016485	0.765256830872855	0.84756	1	3.2089e-05	-0.00083594
CGG	GC	8.4802e-05	0.762157068376111	0.66456	1	0.00016328	-0.00070463
CGG	Missing	0.021497	0.764902432326942	0.57097	1	0.00027878	-0.00058903
CGG	N50	3.5629e-11	0.765509718681547	0.9868	1	2.3756e-07	-0.00086782
CGG	N_BUSCOs	-5.3974e-06	0.776528902908914	0.6883	1	0.00013975	-0.00072819
CGG	Nitrogen_Breadth	-0.0010267	0.81215793061478	0.63135	1	0.00027098	-0.00090517
CGG	Ns_per_100_kbp	-3.0318e-07	0.765531282923365	0.94487	1	4.1525e-06	-0.0008639
CGG	Number_contigs	-4.1184e-09	0.765521741108306	0.99782	1	6.464e-09	-0.00086805
CGG	Single	-0.010579	0.775287908323508	0.58437	1	0.00025983	-0.000608
CGG	s_val	0.0061559	0.761126755202469	0.49033	1	0.00041311	-0.00045458
CGG	tRNA_size	7.0004e-06	0.763824311948619	0.59918	1	0.00023986	-0.00062799
CGT	avg_GC3s	0.0021488	0.969352524035942	0.74715	1	9.0261e-05	-0.00077772
CGT	Carbon_Breadth	8.9337e-05	0.953245255241357	0.88859	1	2.3101e-05	-0.0011533
CGT	CDS_count	-1.0956e-06	0.976805966060848	0.4119	1	0.00058455	-0.000283
CGT	Complete	-0.0033952	0.973431175665356	0.8837	1	1.8584e-05	-0.00084946
CGT	Duplicated	-0.007369	0.970410989358473	0.74116	1	9.4752e-05	-0.00077322
CGT	Fragmented	-0.019752	0.970503880876374	0.77731	1	6.9463e-05	-0.00079853
CGT	GC	5.9548e-05	0.967828273697209	0.70848	1	0.0001214	-0.00074655
CGT	Missing	0.010645	0.969883780981786	0.73045	1	0.00010307	-0.00076489
CGT	N50	-4.9559e-11	0.970202750919507	0.97746	1	6.9307e-07	-0.00086736
CGT	N_BUSCOs	-1.3728e-06	0.972989528008965	0.90029	1	1.3632e-05	-0.00085441
CGT	Nitrogen_Breadth	-0.00040296	0.95463177680508	0.81811	1	6.2258e-05	-0.0011141
CGT	Ns_per_100_kbp	-4.5341e-06	0.970367010051049	0.20397	1	0.0014004	0.0005336
CGT	Number_contigs	-2.2239e-06	0.971453911796859	0.070246	1	0.002842	0.0019764
CGT	Single	0.0021575	0.968196961469713	0.89104	1	1.6297e-05	-0.00085174
CGT	s_val	-0.0028728	0.972239237813766	0.69265	1	0.00013567	-0.00073227
CGT	tRNA_size	-1.0305e-05	0.972684611204665	0.34201	1	0.00078379	-8.3582e-05
Complete	AAA	0.007737	0.945368487733564	0.35629	0.568035873449776	0.00073869	-0.00012872
Complete	AAC	-0.0045551	0.956862988938518	0.54313	0.567718186977778	0.00032107	-0.00054671
Complete	AAG	-0.0079487	0.961021417759301	0.34327	0.567950421465518	0.00077969	-8.7684e-05
Complete	AAT	0.0044725	0.947876891135021	0.54904	0.567763353471395	0.00031175	-0.00055603
Complete	ACA	0.011486	0.940758447310634	0.23035	0.567422288601074	0.0012486	0.00038166
Complete	ACC	-0.0054546	0.957731674725868	0.44879	0.56741454088444	0.0004981	-0.00036952
Complete	ACG	-0.0014885	0.953691942097583	0.8538	0.569447592382378	2.9486e-05	-0.00083854
Complete	ACT	4.9787e-05	0.952563177870217	0.994	0.569887100977976	4.9038e-08	-0.00086801
Complete	AGA	0.0034327	0.946936686306151	0.31328	0.564445992244184	0.00088263	1.5343e-05
Complete	AGC	0.00045721	0.952281642649327	0.95325	0.570079190092702	2.9851e-06	-0.00086507
Complete	AGG	-0.011373	0.959352556714179	0.25383	0.565472037659113	0.0011301	0.00026307
Complete	AGT	-0.00037258	0.952932896614442	0.97172	0.570080697913968	1.0913e-06	-0.00086696
Complete	ATA	0.0073157	0.948351410342991	0.63136	0.569044649477316	0.00019991	-0.00066797
Complete	ATC	-0.0034467	0.956249845223808	0.60745	0.568357751570093	0.00022916	-0.0006387
Complete	ATG	0.17382	0.779350555253359	0.6793	0.570378972757361	0.00014841	-0.00071951
Complete	ATT	0.0032966	0.948150161840323	0.70181	0.568854436828517	0.0001273	-0.00074065
Complete	CAA	0.0027981	0.949804304525715	0.68246	0.567971794279578	0.00014534	-0.00072259
Complete	CAC	-0.00050719	0.953047224144842	0.94534	0.569735182136612	4.0815e-06	-0.00086397
Complete	CAG	-0.002943	0.95551171111898	0.66655	0.567876114918882	0.00016123	-0.00070669
Complete	CAT	0.00022034	0.952381571924487	0.97647	0.569837062731692	7.5566e-07	-0.0008673
Complete	CCA	0.0050553	0.946583603048532	0.38923	0.564380993656366	0.0006436	-0.00022389
Complete	CCC	-0.006223	0.957183925988367	0.42423	0.5639739975417	0.0005544	-0.00031317
Complete	CCG	-2.1503e-05	0.95264536667226	0.99782	0.569910146207097	6.4778e-09	-0.00086805
Complete	CCT	-0.0042681	0.95806836916258	0.64181	0.569955450397219	0.00018789	-0.00068
Complete	CGA	-0.015827	0.969481170450895	0.098641	0.558288378488742	0.0023657	0.0014997
Complete	CGC	0.0027772	0.950038229297076	0.58397	0.570609416174331	0.00026038	-0.00060745
Complete	CGG	-0.005408	0.95667038567612	0.49763	0.5684822770705	0.00039938	-0.00046832
Complete	CGT	-0.0042709	0.956811590787462	0.68242	0.570139112438667	0.00014538	-0.00072255
Complete	CTA	-0.012818	0.959766042994062	0.41038	0.572233722662232	0.00058837	-0.00027917
Complete	CTC	-0.0028914	0.95535652654337	0.62987	0.567656272460468	0.00020166	-0.00066622
Complete	CTG	-0.0041508	0.95705819044202	0.41952	0.566048626032189	0.00056576	-0.0003018
Complete	CTT	-0.022335	0.978486937905668	0.02737	0.564296368307472	0.004218	0.0033536
Complete	GAA	0.0035939	0.948772401725532	0.6378	0.568177295664868	0.00019245	-0.00067544
Complete	GAC	-0.00084083	0.95334415086479	0.90854	0.569574440958853	1.1461e-05	-0.00085658
Complete	GAG	-0.0036328	0.955982824095189	0.63396	0.568163125073482	0.00019688	-0.00067101
Complete	GAT	0.00076293	0.95175613066834	0.91705	0.569606420395819	9.4204e-06	-0.00085863
Complete	GCA	0.0058327	0.946648301239905	0.51727	0.569740639413657	0.0003641	-0.00050364
Complete	GCC	-0.0022867	0.954786157970755	0.74269	0.569049326817636	9.3591e-05	-0.00077438
Complete	GCG	-0.0026515	0.954338595009093	0.76657	0.569274253403748	7.653e-05	-0.00079146
Complete	GCT	0.00022417	0.952318359573103	0.97397	0.569781823762475	9.2488e-07	-0.00086713
Complete	GGA	-0.014285	0.968912754665312	0.11563	0.566930945735374	0.0021476	0.0012814
Complete	GGC	0.0018159	0.950627476256805	0.73434	0.571078423337435	0.00010001	-0.00076796
Complete	GGG	0.00098284	0.952167863201063	0.94252	0.569871770065837	4.5148e-06	-0.00086354
Complete	GGT	0.0031012	0.948647415645533	0.57347	0.567361030128795	0.00027518	-0.00059263
Complete	GTA	0.00038915	0.952379762189455	0.97236	0.569818147269659	1.0423e-06	-0.00086701
Complete	GTC	-0.0011232	0.953779074221104	0.89957	0.569794420215277	1.3831e-05	-0.00085421
Complete	GTG	-0.00421	0.956625928082203	0.47323	0.566453530478501	0.00044664	-0.00042103
Complete	GTT	0.0035512	0.94771780461755	0.49424	0.567466850750835	0.00040572	-0.00046198
Complete	TAA	0.0056205	0.945625397809646	0.48144	0.56799869838196	0.00043029	-0.00043739
Complete	TAC	-0.004007	0.956484791051421	0.5808	0.568081534289973	0.00026479	-0.00060304
Complete	TAG	-0.0038389	0.956077949288015	0.75207	0.569643618806337	8.6667e-05	-0.00078131
Complete	TAT	0.0039409	0.948612680034544	0.58616	0.568105341589769	0.00025735	-0.00061048
Complete	TCA	0.007061	0.944387253171498	0.13262	0.565917473783112	0.0019621	0.0010957
Complete	TCC	-0.0087781	0.959905725134855	0.23997	0.566705560249359	0.0011984	0.00033138
Complete	TCG	0.0005682	0.952058841074492	0.92648	0.570179990980848	7.3941e-06	-0.00086065
Complete	TCT	-0.0059824	0.961200369031102	0.4086	0.571052907386993	0.00059285	-0.00027469
Complete	TGA	-0.0058932	0.957207880264781	0.58551	0.56843305696688	0.00025825	-0.00060958
Complete	TGC	-0.0026687	0.954841520728626	0.77527	0.568801750181476	7.0777e-05	-0.00079722
Complete	TGG	-0.19648	1.13021277319417	0.17732	0.563997676007945	0.0015792	0.00071253
Complete	TGT	0.0018209	0.950928893444661	0.84758	0.569200946743694	3.2081e-05	-0.00083595
Complete	TTA	0.003354	0.94902128072059	0.20051	0.5641608495821	0.0014221	0.00055524
Complete	TTC	-0.008065	0.959710510904159	0.46892	0.569884431554611	0.00045541	-0.00041225
Complete	TTG	-0.0011823	0.954030459301348	0.80154	0.569986931002242	5.4865e-05	-0.00081314
Complete	TTT	0.0076552	0.944128661921838	0.49169	0.569904414584283	0.00041053	-0.00045717
CTA	Carbon_Breadth	-0.00033965	0.559772267080222	0.65914	0.997971807528282	0.00022901	-0.00094719
CTA	CDS_count	-1.4898e-06	0.56525444171081	0.27506	0.998398044654686	0.0010341	0.00016691
CTA	Nitrogen_Breadth	0.0013265	0.554853045296613	0.42571	0.997988456576003	0.00074662	-0.00042897
CTA	Number_contigs	-1.1018e-06	0.556898021000028	0.4032	0.998626265558735	0.00060665	-0.00026087
CTC	CDS_count	2.0596e-06	0.95156975227591	0.4844	0.999110861729791	0.00042452	-0.00044316
CTC	Complete	0.02585	0.939305536384657	0.6402	0.999231181318504	0.00018971	-0.00067818
CTC	Nitrogen_Breadth	0.0023656	0.9876698321733	0.51649	0.998909651136576	0.00049535	-0.00068054
CTC	Ns_per_100_kbp	-3.6855e-07	0.964005344642946	0.95701	0.999208615581709	2.523e-06	-0.00086553
CTC	Number_contigs	1.2634e-06	0.963274135251006	0.65662	0.999127996642037	0.00017164	-0.00069627
CTC	s_val	0.024628	0.946398943171486	0.23478	0.999018213198406	0.0012252	0.00035818
CTG	avg_GC3s	-0.034704	1.10417361281707	0.33316	0.995641673708517	0.00081302	-5.4333e-05
CTG	Carbon_Breadth	-0.0046828	1.21442481555903	0.068764	0.99334611221309	0.0038915	0.0027196
CTG	CDS_count	1.1635e-06	1.08362825208937	0.79208	0.995612680343289	6.0344e-05	-0.00080766
CTG	Missing	0.074913	1.08849299895219	0.56482	0.995617793476197	0.00028778	-0.00058003
CTG	N50	-1.5245e-10	1.09067621467376	0.98878	0.995612455659721	1.7184e-07	-0.00086788
CTG	Nitrogen_Breadth	-0.0050852	1.18632554247714	0.37078	0.993179599622	0.00094254	-0.00023283
CTG	s_val	0.012345	1.08181326469951	0.71729	0.995616144533261	0.00011385	-0.0007541
CTT	Carbon_Breadth	0.00026476	1.11976674095339	0.83718	0.995701153204266	4.971e-05	-0.0011267
CTT	CDS_count	-6.2205e-07	1.16432314645847	0.78336	0.996018304401689	6.5644e-05	-0.00080235
CTT	Duplicated	-0.0094667	1.1608547513665	0.75926	0.996128000071644	8.1557e-05	-0.00078643
CTT	Missing	0.046111	1.15925953906275	0.4878	0.996065717102421	0.00041795	-0.00044975
CTT	N50	-4.3339e-10	1.16069758898595	0.93695	0.996124215550631	5.4338e-06	-0.00086262
CTT	Nitrogen_Breadth	0.00078921	1.12050347696539	0.77923	0.995719020041841	9.25e-05	-0.0010839
CTT	Ns_per_100_kbp	-9.5065e-06	1.16094931974738	0.074187	0.996083235341266	0.0027646	0.001899
CTT	Number_contigs	-3.8317e-06	1.16273949816749	0.091919	0.996166560948451	0.0024637	0.0015978
CTT	Single	-0.0095617	1.16941777853274	0.6979	0.996104553276049	0.00013083	-0.00073711
Duplicated	AAA	-0.0041588	0.0198421612560008	0.56	1e-06	0.00029497	-0.00057283
Duplicated	AAC	0.003091	0.012787474548601	0.64527	1e-06	0.00018402	-0.00068388
Duplicated	AAG	0.004206	0.0114939741895038	0.55602	1e-06	0.00030099	-0.0005668
Duplicated	AAT	-0.0031136	0.0189735703470156	0.64143	1e-06	0.00018832	-0.00067957
Duplicated	ACA	0.0046966	0.0108682987034225	0.53093	1e-06	0.0003409	-0.00052686
Duplicated	ACC	0.0007589	0.0150129800487527	0.90129	1e-06	1.336e-05	-0.00085468
Duplicated	ACG	0.0029008	0.0140882887927929	0.66938	1e-06	0.00015833	-0.00070959
Duplicated	ACT	-0.0061717	0.0239631404293162	0.31231	1e-06	0.00088618	1.8895e-05
Duplicated	AGA	-0.0010341	0.0185397149575326	0.58502	1e-06	0.00025892	-0.00060891
Duplicated	AGC	0.0052193	0.0121302680384031	0.41945	1e-06	0.00056593	-0.00030164
Duplicated	AGG	0.011835	0.00748693097610954	0.14492	1e-06	0.0018436	0.00097716
Duplicated	AGT	-0.0029632	0.0185104507456447	0.72342	1e-06	0.00010876	-0.00075921
Duplicated	ATA	0.007968	0.0112786235312023	0.46546	1e-06	0.00046254	-0.00040511
Duplicated	ATC	0.0049076	0.0105418393961396	0.40977	1e-06	0.0005899	-0.00027764
Duplicated	ATG	-0.12302	0.138409676535389	0.80006	1e-06	5.5702e-05	-0.0008123
Duplicated	ATT	-0.013946	0.0347078117755836	0.09229	1e-06	0.0024581	0.0015922
Duplicated	CAA	-0.0018753	0.0179550268242815	0.73211	1e-06	0.00010176	-0.0007662
Duplicated	CAC	0.001915	0.0142046444279346	0.77125	1e-06	7.3406e-05	-0.00079459
Duplicated	CAG	0.0017935	0.0142917360722096	0.74319	1e-06	9.3216e-05	-0.00077476
Duplicated	CAT	-0.0018989	0.017916026441954	0.77513	1e-06	7.087e-05	-0.00079712
Duplicated	CCA	9.0882e-05	0.0156529560579476	0.98099	1e-06	4.931e-07	-0.00086756
Duplicated	CCC	0.00098517	0.0151430210059975	0.8643	1e-06	2.5364e-05	-0.00084267
Duplicated	CCG	0.003954	0.0135693727161479	0.5294	1e-06	0.00034344	-0.00052432
Duplicated	CCT	-0.0095191	0.0268962880018823	0.25967	1e-06	0.0011027	0.00023564
Duplicated	CGA	-0.0011411	0.0165129729599483	0.79286	1e-06	5.9886e-05	-0.00080812
Duplicated	CGC	0.00032179	0.0155990169567404	0.92931	1e-06	6.8355e-06	-0.00086121
Duplicated	CGG	0.0042283	0.0137150649943524	0.46578	1e-06	0.00046188	-0.00040577
Duplicated	CGT	0.0012859	0.0146769640885968	0.87998	1e-06	1.9798e-05	-0.00084824
Duplicated	CTA	-0.0069325	0.0192154166543615	0.53358	1e-06	0.00033653	-0.00053124
Duplicated	CTC	0.0014537	0.0147219927219097	0.7492	1e-06	8.8751e-05	-0.00077923
Duplicated	CTG	0.0016316	0.0145414956640603	0.67204	1e-06	0.00015564	-0.00071228
Duplicated	CTT	-0.0014772	0.0171861634288219	0.84622	1e-06	3.2666e-05	-0.00083536
Duplicated	GAA	-0.0042222	0.0207106714664883	0.4853	1e-06	0.00042278	-0.0004449
Duplicated	GAC	0.001747	0.0143670505550356	0.78318	1e-06	6.5757e-05	-0.00080224
Duplicated	GAG	0.004257	0.0122523464178957	0.48161	1e-06	0.00042997	-0.00043771
Duplicated	GAT	-0.0017158	0.0178149640370122	0.78708	1e-06	6.3355e-05	-0.00080465
Duplicated	GCA	0.0011102	0.0145882539193277	0.88165	1e-06	1.9248e-05	-0.00084879
Duplicated	GCC	0.0013551	0.0144557442645349	0.82383	1e-06	4.3038e-05	-0.00082498
Duplicated	GCG	0.0010101	0.0153028034619945	0.88953	1e-06	1.6754e-05	-0.00085129
Duplicated	GCT	-0.0016764	0.0181890834928022	0.78045	1e-06	6.7468e-05	-0.00080053
Duplicated	GGA	-0.0039239	0.0199259730625782	0.61237	1e-06	0.00022293	-0.00064493
Duplicated	GGC	0.0010984	0.0148194765548805	0.79542	1e-06	5.8378e-05	-0.00080963
Duplicated	GGG	0.0092298	0.0111273883287786	0.47251	1e-06	0.0004481	-0.00041956
Duplicated	GGT	-0.00089003	0.0171721079210398	0.82952	1e-06	4.0263e-05	-0.00082776
Duplicated	GTA	-0.0044565	0.0183919092943074	0.6125	1e-06	0.00022277	-0.0006451
Duplicated	GTC	0.0085355	0.00810139839993218	0.28089	1e-06	0.0010093	0.00014211
Duplicated	GTG	0.00099559	0.0147694037181597	0.84085	1e-06	3.5019e-05	-0.00083301
Duplicated	GTT	-0.0023224	0.0192336714249605	0.59764	1e-06	0.00024189	-0.00062596
Duplicated	TAA	-0.0095674	0.0279994605747133	0.19832	1e-06	0.001436	0.00056918
Duplicated	TAC	0.0038134	0.0119847241256478	0.55462	1e-06	0.00030313	-0.00056467
Duplicated	TAG	-0.00075571	0.0164473669180039	0.93607	1e-06	5.587e-06	-0.00086246
Duplicated	TAT	-0.0037633	0.0194910743554978	0.55782	1e-06	0.00029826	-0.00056954
Duplicated	TCA	0.0019844	0.0133467358760185	0.61455	1e-06	0.00022021	-0.00064765
Duplicated	TCC	-0.0011065	0.0168739650742801	0.86653	1e-06	2.4529e-05	-0.0008435
Duplicated	TCG	0.0021657	0.0139981043312565	0.66649	1e-06	0.00016129	-0.00070663
Duplicated	TCT	-0.010994	0.0314013387642381	0.10577	1e-06	0.0022695	0.0014034
Duplicated	TGA	0.011771	0.0064292579129904	0.13861	1e-06	0.001903	0.0010366
Duplicated	TGC	0.0040927	0.0130615434804285	0.56943	1e-06	0.00028101	-0.0005868
Duplicated	TGG	0.064311	-0.041699196658378	0.60568	1e-06	0.00023142	-0.00063643
Duplicated	TGT	-0.0058863	0.0221563169651426	0.42327	1e-06	0.0005567	-0.00031087
Duplicated	TTA	-0.0020893	0.0184795388883119	0.33285	1e-06	0.00081406	-5.3294e-05
Duplicated	TTC	0.0067731	0.00936888632257182	0.49331	1e-06	0.00040747	-0.00046023
Duplicated	TTG	0.0039796	0.00906559584134345	0.27928	1e-06	0.0010161	0.00014891
Duplicated	TTT	-0.0066894	0.02276082895521	0.49848	1e-06	0.00039781	-0.0004699
Fragmented	AAA	-0.0025651	0.019375311445381	0.40443	0.398900493652691	0.00060348	-0.00026405
Fragmented	AAC	0.0015579	0.0155133728159614	0.57596	0.398001479127542	0.00027162	-0.0005962
Fragmented	AAG	0.002624	0.0141974609675968	0.39382	0.39884834093453	0.00063124	-0.00023627
Fragmented	AAT	-0.0015364	0.0185942535984693	0.57984	0.398036753553955	0.00026614	-0.00060169
Fragmented	ACA	-0.0033973	0.0204756813870508	0.33609	0.398178185249702	0.00080323	-6.4128e-05
Fragmented	ACC	0.0017253	0.015340065725172	0.51974	0.398748876651476	0.00035982	-0.00050792
Fragmented	ACG	0.0015559	0.0158741887821778	0.60312	0.3976566460061	0.00023472	-0.00063313
Fragmented	ACT	-0.00086333	0.0181038009577617	0.72744	0.398664941366992	0.00010549	-0.00076247
Fragmented	AGA	-0.0015015	0.0195101553541543	0.21787	0.389525466981432	0.0013177	0.00045081
Fragmented	AGC	0.00025901	0.0167690983187584	0.92893	0.400058168280866	6.9092e-06	-0.00086114
Fragmented	AGG	0.0047302	0.0141822073258316	0.19395	0.394508917924894	0.0014643	0.0005975
Fragmented	AGT	5.171e-05	0.0169207293911897	0.98937	0.400642011129587	1.5423e-07	-0.0008679
Fragmented	ATA	-0.0019881	0.0181155219868916	0.71658	0.399932815684157	0.00011445	-0.00075351
Fragmented	ATC	0.0015797	0.0153110258004493	0.52766	0.398351155762934	0.00034636	-0.00052139
Fragmented	ATG	-0.13524	0.151790950596643	0.41295	0.401558422796072	0.00058193	-0.00028562
Fragmented	ATT	-0.0019726	0.0196629955111479	0.54363	0.398414343717732	0.00032028	-0.0005475
Fragmented	CAA	-0.00087974	0.0178548006872017	0.72674	0.398722166426178	0.00010605	-0.00076191
Fragmented	CAC	0.00049693	0.0165550504821543	0.85671	0.399767173291076	2.8313e-05	-0.00083972
Fragmented	CAG	0.00090822	0.0160771463238879	0.7179	0.398667042209637	0.00011334	-0.00075462
Fragmented	CAT	-0.00040461	0.0174184247917673	0.88424	0.399926559247448	1.841e-05	-0.00084963
Fragmented	CCA	-0.0018737	0.0192412020946742	0.38243	0.392977544706331	0.00066228	-0.0002052
Fragmented	CCC	0.0026546	0.0150306742820224	0.35526	0.392550090324562	0.00074188	-0.00012553
Fragmented	CCG	0.00089286	0.0162773792821098	0.75873	0.399121435745362	8.1924e-05	-0.00078606
Fragmented	CCT	-9.376e-05	0.0170828059432072	0.97811	0.400503098644167	6.5392e-07	-0.0008674
Fragmented	CGA	0.0033096	0.0134151043641163	0.32452	0.398457210962512	0.00084257	-2.4758e-05
Fragmented	CGC	-0.00020658	0.0171510648568611	0.91136	0.401185059540731	1.0763e-05	-0.00085728
Fragmented	CGG	0.002179	0.0153709162867037	0.45425	0.39655964450438	0.00048622	-0.00038141
Fragmented	CGT	0.0024495	0.0145653655968011	0.52098	0.399462735448009	0.00035769	-0.00051005
Fragmented	CTA	0.0075689	0.0127709627690816	0.18982	0.400636729302749	0.0014918	0.000625
Fragmented	CTC	0.0011086	0.0159236456526649	0.61348	0.398050528044898	0.00022155	-0.00064631
Fragmented	CTG	0.00039442	0.016547586183916	0.83455	0.399364928217676	3.7887e-05	-0.00083014
Fragmented	CTT	0.0085023	0.00716574174144432	0.021619	0.389524031156022	0.0045715	0.0037075
Fragmented	GAA	-0.0011376	0.0181897961100871	0.68429	0.398766920569347	0.00014358	-0.00072435
Fragmented	GAC	0.00075463	0.0163234787500395	0.78157	0.399311138255992	6.6766e-05	-0.00080123
Fragmented	GAG	0.00115	0.0159073857540057	0.68084	0.398748058142386	0.00014691	-0.00072102
Fragmented	GAT	-0.00072524	0.0177949669166797	0.79003	0.399358607450065	6.157e-05	-0.00080643
Fragmented	GCA	-0.0016425	0.0186477107846377	0.62196	0.400667534140296	0.00021111	-0.00065676
Fragmented	GCC	0.0012535	0.0157801470359838	0.62914	0.399354429450143	0.00020252	-0.00066536
Fragmented	GCG	0.0018507	0.0157877486940035	0.57637	0.397333783136648	0.00027103	-0.00059679
Fragmented	GCT	-0.0013423	0.0188327729235516	0.59951	0.396842440325351	0.00023942	-0.00062842
Fragmented	GGA	0.0040312	0.0123670427230667	0.22972	0.400183958810046	0.001252	0.00038507
Fragmented	GGC	-0.00013723	0.0171123773488046	0.94506	0.400974946031758	4.1234e-06	-0.00086393
Fragmented	GGG	0.0010687	0.0164638217862148	0.83329	0.400430956881412	3.8473e-05	-0.00082955
Fragmented	GGT	-0.0015013	0.0189160652939926	0.46005	0.395601932798758	0.00047386	-0.00039378
Fragmented	GTA	-0.00047587	0.0172666239481504	0.90844	0.400138536285973	1.1487e-05	-0.00085656
Fragmented	GTC	0.00031536	0.0166411535248348	0.92489	0.400380467904203	7.7187e-06	-0.00086033
Fragmented	GTG	0.0019789	0.015089731009536	0.36101	0.395209361283443	0.00072435	-0.00014308
Fragmented	GTT	-0.0015628	0.0191361109275699	0.4185	0.396791148597565	0.00056824	-0.00029932
Fragmented	TAA	-0.0028687	0.0205644257240353	0.33862	0.397558044835081	0.00079488	-7.2488e-05
Fragmented	TAC	0.0017722	0.0152565891036608	0.51062	0.397425355879027	0.00037578	-0.00049195
Fragmented	TAG	0.0015061	0.0156175464615783	0.73825	0.400377623225518	9.6973e-05	-0.000771
Fragmented	TAT	-0.0017652	0.0187609216429906	0.51123	0.397393108449584	0.0003747	-0.00049303
Fragmented	TCA	-0.0023328	0.019691950865892	0.17967	0.396655995239553	0.0015622	0.00069553
Fragmented	TCC	0.0026449	0.0147442627801762	0.34252	0.398770194991205	0.00078213	-8.5243e-05
Fragmented	TCG	0.00041599	0.0165530069584183	0.85531	0.399660023832289	2.8878e-05	-0.00083915
Fragmented	TCT	0.00019256	0.0166859555969559	0.94342	0.400859802975073	4.374e-06	-0.00086368
Fragmented	TGA	0.0020053	0.0154121300674853	0.6147	0.398582209871278	0.00022002	-0.00064784
Fragmented	TGC	0.0016299	0.0156254124743828	0.63779	0.397023329959175	0.00019247	-0.00067542
Fragmented	TGG	0.059654	-0.0369284899251752	0.27768	0.39380051522553	0.0010228	0.00015567
Fragmented	TGT	-0.0015506	0.0184213666090643	0.65922	0.397486106989948	0.00016888	-0.00069903
Fragmented	TTA	-0.0013665	0.0184465639382123	0.15658	0.391445954699744	0.0017413	0.00087481
Fragmented	TTC	0.0029569	0.0143538562656744	0.47681	0.401591694865984	0.00043947	-0.00042821
Fragmented	TTG	0.0018172	0.0147822005286441	0.3053	0.39974137557099	0.00091223	4.4968e-05
Fragmented	TTT	-0.0028213	0.0200837711669351	0.49713	0.401557821972989	0.00040032	-0.00046738
GAA	avg_GC3s	0.0056623	1.05589958745172	0.51091	1	0.00037527	-0.00049246
GAA	Carbon_Breadth	0.00072974	1.0128395002095	0.38124	1	0.00090213	-0.00027328
GAA	CDS_count	-1.2219e-06	1.0654838713979	0.4789	1	0.00043531	-0.00043237
GAA	Complete	-0.0018412	1.05986271049174	0.95105	1	3.2724e-06	-0.00086478
GAA	Duplicated	-0.010708	1.05842673989702	0.71034	1	0.00011978	-0.00074817
GAA	Fragmented	0.01293	1.057898644257	0.88608	1	1.7823e-05	-0.00085022
GAA	GC	0.00016022	1.05175211042499	0.43627	1	0.00052619	-0.0003414
GAA	Missing	0.0055237	1.05794606256613	0.88998	1	1.6617e-05	-0.00085142
GAA	N50	1.1606e-09	1.05778925257818	0.60869	1	0.00022758	-0.00064028
GAA	N_BUSCOs	-1.3041e-06	1.06076471775953	0.92662	1	7.3658e-06	-0.00086068
GAA	Nitrogen_Breadth	0.0003853	1.01791166283388	0.86641	1	3.3313e-05	-0.0011431
GAA	Ns_per_100_kbp	-1.6404e-07	1.05811102110423	0.97164	1	1.0975e-06	-0.00086696
GAA	Number_contigs	-1.2684e-06	1.05882590291141	0.42457	1	0.00055358	-0.00031399
GAA	Single	0.0040502	1.0543644719496	0.84227	1	3.4387e-05	-0.00083364
GAA	s_val	-0.0029923	1.0602397556643	0.75007	1	8.8121e-05	-0.00077986
GAA	tRNA_size	-1.6765e-05	1.06216410986568	0.23159	1	0.001242	0.00037504
GAC	avg_GC3s	-0.0014294	0.857195486707748	0.88296	1	1.8822e-05	-0.00084922
GAC	Carbon_Breadth	-0.00050915	0.899834869935708	0.58489	1	0.00035119	-0.00082486
GAC	CDS_count	9.3591e-07	0.850986560482502	0.63042	1	0.00020101	-0.00066687
GAC	Complete	-0.0075936	0.863889603869978	0.82229	1	4.3805e-05	-0.00082421
GAC	Duplicated	0.010026	0.856337226328875	0.7577	1	8.2646e-05	-0.00078534
GAC	Fragmented	0.025342	0.856235220301423	0.80329	1	5.3883e-05	-0.00081413
GAC	GC	-6.0933e-05	0.85905480814779	0.79283	1	5.9901e-05	-0.0008081
GAC	Missing	0.01063	0.856333788005099	0.81331	1	4.8432e-05	-0.00081958
GAC	N50	-1.214e-09	0.856968708143445	0.63473	1	0.00019598	-0.0006719
GAC	N_BUSCOs	-3.6232e-06	0.864029320504096	0.82043	1	4.4746e-05	-0.00082327
GAC	Nitrogen_Breadth	-0.00053984	0.896756866914251	0.83306	1	5.2297e-05	-0.0011241
GAC	Ns_per_100_kbp	1.1441e-06	0.856594011942459	0.8259	1	4.2015e-05	-0.000826
GAC	Number_contigs	1.1697e-06	0.855973705126104	0.51361	1	0.00037049	-0.00049725
GAC	Single	-0.0076328	0.863687230363332	0.73937	1	9.6117e-05	-0.00077185
GAC	s_val	0.0084182	0.850631914463739	0.42652	1	0.00054894	-0.00031864
GAC	tRNA_size	1.2231e-05	0.853677144134049	0.43885	1	0.00052031	-0.00034729
GAG	avg_GC3s	-0.0055411	0.940322550702534	0.52031	1	0.00035883	-0.00050891
GAG	Carbon_Breadth	-0.0007873	0.984639766874893	0.34525	1	0.0010481	-0.00012711
GAG	CDS_count	1.3011e-06	0.930307007587324	0.4512	1	0.00049284	-0.00037479
GAG	Complete	0.0016622	0.93657762310128	0.95584	1	2.6628e-06	-0.00086539
GAG	Duplicated	0.012246	0.937796329499582	0.67125	1	0.00015643	-0.00071149
GAG	Fragmented	-0.011677	0.938350732036018	0.89714	1	1.4512e-05	-0.00085353
GAG	GC	-0.00015747	0.944408303837529	0.44453	1	0.00050753	-0.00036008
GAG	Missing	-0.0049315	0.93830628775273	0.90179	1	1.3225e-05	-0.00085482
GAG	N50	-1.1785e-09	0.938484955932511	0.60345	1	0.0002343	-0.00063355
GAG	N_BUSCOs	1.1401e-06	0.935839201793916	0.93588	1	5.6209e-06	-0.00086243
GAG	Nitrogen_Breadth	-0.00037496	0.979098291438872	0.87007	1	3.1492e-05	-0.0011449
GAG	Ns_per_100_kbp	-3.5208e-09	0.938164893941645	0.99939	1	5.0484e-10	-0.00086806
GAG	Number_contigs	1.2585e-06	0.937449115490805	0.42857	1	0.00054409	-0.0003235
GAG	Single	-0.0049237	0.942711419315627	0.809	1	5.074e-05	-0.00081727
GAG	s_val	0.003155	0.935913447758049	0.73715	1	9.7821e-05	-0.00077015
GAG	tRNA_size	1.7149e-05	0.934012164440106	0.22141	1	0.0012977	0.00043073
GAT	avg_GC3s	0.0015737	1.13736370486041	0.87109	1	2.2867e-05	-0.00084517
GAT	Carbon_Breadth	0.00045476	1.09583488189389	0.62518	1	0.0002809	-0.00089524
GAT	CDS_count	-9.4247e-07	1.1436684453712	0.62763	1	0.00020432	-0.00066356
GAT	Complete	0.0063248	1.13193725287288	0.85143	1	3.0461e-05	-0.00083757
GAT	Duplicated	-0.0090864	1.1382499000111	0.77953	1	6.8047e-05	-0.00079995
GAT	Fragmented	-0.022493	1.13833476998123	0.82483	1	4.2546e-05	-0.00082547
GAT	GC	6.2803e-05	1.1354864313387	0.78638	1	6.3783e-05	-0.00080422
GAT	Missing	-0.0084655	1.13821948225754	0.85064	1	3.0791e-05	-0.00083724
GAT	N50	1.0779e-09	1.13768365463078	0.6728	1	0.00015486	-0.00071306
GAT	N_BUSCOs	2.9657e-06	1.13192711710838	0.85243	1	3.0051e-05	-0.00083798
GAT	Nitrogen_Breadth	0.00039813	1.09872702030268	0.87631	1	2.8519e-05	-0.0011479
GAT	Ns_per_100_kbp	-1.4098e-06	1.13803178372428	0.78611	1	6.3948e-05	-0.00080405
GAT	Number_contigs	-1.2094e-06	1.13866426317408	0.49891	1	0.00039701	-0.0004707
GAT	Single	0.0065398	1.13193746100021	0.77535	1	7.0726e-05	-0.00079727
GAT	s_val	-0.0083316	1.14392166883039	0.43076	1	0.00053896	-0.00032862
GAT	tRNA_size	-1.2126e-05	1.14091282693018	0.44225	1	0.00051262	-0.00035499
GCA	avg_GC3s	0.0012879	1.0239088599432	0.86691	1	2.439e-05	-0.00084364
GCA	Carbon_Breadth	0.00040056	0.950860398454705	0.58278	1	0.00035515	-0.0008209
GCA	CDS_count	-6.3595e-07	1.02825109595185	0.67959	1	0.00014814	-0.00071979
GCA	Complete	0.017884	1.0073337546981	0.50392	1	0.00038783	-0.00047989
GCA	Duplicated	-0.010395	1.02472314337098	0.68613	1	0.00014181	-0.00072612
GCA	Fragmented	-0.059492	1.02535794933015	0.45999	1	0.00047397	-0.00039367
GCA	GC	4.2627e-05	1.02272027095733	0.81644	1	4.6792e-05	-0.00082122
GCA	Missing	-0.023173	1.02507546444877	0.51538	1	0.0003674	-0.00050034
GCA	N50	8.6194e-10	1.02417621084124	0.67001	1	0.00015769	-0.00071023
GCA	N_BUSCOs	8.6056e-06	1.0068568132796	0.49574	1	0.00040292	-0.00046479
GCA	Nitrogen_Breadth	0.0014026	0.951618726782809	0.48386	1	0.00057683	-0.00059896
GCA	Ns_per_100_kbp	-3.3045e-06	1.02453993089799	0.4221	1	0.0005595	-0.00030806
GCA	Number_contigs	-1.0765e-06	1.02502256615405	0.44752	1	0.00050089	-0.00036673
GCA	Single	0.012918	1.01248174599149	0.47683	1	0.00043942	-0.00042825
GCA	s_val	-0.0029452	1.02651201532652	0.72526	1	0.00010725	-0.00076071
GCA	tRNA_size	-7.8967e-07	1.02460161532118	0.94966	1	3.4617e-06	-0.00086459
GCC	avg_GC3s	0.0017446	0.946783138813704	0.86708	1	2.4327e-05	-0.00084371
GCC	Carbon_Breadth	-0.00069421	1.00636942654556	0.48468	1	0.00057466	-0.00060113
GCC	CDS_count	7.0497e-07	0.943204971013462	0.73569	1	9.8955e-05	-0.00076901
GCC	Complete	-0.0040425	0.951322543895773	0.91132	1	1.0772e-05	-0.00085727
GCC	Duplicated	0.013097	0.947068475760916	0.70737	1	0.00012237	-0.00074558
GCC	Fragmented	0.036525	0.946880754178368	0.73806	1	9.7119e-05	-0.00077085
GCC	GC	3.6735e-05	0.946006005413118	0.88275	1	1.889e-05	-0.00084915
GCC	Missing	0.0067408	0.94726904472889	0.88906	1	1.69e-05	-0.00085114
GCC	N50	-8.4317e-10	0.947691596047505	0.75858	1	8.2027e-05	-0.00078596
GCC	N_BUSCOs	-2.5113e-06	0.952584970009707	0.88348	1	1.8652e-05	-0.00084939
GCC	Nitrogen_Breadth	-0.0014621	1.00340750882124	0.59222	1	0.00033766	-0.00083841
GCC	Ns_per_100_kbp	5.1637e-07	0.947442264058992	0.92632	1	7.4267e-06	-0.00086062
GCC	Number_contigs	4.7029e-07	0.94719506949123	0.80675	1	5.1967e-05	-0.00081604
GCC	Single	-0.0080126	0.954861566038889	0.74494	1	9.1904e-05	-0.00077607
GCC	s_val	0.0070129	0.942458347939506	0.53723	1	0.00033055	-0.00053722
GCC	tRNA_size	1.1325e-05	0.944720237047985	0.50436	1	0.00038704	-0.00048068
GCG	avg_GC3s	-0.00015134	0.656536694389496	0.98463	1	3.222e-07	-0.00086773
GCG	Carbon_Breadth	-0.00043174	0.696859794022604	0.56997	1	0.00037984	-0.00079618
GCG	CDS_count	2.8969e-07	0.654728252624911	0.854	1	2.9407e-05	-0.00083862
GCG	Complete	-0.0027512	0.659104792726864	0.9199	1	8.7812e-06	-0.00085927
GCG	Duplicated	-0.0039098	0.656595389275769	0.88182	1	1.9194e-05	-0.00084884
GCG	Fragmented	0.0084121	0.656343778663629	0.91862	1	9.0661e-06	-0.00085898
GCG	GC	-1.7347e-05	0.65716553419389	0.92639	1	7.4132e-06	-0.00086064
GCG	Missing	0.0073343	0.656267266819423	0.84042	1	3.521e-05	-0.00083281
GCG	N50	-4.495e-10	0.656599888943883	0.82793	1	4.1028e-05	-0.00082699
GCG	N_BUSCOs	-1.7168e-06	0.659979645470707	0.89426	1	1.5342e-05	-0.0008527
GCG	Nitrogen_Breadth	-0.00051287	0.694343516413911	0.80599	1	7.1002e-05	-0.0011054
GCG	Ns_per_100_kbp	1.553e-06	0.656416884382899	0.71213	1	0.00011823	-0.00074972
GCG	Number_contigs	1.0264e-06	0.655894072053192	0.47872	1	0.00043567	-0.00043201
GCG	Single	0.00044412	0.656067646085824	0.98092	1	4.9693e-07	-0.00086756
GCG	s_val	0.0068964	0.651556781665306	0.42083	1	0.00056257	-0.000305
GCG	tRNA_size	8.0067e-06	0.654538988935587	0.53118	1	0.00034048	-0.00052728
GCT	avg_GC3s	-0.00025416	1.36953259950894	0.9808	1	5.0318e-07	-0.00086755
GCT	Carbon_Breadth	0.0007474	1.34538691873548	0.46672	1	0.00062339	-0.00055234
GCT	CDS_count	-6.3005e-07	1.37323872690755	0.76584	1	7.7027e-05	-0.00079096
GCT	Complete	-0.013241	1.38207686672587	0.71875	1	0.00011262	-0.00075534
GCT	Duplicated	-0.010725	1.36975629241157	0.76154	1	7.997e-05	-0.00078802
GCT	Fragmented	0.033188	1.36890503032906	0.7642	1	7.8139e-05	-0.00078985
GCT	GC	1.9418e-06	1.36935663231551	0.99386	1	5.144e-08	-0.000868
GCT	Missing	0.013402	1.36904898761264	0.78424	1	6.5101e-05	-0.0008029
GCT	N50	5.2512e-10	1.36929094898737	0.85013	1	3.1005e-05	-0.00083702
GCT	N_BUSCOs	-5.6409e-06	1.3809399455759	0.7452	1	9.1712e-05	-0.00077626
GCT	Nitrogen_Breadth	0.00045751	1.35047487227672	0.8712	1	3.0942e-05	-0.0011455
GCT	Ns_per_100_kbp	9.3993e-07	1.36939678177844	0.86802	1	2.398e-05	-0.00084405
GCT	Number_contigs	-5.7554e-07	1.36976091146024	0.76759	1	7.5847e-05	-0.00079214
GCT	Single	-0.00042748	1.36982836825665	0.98633	1	2.5492e-07	-0.0008678
GCT	s_val	-0.009326	1.37608830851236	0.41792	1	0.00056966	-0.0002979
GCT	tRNA_size	-2.0474e-05	1.37439129090159	0.23334	1	0.0012328	0.00036577
GC	AAA	0.1704	40.2490546672697	0.83518	0.412601085437793	3.7595e-05	-0.00083043
GC	AAC	-0.26384	40.6546516585436	0.7218	0.413583740748241	0.00011009	-0.00075787
GC	AAG	-0.18046	40.5993995343881	0.82564	0.412679773449889	4.2143e-05	-0.00082588
GC	AAT	0.25921	40.1339827475387	0.72551	0.413537664998635	0.00010705	-0.00076091
GC	ACA	0.71813	39.6676634258825	0.44497	0.413212337022733	0.00050654	-0.00036108
GC	ACC	-0.22584	40.6231116569567	0.75129	0.412093830939421	8.7231e-05	-0.00078075
GC	ACG	0.27189	40.2227219594128	0.73237	0.408457945923981	0.00010156	-0.00076641
GC	ACT	-0.35747	40.8861179044816	0.58653	0.407208106155421	0.00025684	-0.00061099
GC	AGA	-0.39716	41.0894121693567	0.22072	0.399510252134695	0.0013015	0.00043461
GC	AGC	-0.0052557	40.4147414680704	0.99456	0.411402398612501	4.0318e-08	-0.00086802
GC	AGG	2.4844	38.9507968235889	0.010101	0.401541679456189	0.0057299	0.0048668
GC	AGT	-0.13886	40.5256735812551	0.89285	0.41037172994159	1.5756e-05	-0.00085229
GC	ATA	1.1866	39.7197219698912	0.41643	0.414061208857541	0.00057331	-0.00029425
GC	ATC	-0.35474	40.7794058604975	0.59389	0.41431041478032	0.00024687	-0.00062097
GC	ATG	-54.948	95.186968156595	0.20889	0.413956928900839	0.0013704	0.00050354
GC	ATT	0.17874	40.1653386139605	0.83584	0.412515215857035	3.7288e-05	-0.00083074
GC	CAA	-0.13773	40.5508886710959	0.83697	0.410212010427218	3.677e-05	-0.00083125
GC	CAC	0.075696	40.3491956133519	0.91753	0.41067405607769	9.3117e-06	-0.00085874
GC	CAG	0.13043	40.2840355217586	0.84529	0.410273499432866	3.3066e-05	-0.00083496
GC	CAT	-0.10276	40.5271436032703	0.88926	0.410456390054604	1.6836e-05	-0.0008512
GC	CCA	-0.2207	40.6769070987338	0.69964	0.409851859643449	0.00012925	-0.00073869
GC	CCC	0.43661	40.088721032324	0.56826	0.40998299340466	0.00028272	-0.00058509
GC	CCG	0.17964	40.274042408254	0.8161	0.409717435272587	4.697e-05	-0.00082104
GC	CCT	-0.31732	40.8172647272762	0.72645	0.409664837284078	0.00010629	-0.00076167
GC	CGA	-1.6596	42.1986981375648	0.064005	0.409284601823007	0.0029747	0.0021092
GC	CGC	0.23109	40.2036515140311	0.6389	0.407545112470276	0.0001912	-0.00067669
GC	CGG	0.20874	40.2591157479189	0.78768	0.409623487046717	6.2988e-05	-0.00080501
GC	CGT	1.8124	38.6508890689993	0.072807	0.400571439279881	0.0027912	0.0019256
GC	CTA	-0.44227	40.6561992273533	0.77314	0.411125443493101	7.2162e-05	-0.00079583
GC	CTC	0.23419	40.1942154211021	0.6881	0.407989755267921	0.00013994	-0.000728
GC	CTG	-0.13895	40.5582262632884	0.7821	0.412087395117241	6.643e-05	-0.00080157
GC	CTT	1.4753	38.7187279396253	0.13423	0.400821197784647	0.0019459	0.0010796
GC	GAA	-0.36918	40.8117618719742	0.61944	0.407901666745966	0.00021419	-0.00065368
GC	GAC	0.10955	40.3188977115783	0.87955	0.410264516052059	1.9941e-05	-0.0008481
GC	GAG	0.36768	40.0761392855094	0.62065	0.407915837653551	0.0002127	-0.00065517
GC	GAT	-0.11815	40.5473478622219	0.87027	0.410178343451561	2.3163e-05	-0.00084487
GC	GCA	0.88095	39.5056234926356	0.31967	0.412260270485555	0.00085965	-7.6607e-06
GC	GCC	-0.25552	40.6514669136486	0.71108	0.412378942241967	0.00011914	-0.00074881
GC	GCG	0.40216	40.1581934396063	0.64762	0.407576048018194	0.00018141	-0.00068649
GC	GCT	-0.58394	41.2284049198342	0.38918	0.404058949168656	0.00064373	-0.00022377
GC	GGA	0.67917	39.6390617788271	0.44622	0.409574120619716	0.00050376	-0.00036385
GC	GGC	0.016988	40.3923344718891	0.97437	0.41122269322657	8.9615e-07	-0.00086716
GC	GGG	0.90907	39.9948605194159	0.4995	0.405766399054759	0.00039593	-0.00047178
GC	GGT	-0.42196	40.9647433324466	0.43425	0.404132818291805	0.00053084	-0.00033675
GC	GTA	0.67702	39.978531073195	0.53852	0.413415229675637	0.00032846	-0.00053931
GC	GTC	-1.5185	41.9573463021416	0.087474	0.416679579213606	0.0025328	0.001667
GC	GTG	0.29572	40.132966633235	0.60774	0.407779625212839	0.00022878	-0.00063907
GC	GTT	0.1243	40.2368018955309	0.80892	0.412980931688451	5.0781e-05	-0.00081723
GC	TAA	-0.077889	40.5087672026281	0.9221	0.410989062176199	8.3047e-06	-0.00085974
GC	TAC	-0.11475	40.5208174536191	0.87277	0.412228923203054	2.2269e-05	-0.00084577
GC	TAG	-1.5777	41.826701964892	0.1871	0.408491753249777	0.0015102	0.00064347
GC	TAT	0.085898	40.3229714907695	0.90434	0.41201060611997	1.2543e-05	-0.0008555
GC	TCA	0.11138	40.2790550150906	0.80988	0.41278829644098	5.0263e-05	-0.00081775
GC	TCC	-0.15823	40.542175303601	0.83088	0.412420276194979	3.9612e-05	-0.00082841
GC	TCG	0.21375	40.2021424920848	0.72417	0.408657459585079	0.00010814	-0.00075982
GC	TCT	-0.58781	41.2587824391605	0.41395	0.407883979553936	0.00057945	-0.0002881
GC	TGA	0.53744	39.9984233665751	0.61158	0.407811002309238	0.00022393	-0.00064393
GC	TGC	0.55697	39.9556180111384	0.54466	0.406595364958107	0.00031864	-0.00054914
GC	TGG	-1.0951	41.3999296402712	0.94029	0.411874715643175	4.8724e-06	-0.00086318
GC	TGT	-0.57327	40.9513840026262	0.53921	0.407112098475192	0.00032736	-0.00054042
GC	TTA	0.008598	40.4012854784008	0.97335	0.411646833247429	9.6912e-07	-0.00086709
GC	TTC	-0.59551	40.9323872155375	0.58963	0.413005169243737	0.00025262	-0.00061522
GC	TTG	-0.23001	40.6850345110476	0.62514	0.412555195127271	0.00020728	-0.00066059
GC	TTT	0.55178	39.7968791331164	0.61713	0.412867312059639	0.00021702	-0.00065085
GGA	avg_GC3s	0.00064397	1.145855326138	0.93211	1	6.3028e-06	-0.00086175
GGA	Carbon_Breadth	4.679e-05	1.11357335716032	0.94933	1	4.7539e-06	-0.0011717
GGA	CDS_count	1.2096e-06	1.13880086358427	0.42441	1	0.00055397	-0.00031361
GGA	Complete	-0.025616	1.170565240542	0.33038	1	0.00082242	-4.4921e-05
GGA	Duplicated	0.0088314	1.14584039396663	0.72704	1	0.00010581	-0.00076216
GGA	Fragmented	0.12175	1.14416691575485	0.12407	1	0.0020519	0.0011857
GGA	GC	2.6597e-05	1.14505154812141	0.88294	1	1.883e-05	-0.00084921
GGA	Missing	0.024393	1.14540602059369	0.48632	1	0.0004208	-0.00044689
GGA	N50	-5.8532e-10	1.14626512937978	0.76861	1	7.5162e-05	-0.00079283
GGA	N_BUSCOs	-1.2394e-05	1.17138758156982	0.31847	1	0.0008639	-3.404e-06
GGA	Nitrogen_Breadth	0.0020711	1.1104181775555	0.3058	1	0.0012338	5.8744e-05
GGA	Ns_per_100_kbp	2.0407e-06	1.14602610549096	0.61427	1	0.00022057	-0.0006473
GGA	Number_contigs	1.2455e-06	1.14539781353564	0.37158	1	0.0006931	-0.00017435
GGA	Single	-0.016584	1.16142019935362	0.35308	1	0.00074861	-0.00011879
GGA	s_val	-0.0067524	1.15092437135323	0.41264	1	0.0005827	-0.00028485
GGA	tRNA_size	-3.4671e-06	1.14694563194877	0.77807	1	6.8977e-05	-0.00079902
GGC	avg_GC3s	-0.001693	1.12343375467744	0.89868	1	1.4081e-05	-0.00085396
GGC	Carbon_Breadth	-0.00069529	1.18692424813576	0.58364	1	0.00035354	-0.00082252
GGC	CDS_count	1.1124e-06	1.11605621606429	0.67624	1	0.00015144	-0.00071649
GGC	Complete	0.011138	1.11213881503194	0.80988	1	5.0262e-05	-0.00081775
GGC	Duplicated	0.0073234	1.12255413511097	0.86929	1	2.3517e-05	-0.00084452
GGC	Fragmented	-0.032566	1.12329315370951	0.81518	1	4.7449e-05	-0.00082057
GGC	GC	-7.1679e-05	1.12561648717973	0.8215	1	4.4204e-05	-0.00082381
GGC	Missing	-0.011988	1.12311853223263	0.84579	1	3.2852e-05	-0.00083518
GGC	N50	-5.4163e-11	1.12278918555862	0.98765	1	2.0803e-07	-0.00086785
GGC	N_BUSCOs	5.0236e-06	1.11252742202655	0.81822	1	4.5873e-05	-0.00082214
GGC	Nitrogen_Breadth	-0.0013593	1.18377910952409	0.69656	1	0.000179	-0.00099726
GGC	Ns_per_100_kbp	-2.9456e-07	1.12278601533265	0.96701	1	1.4853e-06	-0.00086657
GGC	Number_contigs	1.2629e-06	1.12205631764185	0.60655	1	0.00023031	-0.00063755
GGC	Single	0.0018132	1.12110013291989	0.95398	1	2.8924e-06	-0.00086516
GGC	s_val	0.009156	1.11624111366501	0.5277	1	0.00034629	-0.00052147
GGC	tRNA_size	2.1983e-05	1.11745143123398	0.30957	1	0.00089628	2.9e-05
GGG	avg_GC3s	0.00098312	0.468714775494311	0.85293	1	2.9846e-05	-0.00083818
GGG	Carbon_Breadth	-0.00020583	0.478385843853365	0.68283	1	0.00019652	-0.00097972
GGG	CDS_count	-1.1829e-07	0.469812013098934	0.91135	1	1.0764e-05	-0.00085728
GGG	Complete	0.0016771	0.467496212769268	0.92764	1	7.1628e-06	-0.00086089
GGG	Duplicated	0.00072486	0.46907581036379	0.96743	1	1.4482e-06	-0.00086661
GGG	Fragmented	0.005678	0.469007184370571	0.91861	1	9.0669e-06	-0.00085898
GGG	GC	3.0426e-05	0.467891250869841	0.81025	1	5.0065e-05	-0.00081795
GGG	Missing	0.00037319	0.469086908204423	0.98789	1	2.0011e-07	-0.00086786
GGG	N50	6.6984e-12	0.469095798578744	0.99617	1	2e-08	-0.00086804
GGG	N_BUSCOs	5.7556e-07	0.46792359662589	0.94736	1	3.7851e-06	-0.00086427
GGG	Nitrogen_Breadth	0.00054456	0.475844154425572	0.69399	1	0.00018221	-0.00099404
GGG	Ns_per_100_kbp	1.2984e-06	0.469046726483247	0.64764	1	0.00018139	-0.00068651
GGG	Number_contigs	4.0324e-07	0.468868309865776	0.68013	1	0.0001476	-0.00072033
GGG	Single	0.00053668	0.468602033684518	0.96584	1	1.5929e-06	-0.00086646
GGG	s_val	0.0042751	0.466047086974532	0.45972	1	0.00047455	-0.00039309
GGG	tRNA_size	2.6177e-06	0.468463772878046	0.76166	1	7.9884e-05	-0.0007881
GGT	avg_GC3s	-0.00019685	1.25611168475282	0.98768	1	2.0694e-07	-0.00086785
GGT	Carbon_Breadth	0.00077191	1.21681114045209	0.52407	1	0.00047767	-0.00069824
GGT	CDS_count	-1.9704e-06	1.26793489764288	0.44054	1	0.00051648	-0.00035113
GGT	Complete	0.011811	1.24475695743213	0.79025	1	6.1437e-05	-0.00080657
GGT	Duplicated	-0.014911	1.25648364785458	0.72683	1	0.00010598	-0.00076198
GGT	Fragmented	-0.090274	1.25747284119151	0.49927	1	0.00039635	-0.00047136
GGT	GC	6.3247e-06	1.25578425950224	0.98344	1	3.7411e-07	-0.00086768
GGT	Missing	-0.011454	1.25636376803213	0.84637	1	3.2602e-05	-0.00083543
GGT	N50	7.0315e-10	1.25584397926844	0.83406	1	3.8112e-05	-0.00082991
GGT	N_BUSCOs	6.2495e-06	1.24328734265487	0.76562	1	7.7174e-05	-0.00079081
GGT	Nitrogen_Breadth	-0.001045	1.2246469456407	0.75361	1	0.00011597	-0.0010604
GGT	Ns_per_100_kbp	-3.3176e-06	1.25616506996974	0.6272	1	0.00020482	-0.00066306
GGT	Number_contigs	-2.7465e-06	1.25759685567753	0.24279	1	0.0011841	0.0003171
GGT	Single	0.012845	1.24417338074915	0.6699	1	0.0001578	-0.00071012
GGT	s_val	-0.0064058	1.26060594466629	0.64506	1	0.00018426	-0.00068364
GGT	tRNA_size	-1.9952e-05	1.2608663440505	0.33628	1	0.00080261	-6.4746e-05
GTA	avg_GC3s	0.0014471	0.639600003036443	0.81978	1	4.5074e-05	-0.00082294
GTA	Carbon_Breadth	0.00051286	0.594738774797258	0.39206	1	0.00086194	-0.00031352
GTA	CDS_count	-1.1998e-06	0.647409794813708	0.34571	1	0.00077186	-9.5525e-05
GTA	Complete	0.0060801	0.634357920060966	0.78341	1	6.5615e-05	-0.00080238
GTA	Duplicated	-0.015969	0.64064398520481	0.45256	1	0.00048989	-0.00037774
GTA	Fragmented	-0.019499	0.640474104307733	0.76956	1	7.4526e-05	-0.00079346
GTA	GC	4.6929e-05	0.638302834859329	0.75718	1	8.3016e-05	-0.00078497
GTA	Missing	-0.0071031	0.640367402475503	0.80939	1	5.0528e-05	-0.00081748
GTA	N50	1.2768e-09	0.639816623729676	0.44498	1	0.00050651	-0.0003611
GTA	N_BUSCOs	2.8015e-06	0.634449051393088	0.78848	1	6.2504e-05	-0.0008055
GTA	Nitrogen_Breadth	0.000489	0.59793237330973	0.7665	1	0.0001038	-0.0010726
GTA	Ns_per_100_kbp	-1.3186e-06	0.6402152315425	0.69837	1	0.0001304	-0.00073754
GTA	Number_contigs	-1.0031e-06	0.640733975804612	0.39181	1	0.00063663	-0.00023088
GTA	Single	0.010121	0.630817280374365	0.50008	1	0.00039486	-0.00047285
GTA	s_val	-0.0022946	0.641800855331558	0.74046	1	9.5285e-05	-0.00077269
GTA	tRNA_size	-8.9822e-06	0.642338519875333	0.38485	1	0.00065559	-0.0002119
GTC	avg_GC3s	-0.0028993	1.03289803764442	0.73237	1	0.00010156	-0.00076641
GTC	Carbon_Breadth	-0.00032551	1.08427906266861	0.68776	1	0.00019012	-0.00098613
GTC	CDS_count	1.1687e-06	1.02471108789129	0.49143	1	0.00041104	-0.00045666
GTC	Complete	-0.0061415	1.03763321319618	0.83521	1	3.7579e-05	-0.00083044
GTC	Duplicated	0.009947	1.03146972324831	0.72594	1	0.0001067	-0.00076127
GTC	Fragmented	0.03406	1.03122650852095	0.70143	1	0.00012765	-0.0007403
GTC	GC	-9.0657e-05	1.03536344866045	0.65451	1	0.00017389	-0.00069401
GTC	Missing	0.0060917	1.03159416032187	0.87683	1	2.0861e-05	-0.00084718
GTC	N50	-9.5234e-11	1.03179486521906	0.96596	1	1.5817e-06	-0.00086647
GTC	N_BUSCOs	-3.0505e-06	1.03799131219714	0.82676	1	4.1598e-05	-0.00082642
GTC	Nitrogen_Breadth	-0.00035516	1.08232833720987	0.8732	1	2.9982e-05	-0.0011465
GTC	Ns_per_100_kbp	2.4381e-06	1.03167342145772	0.59137	1	0.00025026	-0.00061758
GTC	Number_contigs	1.2416e-06	1.0310629355992	0.42714	1	0.00054748	-0.0003201
GTC	Single	-0.0074173	1.03861838447912	0.7112	1	0.00011904	-0.00074891
GTC	s_val	0.0023567	1.03008730310552	0.7988	1	5.6424e-05	-0.00081158
GTC	tRNA_size	6.6466e-06	1.03015957180939	0.63001	1	0.0002015	-0.00066638
GTG	avg_GC3s	-0.0015268	0.957114326505841	0.89465	1	1.5228e-05	-0.00085281
GTG	Carbon_Breadth	-0.00090274	1.03207771417764	0.41618	1	0.00077791	-0.00039765
GTG	CDS_count	6.3459e-07	0.952687267105672	0.78354	1	6.5533e-05	-0.00080247
GTG	Complete	-0.0081515	0.964303299433087	0.83911	1	3.5797e-05	-0.00083223
GTG	Duplicated	0.0054889	0.956354624744346	0.8869	1	1.7567e-05	-0.00085047
GTG	Fragmented	0.028173	0.956071041760594	0.81561	1	4.7224e-05	-0.00082079
GTG	GC	-3.0574e-05	0.957732014121526	0.91164	1	1.0695e-05	-0.00085735
GTG	Missing	0.013203	0.956140835275833	0.80489	1	5.2988e-05	-0.00081502
GTG	N50	-1.3135e-09	0.95687665286732	0.66512	1	0.0001627	-0.00070522
GTG	N_BUSCOs	-4.0448e-06	0.964770323802782	0.83102	1	3.9546e-05	-0.00082847
GTG	Nitrogen_Breadth	-0.000963	1.02663032951873	0.75229	1	0.00011726	-0.0010591
GTG	Ns_per_100_kbp	1.2438e-06	0.956471008946775	0.8404	1	3.5217e-05	-0.00083281
GTG	Number_contigs	8.3041e-07	0.956047539205083	0.69616	1	0.00013242	-0.00073552
GTG	Single	-0.0058742	0.961944183979641	0.82929	1	4.037e-05	-0.00082765
GTG	s_val	0.006368	0.951975818415433	0.61252	1	0.00022275	-0.00064511
GTG	tRNA_size	9.2432e-06	0.95428160209512	0.62229	1	0.00021071	-0.00065716
GTT	avg_GC3s	0.00131	1.36693033653061	0.92262	1	8.1933e-06	-0.00085986
GTT	Carbon_Breadth	0.00057194	1.28685699159954	0.65923	1	0.00022889	-0.00094731
GTT	CDS_count	-6.9169e-07	1.3716178506042	0.79797	1	5.6901e-05	-0.00081111
GTT	Complete	0.0053149	1.36236555978572	0.9099	1	1.1122e-05	-0.00085692
GTT	Duplicated	0.00062587	1.36742164962438	0.98894	1	1.6692e-07	-0.00086789
GTT	Fragmented	-0.043499	1.36813329280352	0.75824	1	8.2272e-05	-0.00078571
GTT	GC	4.1242e-05	1.36580528014544	0.89817	1	1.4221e-05	-0.00085382
GTT	Missing	-0.0079591	1.36766890392009	0.89871	1	1.4072e-05	-0.00085397
GTT	N50	1.9685e-10	1.36738699413716	0.95578	1	2.6705e-06	-0.00086538
GTT	N_BUSCOs	2.9132e-06	1.3614982118431	0.89547	1	1.4992e-05	-0.00085305
GTT	Nitrogen_Breadth	0.00059934	1.29032659193442	0.86644	1	3.3294e-05	-0.0011431
GTT	Ns_per_100_kbp	-2.6927e-06	1.36754602657531	0.70937	1	0.00012062	-0.00074733
GTT	Number_contigs	-1.162e-06	1.36810128845831	0.64038	1	0.00018951	-0.00067838
GTT	Single	0.0016617	1.3659060299995	0.95842	1	2.3609e-06	-0.00086569
GTT	s_val	-0.0068617	1.3723367128163	0.64082	1	0.00018901	-0.00067888
GTT	tRNA_size	-7.5535e-06	1.36926950095597	0.73075	1	0.00010284	-0.00076513
Missing	AAA	-0.0044431	0.0341542858624983	0.43816	0.642657323243882	0.00052188	-0.00034572
Missing	AAC	0.0029699	0.0272295243255445	0.55917	0.642429776130383	0.00029622	-0.00057158
Missing	AAG	0.0046047	0.0251229330832644	0.42163	0.642588023379271	0.00056064	-0.00030693
Missing	AAT	-0.0029225	0.0330950908864047	0.56408	0.642457948516617	0.00028888	-0.00057892
Missing	ACA	-0.0079487	0.038199070309634	0.22301	0.642291247173314	0.0012887	0.00042175
Missing	ACC	0.0033597	0.0268495650373585	0.49146	0.642298017341127	0.00041097	-0.00045673
Missing	ACG	0.00049037	0.0296401270056309	0.92884	0.643832812998616	6.9254e-06	-0.00086112
Missing	ACT	0.00066415	0.0291241800029662	0.88231	0.64431773275123	1.9034e-05	-0.00084901
Missing	AGA	-0.0021173	0.0334746192161978	0.3674	0.64072943236524	0.0007053	-0.00016215
Missing	AGC	-0.00059554	0.0304469588104379	0.91037	0.644155456542223	1.1004e-05	-0.00085704
Missing	AGG	0.0058926	0.0264980865018804	0.38748	0.641219713749362	0.00064837	-0.00021913
Missing	AGT	0.00041038	0.0296590006424537	0.95423	0.644159213806818	2.8603e-06	-0.00086519
Missing	ATA	-0.0058685	0.0334308872314059	0.57663	0.643300424791408	0.00027067	-0.00059715
Missing	ATC	0.0017268	0.0281731193356923	0.7042	0.643064611606352	0.00012517	-0.00074278
Missing	ATG	-0.073683	0.103446556304153	0.79047	0.644162340310815	6.1309e-05	-0.00080669
Missing	ATT	-0.00099829	0.0313447054241392	0.86351	0.643578306202338	2.5664e-05	-0.00084237
Missing	CAA	-0.0016448	0.0316478509195161	0.72438	0.642670012122215	0.00010797	-0.00075999
Missing	CAC	0.0001425	0.0298750667918386	0.97736	0.643918333940397	6.9934e-07	-0.00086736
Missing	CAG	0.0017633	0.0282600008734388	0.70503	0.642580702709253	0.00012443	-0.00074352
Missing	CAT	4.8007e-05	0.0299392942798818	0.99244	0.643980387795983	7.7868e-08	-0.00086798
Missing	CCA	-0.0037094	0.0343971900017899	0.35516	0.639615061504243	0.00074216	-0.00012525
Missing	CCC	0.0040809	0.0269913360971554	0.44143	0.639750241930496	0.00051446	-0.00035315
Missing	CCG	9.0626e-05	0.0299215189189313	0.98651	0.643958344997931	2.481e-07	-0.00086781
Missing	CCT	0.0036194	0.0253801822437653	0.56103	0.643641189702719	0.00029342	-0.00057438
Missing	CGA	0.011505	0.0177494454746436	0.084326	0.631385104540562	0.0025841	0.0017183
Missing	CGC	-0.0018799	0.0317599003929956	0.58803	0.643983663807054	0.00025479	-0.00061304
Missing	CGG	0.0040885	0.0269137649753839	0.45378	0.643353209573486	0.00048723	-0.0003804
Missing	CGT	0.0015545	0.0284717824571281	0.82747	0.64421038597731	4.1249e-05	-0.00082677
Missing	CTA	0.0057482	0.0267923966312128	0.58612	0.645374596974371	0.00025741	-0.00061042
Missing	CTC	0.0014198	0.0286472209134719	0.72941	0.642702353955964	0.00010391	-0.00076406
Missing	CTG	0.003077	0.0266895559828018	0.38102	0.640587779034262	0.00066621	-0.00020126
Missing	CTT	0.013015	0.0149103666715791	0.059972	0.64070321068429	0.0030679	0.0022026
Missing	GAA	-0.0021319	0.0322732797130948	0.68286	0.642830036502661	0.00014495	-0.00072298
Missing	GAC	0.00015698	0.0298590741967898	0.9748	0.643902569400317	8.6686e-07	-0.00086719
Missing	GAG	0.0021573	0.0279939121773692	0.67911	0.642821349635139	0.0001486	-0.00071932
Missing	GAT	-0.0001043	0.0301120515958622	0.98327	0.643923554346371	3.8206e-07	-0.00086767
Missing	GCA	-0.0046788	0.0347880060625344	0.4452	0.643740674687295	0.00050603	-0.00036159
Missing	GCC	0.00089258	0.0291496122999764	0.85009	0.643588491716162	3.1022e-05	-0.00083701
Missing	GCG	0.0020321	0.0286758612628518	0.73776	0.643621088373018	9.7352e-05	-0.00077062
Missing	GCT	0.00080349	0.0288845630189879	0.86307	0.644399105121716	2.5832e-05	-0.0008422
Missing	GGA	0.0092196	0.0194794205826532	0.13603	0.640874465154236	0.001928	0.0010616
Missing	GGC	-0.0014082	0.0315538447324692	0.69819	0.644786241628553	0.00013057	-0.00073737
Missing	GGG	-0.00064858	0.0302971883830024	0.94407	0.643905320467819	4.2746e-06	-0.00086378
Missing	GGT	-0.0017206	0.0321892423297247	0.64639	0.642518428641467	0.00018278	-0.00068512
Missing	GTA	0.00015313	0.0298951317307579	0.98403	0.644004008744229	3.4809e-07	-0.00086771
Missing	GTC	0.00017105	0.0298175495218923	0.9773	0.643946519705747	7.0338e-07	-0.00086735
Missing	GTG	0.002459	0.0276510844272153	0.53867	0.641785525248968	0.00032822	-0.00053955
Missing	GTT	-0.0019676	0.0327055872003813	0.57692	0.642494656626555	0.00027026	-0.00059757
Missing	TAA	-0.0036683	0.0345487322421868	0.49633	0.642286834920081	0.00040181	-0.0004659
Missing	TAC	0.0021347	0.027937207731538	0.66496	0.642979261774711	0.00016286	-0.00070505
Missing	TAG	0.003456	0.0268785767882094	0.67544	0.643684604527756	0.00015223	-0.00071569
Missing	TAT	-0.0020849	0.0321161852252362	0.6716	0.643001009965921	0.00015608	-0.00071184
Missing	TCA	-0.0045822	0.0353288691873049	0.15124	0.641062285768613	0.0017871	0.00092057
Missing	TCC	0.0055863	0.0253720137811838	0.26971	0.641725146619363	0.0010574	0.00019027
Missing	TCG	-0.00066111	0.0306602088474433	0.87451	0.644247098411177	2.1662e-05	-0.00084638
Missing	TCT	0.0050513	0.0227703933115752	0.30211	0.644297075967519	0.00092434	5.7082e-05
Missing	TGA	0.0044437	0.0265334473085822	0.54553	0.642646656897748	0.00031727	-0.00055051
Missing	TGC	0.0013206	0.0288938043479768	0.83538	0.643476754487403	3.7501e-05	-0.00083052
Missing	TGG	0.13625	-0.0931905044561969	0.16308	0.639992996954749	0.0016881	0.00082149
Missing	TGT	-0.00050948	0.0304671911926751	0.9369	0.643782590881061	5.4422e-06	-0.00086261
Missing	TTA	-0.0018622	0.0319841071726463	0.29703	0.64060086768348	0.00094396	7.6725e-05
Missing	TTC	0.0037715	0.0266841548826513	0.61697	0.643725789645546	0.00021721	-0.00065065
Missing	TTG	6.3672e-05	0.0299178337997894	0.98397	0.64397534471752	3.5041e-07	-0.0008677
Missing	TTT	-0.003455	0.0338318529634795	0.64676	0.64375270836741	0.00018236	-0.00068554
N50	AAA	49912	239493.630536417	0.37172	0.529753009514387	0.00069269	-0.00017476
N50	AAC	-40722	324350.713755783	0.41576	0.527988095514462	0.00057498	-0.00029257
N50	AAG	-48938	338003.368727556	0.38116	0.529712283598387	0.00066583	-0.00020165
N50	AAT	41150	242777.29292586	0.40918	0.527979706739966	0.0005914	-0.00027615
N50	ACA	63278	221003.497308954	0.32186	0.528461850406898	0.00085191	-1.5409e-05
N50	ACC	-43726	327419.360673938	0.36364	0.528369055949244	0.00071646	-0.00015098
N50	ACG	-16313	297935.699442969	0.76209	0.527567879209292	7.959e-05	-0.0007884
N50	ACT	17975	262757.435264209	0.68484	0.527614107790574	0.00014305	-0.00072488
N50	AGA	5525.4	277176.16509703	0.80681	0.527532905813655	5.1932e-05	-0.00081608
N50	AGC	-18840	300612.098876571	0.71744	0.527409355307812	0.00011372	-0.00075424
N50	AGG	23115	272518.381524481	0.72759	0.526472378956789	0.00010537	-0.0007626
N50	AGT	-41528	320010.273083661	0.55321	0.527648576529797	0.00030529	-0.0005625
N50	ATA	28986	269374.944709238	0.77402	0.527886469762759	7.1589e-05	-0.0007964
N50	ATC	-42782	331379.586712934	0.33998	0.52784088258218	0.00079041	-7.6959e-05
N50	ATG	4014300	-3715655.63179845	0.15857	0.527309703910138	0.0017248	0.00085826
N50	ATT	63254	200429.940965882	0.27281	0.527565592660508	0.0010438	0.00017666
N50	CAA	23663	262540.713253317	0.6036	0.527920321033646	0.00023411	-0.00063374
N50	CAC	-22180	304652.001589666	0.65335	0.527552819107835	0.00017515	-0.00069276
N50	CAG	-23330	309277.740150878	0.60822	0.527925524108927	0.00022818	-0.00063968
N50	CAT	24013	259434.734312264	0.63008	0.527517392502143	0.00020142	-0.00066646
N50	CCA	-5565.7	292851.014053617	0.88692	0.527923727867552	1.7561e-05	-0.00085048
N50	CCC	-11963	295146.693983986	0.81808	0.527383390626394	4.5945e-05	-0.00082207
N50	CCG	-35516	314089.845756552	0.49826	0.527054587585466	0.00039822	-0.00046949
N50	CCT	79197	185406.395665056	0.19562	0.525450421620001	0.0014534	0.0005866
N50	CGA	-31549	320131.999789435	0.61943	0.527386000790914	0.0002142	-0.00065367
N50	CGC	-3800.8	289801.865122332	0.9102	0.527621186457215	1.1048e-05	-0.000857
N50	CGG	-38774	315297.268457863	0.46421	0.525492615246657	0.00046514	-0.00040251
N50	CGT	52136	235195.676680317	0.45233	0.527076527119418	0.00049039	-0.00037724
N50	CTA	10009	280706.874995351	0.92323	0.52756217511069	8.0637e-06	-0.00085998
N50	CTC	-12312	297970.754263078	0.75777	0.527560419524291	8.26e-05	-0.00078538
N50	CTG	-17100	304670.326823933	0.61751	0.526465386530186	0.00021655	-0.00065132
N50	CTT	42379	237109.248680596	0.5302	0.526001576034916	0.00034211	-0.00052565
N50	GAA	14270	271005.901067585	0.77882	0.527900646506299	6.85e-05	-0.0007995
N50	GAC	-18638	302201.153943562	0.70287	0.527678555689284	0.00012635	-0.00074159
N50	GAG	-14126	299359.712796779	0.78087	0.527903111107178	6.7204e-05	-0.00080079
N50	GAT	18519	265161.774300229	0.70489	0.527674276457252	0.00012456	-0.00074339
N50	GCA	50192	234822.093011835	0.40294	0.526320841766234	0.00060732	-0.0002602
N50	GCC	-21935	307046.235884472	0.63738	0.527682696427471	0.00019294	-0.00067495
N50	GCG	-28428	304644.970417038	0.63334	0.52739296631218	0.0001976	-0.00067029
N50	GCT	9649.7	272958.116598409	0.8334	0.52788018899171	3.8422e-05	-0.0008296
N50	GGA	48157	231324.412900463	0.42608	0.524266835662874	0.00055	-0.00031758
N50	GGC	-2872.3	289435.747657287	0.93589	0.527686416565895	5.6189e-06	-0.00086243
N50	GGG	-68598	318396.226045274	0.45082	0.526194930936177	0.00049365	-0.00037398
N50	GGT	-3058.7	290160.07468923	0.93366	0.527717160869017	6.0165e-06	-0.00086203
N50	GTA	93645	226734.178405873	0.21043	0.526522308906123	0.0013612	0.00049429
N50	GTC	-36817	323992.618041939	0.53657	0.527842756001841	0.00033163	-0.00053613
N50	GTG	-16247	301837.824014749	0.67821	0.527514283539315	0.00014949	-0.00071844
N50	GTT	5377.3	278854.920786496	0.87688	0.527783498712212	2.0843e-05	-0.00084719
N50	TAA	22723	257984.749175557	0.67081	0.527781483951377	0.00015688	-0.00071104
N50	TAC	-35783	320900.762761999	0.46016	0.52788433468961	0.00047362	-0.00039402
N50	TAG	-22196	306183.150162812	0.78428	0.52793479667304	6.5077e-05	-0.00080292
N50	TAT	36311	249465.94665907	0.45249	0.52790834678963	0.00049004	-0.00037759
N50	TCA	23838	258565.325863561	0.44732	0.528303059803312	0.00050135	-0.00036627
N50	TCC	-24777	306929.584477736	0.62007	0.528366717454415	0.00021342	-0.00065445
N50	TCG	-7150.1	293444.073766935	0.86177	0.52762165546542	2.633e-05	-0.0008417
N50	TCT	48447	216931.841933764	0.31666	0.526355176044386	0.00087039	3.0943e-06
N50	TGA	4425.4	282804.363284525	0.95103	0.52778115308324	3.2758e-06	-0.00086478
N50	TGC	-1906.6	287843.02665905	0.97561	0.5277711643376	8.1143e-07	-0.00086724
N50	TGG	222530	85061.5535904653	0.82012	0.52756578615184	4.4902e-05	-0.00082311
N50	TGT	14257	273003.519534576	0.82161	0.527745477293335	4.4148e-05	-0.00082387
N50	TTA	4813.8	281166.527968936	0.78325	0.528052998420379	6.5716e-05	-0.00080228
N50	TTC	-86284	362007.927581499	0.24651	0.530424547360699	0.0011656	0.00029854
N50	TTG	-18704	308453.506045857	0.55296	0.529621545882796	0.00030568	-0.00056211
N50	TTT	88970	187449.158942567	0.232	0.530588461165265	0.0012399	0.00037288
N_BUSCOs	AAA	15.624	2020.59903648603	0.38176	0.567363361505759	0.00066415	-0.00020333
N_BUSCOs	AAC	-9.5631	2044.15004152443	0.5489	0.566965049560335	0.00031197	-0.00055581
N_BUSCOs	AAG	-16.1	2052.26021079454	0.36741	0.567277103212403	0.00070526	-0.00016219
N_BUSCOs	AAT	9.3876	2025.28664423029	0.55484	0.567010997110133	0.00030279	-0.000565
N_BUSCOs	ACA	23.623	2010.84914992646	0.24678	0.566753841598307	0.0011643	0.00029721
N_BUSCOs	ACC	-10.983	2045.53572176444	0.47397	0.566777465155936	0.00044514	-0.00042253
N_BUSCOs	ACG	-3.1742	2037.52760737686	0.85362	0.568687233062364	2.9562e-05	-0.00083847
N_BUSCOs	ACT	-0.033004	2035.30294126604	0.99813	0.569156190051551	4.7502e-09	-0.00086805
N_BUSCOs	AGA	7.6134	2022.63509817318	0.29352	0.563368591195569	0.00095778	9.0552e-05
N_BUSCOs	AGC	0.42703	2034.93562184371	0.97949	0.569219652372394	5.741e-07	-0.00086748
N_BUSCOs	AGG	-23.986	2049.44144822763	0.25847	0.564719494834343	0.0011083	0.00024123
N_BUSCOs	AGT	-0.32514	2035.52522121	0.98841	0.569215427983698	1.8325e-07	-0.00086787
N_BUSCOs	ATA	15.25	2026.34549352256	0.63859	0.568335640761498	0.00019155	-0.00067634
N_BUSCOs	ATC	-7.0295	2042.64536190537	0.62278	0.567644632901234	0.00021012	-0.00065775
N_BUSCOs	ATG	348.98	1687.36298023467	0.69683	0.569592182711977	0.00013182	-0.00073613
N_BUSCOs	ATT	6.6205	2026.26532461822	0.7181	0.568120128965535	0.00011317	-0.00075479
N_BUSCOs	CAA	5.8735	2029.33202381552	0.68678	0.567231839000782	0.00014119	-0.00072674
N_BUSCOs	CAC	-1.2083	2036.2572167489	0.93887	0.568948375210779	5.1068e-06	-0.00086294
N_BUSCOs	CAG	-6.1996	2041.33389165089	0.66996	0.567130303208694	0.00015774	-0.00071018
N_BUSCOs	CAT	0.58116	2034.6083424868	0.97086	0.569053117053253	1.1589e-06	-0.0008669
N_BUSCOs	CCA	11.311	2021.73353544761	0.36561	0.563225699175316	0.0007106	-0.00015684
N_BUSCOs	CCC	-13.6	2045.2169830172	0.41216	0.563015853167437	0.0005839	-0.00028365
N_BUSCOs	CCG	-0.56577	2035.70306016871	0.97308	0.569104479316492	9.8872e-07	-0.00086707
N_BUSCOs	CCT	-9.2373	2047.03042674405	0.63643	0.569091720226954	0.00019403	-0.00067386
N_BUSCOs	CGA	-34.884	2072.40494533505	0.087208	0.556911981983713	0.0025371	0.0016712
N_BUSCOs	CGC	5.539	2030.09305118334	0.60806	0.569780235194481	0.00022838	-0.00063947
N_BUSCOs	CGG	-11.448	2043.81601383565	0.50024	0.567750218619897	0.00039456	-0.00047315
N_BUSCOs	CGT	-9.5386	2044.60014584766	0.66784	0.569298502213321	0.0001599	-0.00070802
N_BUSCOs	CTA	-28.475	2051.11123035596	0.3905	0.571414223309707	0.00064016	-0.00022734
N_BUSCOs	CTC	-6.03	2040.95033118386	0.63699	0.566966828987553	0.00019338	-0.00067451
N_BUSCOs	CTG	-8.3001	2044.11633806371	0.4485	0.565426174665061	0.00049873	-0.0003689
N_BUSCOs	CTT	-47.88	2090.68523367466	0.026345	0.563135079257834	0.004275	0.0034107
N_BUSCOs	GAA	7.5576	2027.15132567783	0.64203	0.567441678392084	0.00018764	-0.00068025
N_BUSCOs	GAC	-1.7969	2036.78911099793	0.90823	0.568807327077497	1.1539e-05	-0.00085651
N_BUSCOs	GAG	-7.644	2042.31829605461	0.63804	0.567427102273179	0.00019218	-0.00067571
N_BUSCOs	GAT	1.6254	2033.40119342414	0.91702	0.568840300974957	9.426e-06	-0.00085862
N_BUSCOs	GCA	12.581	2022.36047287136	0.51193	0.568965800142266	0.00037346	-0.00049427
N_BUSCOs	GCC	-4.4678	2039.47523723563	0.76329	0.568339107510279	7.876e-05	-0.00078923
N_BUSCOs	GCG	-6.2063	2039.26308205917	0.74423	0.568470690484666	9.2438e-05	-0.00077554
N_BUSCOs	GCT	0.31637	2034.82193902239	0.98275	0.56906084807354	4.0612e-07	-0.00086765
N_BUSCOs	GGA	-30.747	2070.303392979	0.11176	0.565852371363036	0.002194	0.0013278
N_BUSCOs	GGC	3.6908	2031.19195147345	0.74603	0.570250946941376	9.1089e-05	-0.00077689
N_BUSCOs	GGG	3.3989	2033.66663147117	0.9068	0.569079491240163	1.1903e-05	-0.00085614
N_BUSCOs	GGT	6.6991	2026.65952240323	0.56799	0.566513039961186	0.00028311	-0.0005847
N_BUSCOs	GTA	-0.05811	2035.2967715661	0.99806	0.569154472385734	5.1237e-09	-0.00086805
N_BUSCOs	GTC	-1.8904	2037.19587768247	0.92057	0.569047407931201	8.6354e-06	-0.00085941
N_BUSCOs	GTG	-8.7367	2043.5562405066	0.48465	0.565767453325009	0.00042405	-0.00044364
N_BUSCOs	GTT	7.402	2025.0234979307	0.5035	0.566702321730656	0.0003886	-0.00047912
N_BUSCOs	TAA	12.338	2019.88369033935	0.46807	0.567063156939493	0.00045714	-0.00041052
N_BUSCOs	TAC	-8.2924	2043.24069351486	0.59156	0.567353471868209	0.00025001	-0.00061783
N_BUSCOs	TAG	-9.3329	2043.64464415381	0.71838	0.568799290696897	0.00011294	-0.00075502
N_BUSCOs	TAT	8.141	2026.96435711405	0.59748	0.567378820926618	0.0002421	-0.00062575
N_BUSCOs	TCA	14.648	2018.16157766722	0.14297	0.565145482168927	0.0018617	0.00099524
N_BUSCOs	TCC	-17.91	2050.10923807157	0.26034	0.566081789605758	0.0010997	0.00023257
N_BUSCOs	TCG	1.2168	2034.03961705505	0.92608	0.569414294492019	7.4757e-06	-0.00086057
N_BUSCOs	TCT	-12.553	2053.24567888394	0.41556	0.57024278297761	0.00057546	-0.00029209
N_BUSCOs	TGA	-12.67	2045.10443762857	0.58195	0.56760819615615	0.00026319	-0.00060464
N_BUSCOs	TGC	-6.4353	2040.59646859628	0.7465	0.567887627672387	9.0742e-05	-0.00077723
N_BUSCOs	TGG	-430.2	2424.09993727472	0.16549	0.563080979758855	0.0016689	0.00080228
N_BUSCOs	TGT	4.3896	2031.16260830025	0.82777	0.568339094881019	4.1104e-05	-0.00082692
N_BUSCOs	TTA	7.1533	2027.56448635052	0.19984	0.563210361677677	0.0014263	0.00055944
N_BUSCOs	TTC	-16.131	2049.423413052	0.49643	0.569076991391206	0.00040163	-0.00046608
N_BUSCOs	TTG	-2.7933	2038.5713820903	0.78038	0.569196521191018	6.7512e-05	-0.00080049
N_BUSCOs	TTT	15.2	2018.38192634806	0.5215	0.569096938966525	0.00035679	-0.00051095
Nitrogen_Breadth	AAA	0.00075644	1.70809662138075	0.99643	0.32111671400276	2.3521e-08	-0.0011764
Nitrogen_Breadth	AAC	-0.052083	1.76076432049121	0.73402	0.319171158169914	0.0001359	-0.0010404
Nitrogen_Breadth	AAG	0.002646	1.70585966882949	0.98754	0.321138782650903	2.873e-07	-0.0011762
Nitrogen_Breadth	AAT	0.052873	1.65621465661601	0.72919	0.319142736308798	0.00014108	-0.0010352
Nitrogen_Breadth	ACA	0.023505	1.68600108218717	0.90391	0.320282449299672	1.7154e-05	-0.0011593
Nitrogen_Breadth	ACC	0.030283	1.67852677069822	0.83634	0.323053846783508	5.0231e-05	-0.0011262
Nitrogen_Breadth	ACG	0.090302	1.64267969177639	0.58093	0.319423503327595	0.00035865	-0.0008174
Nitrogen_Breadth	ACT	-0.098368	1.83628825639884	0.46893	0.321884523825973	0.00061723	-0.00055851
Nitrogen_Breadth	AGA	0.014638	1.68511817882657	0.8238	0.318040101396005	5.8357e-05	-0.001118
Nitrogen_Breadth	AGC	0.067389	1.65598155008135	0.6752	0.321174935737191	0.00020666	-0.00096957
Nitrogen_Breadth	AGG	0.42409	1.46563910667324	0.032455	0.305018039858568	0.0053702	0.0042001
Nitrogen_Breadth	AGT	-0.069061	1.76392606472842	0.74885	0.323497572866899	0.00012065	-0.0010557
Nitrogen_Breadth	ATA	0.26992	1.56364232584836	0.35295	0.314031005094348	0.0010152	-0.00016012
Nitrogen_Breadth	ATC	0.049609	1.65352723521817	0.71935	0.321957550711633	0.00015198	-0.0010243
Nitrogen_Breadth	ATG	10.387	-8.65376909271026	0.29425	0.322005638115809	0.0012941	0.00011915
Nitrogen_Breadth	ATT	-0.18849	1.96198150099965	0.29778	0.318102746885941	0.0012754	0.0001004
Nitrogen_Breadth	CAA	-0.068485	1.77440112999313	0.62014	0.323548445131492	0.00028916	-0.00088697
Nitrogen_Breadth	CAC	0.00065638	1.70820796088359	0.99653	0.321138384863642	2.2263e-08	-0.0011764
Nitrogen_Breadth	CAG	0.071651	1.63482358686226	0.60371	0.323713433343413	0.00031712	-0.00085898
Nitrogen_Breadth	CAT	0.0088905	1.69910885607489	0.95348	0.320896977659233	4.0065e-06	-0.0011725
Nitrogen_Breadth	CCA	-0.082516	1.80307968873126	0.48383	0.327028830368983	0.00057689	-0.0005989
Nitrogen_Breadth	CCC	0.10766	1.6262557058823	0.49962	0.326813978708135	0.00053634	-0.0006395
Nitrogen_Breadth	CCG	0.035942	1.67981194769029	0.81958	0.320847873093597	6.1235e-05	-0.0011152
Nitrogen_Breadth	CCT	0.015227	1.68942012002422	0.93484	0.321490723508957	7.8692e-06	-0.0011686
Nitrogen_Breadth	CGA	-0.02229	1.73284350377518	0.89845	0.3187578419075	1.9171e-05	-0.0011573
Nitrogen_Breadth	CGC	0.0066876	1.70234245065021	0.94691	0.32147343347278	5.2192e-06	-0.0011712
Nitrogen_Breadth	CGG	-0.18705	1.8512352537425	0.23184	0.306455185488365	0.0016814	0.00050691
Nitrogen_Breadth	CGT	-0.23723	1.94160271245428	0.24431	0.317638851086168	0.0015944	0.00041983
Nitrogen_Breadth	CTA	0.15707	1.62226815917131	0.62566	0.327360917794518	0.00028011	-0.00089603
Nitrogen_Breadth	CTC	0.011342	1.69767435006236	0.92467	0.32160174774681	1.0523e-05	-0.0011659
Nitrogen_Breadth	CTG	-0.031628	1.74497985282354	0.76046	0.318430305869608	0.00010941	-0.0010669
Nitrogen_Breadth	CTT	0.025161	1.68021801231474	0.90071	0.321637359571483	1.8325e-05	-0.0011581
Nitrogen_Breadth	GAA	-0.084569	1.79604578121503	0.58085	0.32162815622741	0.00035881	-0.00081724
Nitrogen_Breadth	GAC	-0.0021886	1.7107344309804	0.98837	0.32107508329718	2.5012e-07	-0.0011762
Nitrogen_Breadth	GAG	0.084795	1.62695007740363	0.57966	0.321616181951187	0.00036107	-0.00081497
Nitrogen_Breadth	GAT	0.0028186	1.70567558577643	0.98503	0.321061024939629	4.1435e-07	-0.0011761
Nitrogen_Breadth	GCA	0.12958	1.58291260605012	0.48802	0.318950987448373	0.00056592	-0.00060988
Nitrogen_Breadth	GCC	0.024495	1.68429791542275	0.86453	0.321650179241941	3.4262e-05	-0.0011422
Nitrogen_Breadth	GCG	0.059408	1.66918800270875	0.74323	0.321147375423799	0.00012631	-0.00105
Nitrogen_Breadth	GCT	-0.13514	1.89284291811463	0.3303	0.321986592998739	0.001115	-6.0168e-05
Nitrogen_Breadth	GGA	0.27549	1.40352217588095	0.13212	0.319575791836107	0.0026655	0.0014922
Nitrogen_Breadth	GGC	0.015967	1.69042642197762	0.88555	0.321660373885737	2.4387e-05	-0.0011521
Nitrogen_Breadth	GGG	0.22701	1.60236380235275	0.41929	0.326779075064507	0.00076757	-0.00040799
Nitrogen_Breadth	GGT	-0.15283	1.90254128549559	0.17099	0.329902360128846	0.0022038	0.00103
Nitrogen_Breadth	GTA	0.18397	1.59962526386572	0.41627	0.320378677750612	0.0007776	-0.00039796
Nitrogen_Breadth	GTC	0.090758	1.61256848078313	0.62825	0.321473934200798	0.00027593	-0.00090021
Nitrogen_Breadth	GTG	0.016876	1.69152639416187	0.88682	0.321665491162906	2.3844e-05	-0.0011526
Nitrogen_Breadth	GTT	-0.084366	1.82024648191958	0.43086	0.323705648361624	0.00073015	-0.00044546
Nitrogen_Breadth	TAA	-0.16933	1.91793617595472	0.30714	0.321119850364848	0.001227	5.1928e-05
Nitrogen_Breadth	TAC	0.014139	1.69431812563864	0.92411	0.321625832447007	1.0683e-05	-0.0011658
Nitrogen_Breadth	TAG	0.11681	1.60188827992027	0.63768	0.323914237416613	0.00026105	-0.00091511
Nitrogen_Breadth	TAT	-0.0098396	1.71820812715874	0.947	0.321474439411412	5.2017e-06	-0.0011713
Nitrogen_Breadth	TCA	-0.015766	1.72601296353514	0.86733	0.322121710026858	3.2848e-05	-0.0011436
Nitrogen_Breadth	TCC	0.12773	1.59660455562777	0.41183	0.324147207523415	0.00079252	-0.00038302
Nitrogen_Breadth	TCG	0.043457	1.6633129065908	0.72365	0.322368339113556	0.00014716	-0.0010291
Nitrogen_Breadth	TCT	-0.11676	1.87344602686861	0.43436	0.318608547596066	0.00071914	-0.00045648
Nitrogen_Breadth	TGA	0.24941	1.51191358537011	0.24521	0.317528745384017	0.0015884	0.00041376
Nitrogen_Breadth	TGC	0.18687	1.54913205992828	0.33241	0.326359208865981	0.0011053	-6.9853e-05
Nitrogen_Breadth	TGG	-0.93773	2.55810946542155	0.76494	0.318675758342004	0.00010524	-0.0010711
Nitrogen_Breadth	TGT	-0.18167	1.87344037847279	0.35501	0.327288689670771	0.0010065	-0.00016877
Nitrogen_Breadth	TTA	-0.037056	1.74242167589253	0.48918	0.325487090939247	0.00056291	-0.00061289
Nitrogen_Breadth	TTC	0.23646	1.4888593036501	0.30591	0.317602021462809	0.0012332	5.8159e-05
Nitrogen_Breadth	TTG	0.10155	1.58015651146536	0.28646	0.315470880805204	0.0013366	0.00016171
Nitrogen_Breadth	TTT	-0.2271	1.94945256351477	0.3251	0.317765403798862	0.0011392	-3.5907e-05
Ns_per_100_kbp	AAA	-64.593	131.717798953998	0.045673	1e-06	0.0034622	0.0025971
Ns_per_100_kbp	AAC	53.665	16.6369882659862	0.077721	1e-06	0.0026989	0.0018331
Ns_per_100_kbp	AAG	64.669	2.72832634635438	0.045677	1e-06	0.0034621	0.002597
Ns_per_100_kbp	AAT	-53.288	123.254415599875	0.07855	1e-06	0.0026839	0.0018182
Ns_per_100_kbp	ACA	-98.25	169.997555125022	0.012491	0.0301141181570819	0.0054042	0.0045409
Ns_per_100_kbp	ACC	47	23.7478556248103	0.12427	0.0261784277147375	0.0020497	0.0011834
Ns_per_100_kbp	ACG	52.828	37.7691956152282	0.086101	1e-06	0.002555	0.0016891
Ns_per_100_kbp	ACT	-27.866	105.765126894495	0.31427	1e-06	0.00087901	1.1717e-05
Ns_per_100_kbp	AGA	-8.905	92.5106375120537	0.29954	1e-06	0.00093421	6.6969e-05
Ns_per_100_kbp	AGC	41.743	39.5663089911244	0.15423	1e-06	0.0017613	0.00089478
Ns_per_100_kbp	AGG	-22.491	84.6889831825079	0.54132	1e-06	0.00032395	-0.00054382
Ns_per_100_kbp	AGT	-39.406	104.974224548406	0.29913	1e-06	0.00093577	6.8531e-05
Ns_per_100_kbp	ATA	-99.337	125.231913833238	0.044569	1e-06	0.0034979	0.0026329
Ns_per_100_kbp	ATC	30.1	36.6614838384438	0.26471	1e-06	0.0010797	0.00021258
Ns_per_100_kbp	ATG	402.76	-332.509200669359	0.85489	1e-06	2.9047e-05	-0.00083898
Ns_per_100_kbp	ATT	-2.3347	72.0616339622866	0.95046	1e-06	3.3519e-06	-0.0008647
Ns_per_100_kbp	CAA	-25.16	97.842354036762	0.31094	1e-06	0.0008912	2.3917e-05
Ns_per_100_kbp	CAC	36.681	38.3858270171025	0.21914	1e-06	0.0013105	0.00044353
Ns_per_100_kbp	CAG	25.441	47.5373353038804	0.3052	1e-06	0.0009126	4.5334e-05
Ns_per_100_kbp	CAT	-36.425	109.534081934741	0.22663	1e-06	0.0012687	0.00040177
Ns_per_100_kbp	CCA	-18.018	97.541600038465	0.29726	1e-06	0.00094306	7.5821e-05
Ns_per_100_kbp	CCC	28.677	49.8464604995845	0.27238	1e-06	0.0010457	0.00017854
Ns_per_100_kbp	CCG	37.715	47.6435339445251	0.18563	1e-06	0.0015203	0.00065358
Ns_per_100_kbp	CCT	-40.995	116.693693718795	0.2843	1e-06	0.00099509	0.00012789
Ns_per_100_kbp	CGA	6.8236	64.6171253584745	0.72906	1e-06	0.00010419	-0.00076378
Ns_per_100_kbp	CGC	22.092	55.2731625120108	0.17893	1e-06	0.0015676	0.00070089
Ns_per_100_kbp	CGG	25.099	56.5346290631594	0.33953	1e-06	0.00079188	-7.5484e-05
Ns_per_100_kbp	CGT	7.8132	62.0875054197755	0.83963	1e-06	3.5565e-05	-0.00083246
Ns_per_100_kbp	CTA	36.608	50.8469186479566	0.46835	1e-06	0.00045657	-0.00041109
Ns_per_100_kbp	CTC	23.292	51.6640740172701	0.25841	1e-06	0.0011086	0.00024152
Ns_per_100_kbp	CTG	19.395	53.9662931608797	0.26687	1e-06	0.00107	0.0002029
Ns_per_100_kbp	CTT	25.474	44.9470607397417	0.46061	1e-06	0.00047267	-0.00039498
Ns_per_100_kbp	GAA	-18.31	90.2022505884999	0.50446	1e-06	0.00038684	-0.00048088
Ns_per_100_kbp	GAC	32.806	42.0356669534581	0.25424	1e-06	0.0011282	0.00026111
Ns_per_100_kbp	GAG	18.456	53.5261332258237	0.50097	1e-06	0.00039323	-0.00047449
Ns_per_100_kbp	GAT	-32.654	107.291464582442	0.25673	1e-06	0.0011164	0.00024935
Ns_per_100_kbp	GCA	-48.971	122.234819236216	0.14727	1e-06	0.0018223	0.00095585
Ns_per_100_kbp	GCC	36.792	32.4673489277459	0.18228	1e-06	0.0015437	0.00067696
Ns_per_100_kbp	GCG	45.938	46.4002696022945	0.16333	1e-06	0.0016861	0.00081948
Ns_per_100_kbp	GCT	-34.911	118.700822392127	0.20027	1e-06	0.0014236	0.00055675
Ns_per_100_kbp	GGA	-53.091	124.756420709474	0.13031	1e-06	0.0019857	0.0011194
Ns_per_100_kbp	GGC	24.694	46.9097526876543	0.19838	1e-06	0.0014356	0.00056876
Ns_per_100_kbp	GGG	9.2949	64.1928549054195	0.87322	1e-06	2.2111e-05	-0.00084593
Ns_per_100_kbp	GGT	-9.1501	83.0283128142307	0.62533	1e-06	0.00020705	-0.00066083
Ns_per_100_kbp	GTA	-30.074	86.4041098196886	0.45085	1e-06	0.00049359	-0.00037403
Ns_per_100_kbp	GTC	59.373	15.3622212712977	0.097906	1e-06	0.0023761	0.0015101
Ns_per_100_kbp	GTG	20.353	47.8794759401943	0.36511	1e-06	0.00071207	-0.00015536
Ns_per_100_kbp	GTT	-26.777	108.514177214908	0.17936	1e-06	0.0015645	0.00069779
Ns_per_100_kbp	TAA	17.683	46.3429301375293	0.60008	1e-06	0.00023868	-0.00062917
Ns_per_100_kbp	TAC	53.155	15.7494373593502	0.069087	1e-06	0.0028657	0.0020001
Ns_per_100_kbp	TAG	-16.923	83.450227894604	0.69195	1e-06	0.00013632	-0.00073161
Ns_per_100_kbp	TAT	-53.301	121.209263214265	0.066925	1e-06	0.002911	0.0020454
Ns_per_100_kbp	TCA	-28.758	104.412045868399	0.10726	1e-06	0.0022503	0.0013842
Ns_per_100_kbp	TCC	56.976	18.1531066382886	0.079505	0.0347181992788362	0.0026669	0.0018011
Ns_per_100_kbp	TCG	21.139	51.3324638229388	0.35338	1e-06	0.00074768	-0.00011972
Ns_per_100_kbp	TCT	-15.738	91.2343105223629	0.60969	1e-06	0.00022631	-0.00064155
Ns_per_100_kbp	TGA	-13.173	79.3801060300965	0.71479	1e-06	0.00011597	-0.00075199
Ns_per_100_kbp	TGC	26.523	51.1657828099542	0.41607	1e-06	0.00057421	-0.00029334
Ns_per_100_kbp	TGG	159.35	-73.5708474584972	0.77783	1e-06	6.9131e-05	-0.00079886
Ns_per_100_kbp	TGT	-32.74	104.263786680542	0.32586	1e-06	0.00083794	-2.9391e-05
Ns_per_100_kbp	TTA	-15.61	88.9342276234987	0.11039	1e-06	0.0022108	0.0013447
Ns_per_100_kbp	TTC	92.897	-16.4646603295364	0.055605	0.0394483479668026	0.0031768	0.0023115
Ns_per_100_kbp	TTG	2.3592	64.9050699354	0.88752	1e-06	1.7374e-05	-0.00085067
Ns_per_100_kbp	TTT	-93.281	168.732875611511	0.054562	0.0394331220357151	0.0032041	0.0023388
Number_contigs	AAA	-246.11	810.762850402574	0.033923	0.121162453939328	0.0038991	0.0030344
Number_contigs	AAC	226.65	364.420681299031	0.034375	0.117979985979233	0.0038795	0.0030148
Number_contigs	AAG	246.12	319.825836404338	0.034004	0.121207186312845	0.0038956	0.0030309
Number_contigs	AAT	-226.91	816.320056164674	0.033511	0.11803280171423	0.0039172	0.0030525
Number_contigs	ACA	-274.55	862.324676291591	0.040299	0.122754851758477	0.0036453	0.0027804
Number_contigs	ACC	189.14	398.581710298407	0.065984	0.12190931132583	0.0029312	0.0020657
Number_contigs	ACG	278.21	388.4461445224	0.015467	0.124215519265676	0.0050782	0.0042146
Number_contigs	ACT	-221.2	871.843928184537	0.022291	0.121686835121777	0.0045255	0.0036613
Number_contigs	AGA	-64.18	707.46602989424	0.015264	1e-06	0.0050984	0.0042347
Number_contigs	AGC	221.72	381.484421652269	0.014088	1e-06	0.0052205	0.004357
Number_contigs	AGG	-0.79049	582.376663391375	0.9954	0.123709638125892	2.8854e-08	-0.00086803
Number_contigs	AGT	-202.19	748.788437406299	0.16459	0.120085839238847	0.001676	0.00080944
Number_contigs	ATA	-217.09	702.727393835089	0.26902	0.121546097348502	0.0010604	0.00019331
Number_contigs	ATC	199.28	369.50842885196	0.040206	0.130150237029608	0.0036487	0.0027838
Number_contigs	ATG	-574.51	1154.74009313085	0.93458	0.123902756452876	5.8515e-06	-0.0008622
Number_contigs	ATT	-264.57	944.486518346701	0.041545	0.134430942422437	0.0036007	0.0027357
Number_contigs	CAA	-180.05	761.842353216637	0.058946	0.125203237420194	0.0030927	0.0022274
Number_contigs	CAC	226.14	393.061914412835	0.032895	0.113439829056899	0.0039447	0.00308
Number_contigs	CAG	179.77	403.925900075851	0.058972	0.125240323200386	0.0030921	0.0022267
Number_contigs	CAT	-228.23	835.712255248572	0.033029	0.113751514461695	0.0039386	0.003074
Number_contigs	CCA	-137.5	755.865919863305	0.0098433	1e-06	0.0057697	0.0049066
Number_contigs	CCC	211.95	424.908406613953	0.047285	0.115415444551535	0.0034116	0.0025465
Number_contigs	CCG	252.07	395.228883160353	0.0040861	1e-06	0.0071348	0.0062729
Number_contigs	CCT	-318.23	979.663113512017	0.016799	0.127590281477614	0.0049527	0.0040889
Number_contigs	CGA	47.353	507.57556592425	0.43585	1e-06	0.00052715	-0.00034045
Number_contigs	CGC	126.53	459.245433587372	0.012505	1e-06	0.0054025	0.0045391
Number_contigs	CGG	234.68	421.689218809204	0.0037399	1e-06	0.0072735	0.0064117
Number_contigs	CGT	-115.87	694.354272841845	0.41784	0.12877327446691	0.00056985	-0.00029771
Number_contigs	CTA	-53.764	611.372009947509	0.80552	0.123695545640331	5.2644e-05	-0.00081537
Number_contigs	CTC	134.45	437.79911955364	0.034341	1e-06	0.003881	0.0030163
Number_contigs	CTG	125.62	440.569804799735	0.019642	1e-06	0.0047161	0.0038521
Number_contigs	CTT	199.89	349.345437292972	0.060402	1e-06	0.0030577	0.0021923
Number_contigs	GAA	-196.89	791.639744564413	0.060965	0.12535959267236	0.0030444	0.002179
Number_contigs	GAC	208.91	401.532497743195	0.046145	0.116660718975063	0.0034472	0.0025821
Number_contigs	GAG	197.92	397.596220810851	0.059463	0.12541756827799	0.0030802	0.0022148
Number_contigs	GAT	-207.74	816.935644485503	0.047546	0.116630043474325	0.0034036	0.0025385
Number_contigs	GCA	-206.8	793.909315703923	0.10348	0.121776878180266	0.0022997	0.0014336
Number_contigs	GCC	136.59	450.586535599138	0.174	0.123190037221819	0.0016037	0.00073704
Number_contigs	GCG	324.43	378.392859771576	0.0013897	1e-06	0.0088356	0.0079752
Number_contigs	GCT	-242.38	915.51390005811	0.014147	0.119613288091918	0.005214	0.0043505
Number_contigs	GGA	-246.77	859.91870798287	0.053803	0.117918688159695	0.0032243	0.002359
Number_contigs	GGC	129.25	422.195238086313	0.029004	1e-06	0.0041316	0.0032671
Number_contigs	GGG	478.26	357.549790575611	0.015724	0.121610352449497	0.0050532	0.0041895
Number_contigs	GGT	-121.76	741.563388812579	0.11307	0.121760627651121	0.0021781	0.0013119
Number_contigs	GTA	-268.22	745.917239420576	0.083905	0.129229492888099	0.0025912	0.0017254
Number_contigs	GTC	202.36	354.810879967948	0.067449	1e-06	0.0028999	0.0020343
Number_contigs	GTG	184.42	401.562790103731	0.026217	0.126486462720797	0.0042823	0.003418
Number_contigs	GTT	-144.31	780.836984290492	0.053318	0.123743558730024	0.0032374	0.0023722
Number_contigs	TAA	-163.27	786.78949635963	0.16913	0.134731911433853	0.0016405	0.00077392
Number_contigs	TAC	212.79	371.552363872633	0.039298	0.114518031055105	0.0036822	0.0028174
Number_contigs	TAG	338.69	280.301119246625	0.050741	0.13317528901599	0.0033092	0.002444
Number_contigs	TAT	-212.58	792.884625654288	0.038905	0.11442807022535	0.003697	0.0028322
Number_contigs	TCA	-121.12	721.672110927412	0.067556	0.121706883041361	0.0028976	0.0020321
Number_contigs	TCC	115.3	480.850612636541	0.28432	0.126687041523741	0.000995	0.00012781
Number_contigs	TCG	191.94	393.972313156623	0.028031	0.123906257565287	0.0041824	0.003318
Number_contigs	TCT	-262.36	954.899686354564	0.013984	0.123298017561446	0.0052317	0.0043682
Number_contigs	TGA	44.83	546.817226657869	0.76289	0.126057732672229	7.9039e-05	-0.00078895
Number_contigs	TGC	233.32	381.299488789509	0.020272	1e-06	0.0046684	0.0038044
Number_contigs	TGG	2819.9	-1983.79854224599	0.1054	1e-06	0.0022744	0.0014083
Number_contigs	TGT	-235.85	792.049746270825	0.021663	1e-06	0.0045685	0.0037044
Number_contigs	TTA	-74.622	633.06161059571	0.013301	1e-06	0.0053082	0.0044448
Number_contigs	TTC	237.13	367.363468608141	0.14223	0.138321406914087	0.0018685	0.0010021
Number_contigs	TTG	41.893	528.861148696346	0.54787	0.124336275039336	0.00031359	-0.0005542
Number_contigs	TTT	-236.6	838.404691471109	0.14304	0.138221103917684	0.001861	0.00099459
Single	AAA	0.014348	0.909918514007749	0.25243	0.341414755531848	0.0011368	0.00026974
Single	AAC	-0.012393	0.93500627722353	0.27681	0.339100463369346	0.0010266	0.0001594
Single	AAG	-0.014676	0.938880522110893	0.24186	0.341356361875674	0.0011888	0.00032179
Single	AAT	0.012307	0.910406350837366	0.27835	0.339156726688498	0.00102	0.00015283
Single	ACA	0.0074967	0.91565646798306	0.60337	0.343055760419371	0.0002344	-0.00063346
Single	ACC	-0.010357	0.933181700482098	0.34486	0.340598423150357	0.0007746	-9.2783e-05
Single	ACG	-0.0060486	0.927636984758091	0.62138	0.341701894220437	0.00021182	-0.00065605
Single	ACT	0.0092709	0.911181987795401	0.36123	0.338588215891607	0.00072366	-0.00014376
Single	AGA	0.0068383	0.91189446221938	0.16523	0.333740386885402	0.0016709	0.0008043
Single	AGC	-0.011466	0.932053570591838	0.33473	0.340567386902274	0.00080776	-5.9595e-05
Single	AGG	-0.029657	0.940885525478476	0.044698	0.330905156985698	0.0034937	0.0026286
Single	AGT	0.010573	0.914712170365445	0.50372	0.339582263218796	0.00038819	-0.00047953
Single	ATA	0.0061182	0.919861020901148	0.78247	0.343758907219174	6.6201e-05	-0.0008018
Single	ATC	-0.010113	0.93399092876565	0.32341	0.339388918503696	0.00084645	-2.087e-05
Single	ATG	0.32327	0.601093689923573	0.63855	0.344300051138744	0.00019159	-0.0006763
Single	ATT	0.014874	0.902997411723551	0.26523	0.33635920400126	0.0010774	0.00021025
Single	CAA	0.0087677	0.914545026435796	0.39273	0.338857712063767	0.00063417	-0.00023334
Single	CAC	-0.0067943	0.929005305918908	0.54659	0.341912407616526	0.0003156	-0.00055218
Single	CAG	-0.0087335	0.931950893135318	0.39392	0.338854904986413	0.00063097	-0.00023654
Single	CAT	0.0067276	0.915854881360918	0.55439	0.342045278142662	0.00030348	-0.00056432
Single	CCA	0.0070615	0.914841410508492	0.41827	0.336421524376046	0.0005688	-0.00029876
Single	CCC	-0.015298	0.934634954612017	0.19049	0.329919677020169	0.0014872	0.00062047
Single	CCG	-0.004597	0.926926696774412	0.69885	0.342839920037277	0.00012997	-0.00073797
Single	CCT	0.0090989	0.911824795578348	0.51581	0.3434397886027	0.00036664	-0.00050109
Single	CGA	-0.014041	0.938399110105934	0.29154	0.334049329210659	0.00096565	9.8433e-05
Single	CGC	0.0012904	0.922192941946501	0.86442	0.34349393401591	2.5319e-05	-0.00084271
Single	CGG	-0.012654	0.932663687436659	0.28585	0.340178536851933	0.00098871	0.00012151
Single	CGT	0.00028679	0.923097450333818	0.98528	0.343410304208701	2.9575e-07	-0.00086776
Single	CTA	-0.010692	0.929309520259022	0.6507	0.345140055536285	0.00017803	-0.00068987
Single	CTC	-0.0085699	0.93147306767432	0.33713	0.339436473849091	0.00079977	-6.759e-05
Single	CTG	-0.0093316	0.933268067238315	0.22417	0.336764347088651	0.0012823	0.00041534
Single	CTT	-0.018458	0.944723868249015	0.22263	0.340786251417866	0.0012908	0.00042389
Single	GAA	0.012782	0.90965310992417	0.26143	0.338794214092976	0.0010946	0.00022751
Single	GAC	-0.0063062	0.928767498125443	0.57144	0.341659283180937	0.0002781	-0.00058971
Single	GAG	-0.01283	0.935215251116538	0.25934	0.338780468358814	0.0011043	0.00023716
Single	GAT	0.0061936	0.916317385604415	0.57863	0.34168458780004	0.00026784	-0.00059998
Single	GCA	0.0033067	0.919986759910943	0.80808	0.343450667045878	5.1236e-05	-0.00081678
Single	GCC	-0.0062496	0.929298467960675	0.55667	0.341683253649772	0.00030001	-0.00056779
Single	GCG	-0.0032487	0.925461473613258	0.81078	0.342767224422865	4.9781e-05	-0.00081823
Single	GCT	0.0045783	0.917045501981598	0.66214	0.341155968749574	0.0001658	-0.00070211
Single	GGA	-0.0048259	0.928867566604839	0.72492	0.342182650886151	0.00010753	-0.00076043
Single	GGC	-0.0026448	0.926273823003997	0.7457	0.342098085513889	9.134e-05	-0.00077664
Single	GGG	-0.0049807	0.925710992952651	0.81083	0.343571347585581	4.975e-05	-0.00081826
Single	GGT	0.0052724	0.916557235500105	0.52528	0.339710877497635	0.00035036	-0.00051739
Single	GTA	0.016261	0.913091329602871	0.33449	0.340156822254972	0.00080857	-5.8782e-05
Single	GTC	-0.0094599	0.933048734269418	0.49101	0.34097290130915	0.00041182	-0.00045587
Single	GTG	-0.0083482	0.931358856873846	0.34557	0.337967547866609	0.00077231	-9.5079e-05
Single	GTT	0.006214	0.914772643093545	0.43207	0.33909652425029	0.00053591	-0.00033168
Single	TAA	0.016695	0.902409022977178	0.17483	0.337221856144396	0.0015975	0.00073083
Single	TAC	-0.012057	0.935082527504067	0.27376	0.338476211078345	0.0010397	0.00017254
Single	TAG	-0.0048181	0.927678779186407	0.79382	0.343387880486589	5.9315e-05	-0.00080869
Single	TAT	0.011989	0.911262972343526	0.27525	0.338430981612175	0.0010332	0.00016607
Single	TCA	0.005797	0.916635250740257	0.41506	0.341802618915555	0.0005767	-0.00029086
Single	TCC	-0.013329	0.934646565885715	0.24273	0.341501232012702	0.0011844	0.00031738
Single	TCG	-0.0017315	0.925092776025338	0.85278	0.342697203533971	2.9906e-05	-0.00083812
Single	TCT	0.005328	0.915730868151565	0.63232	0.341591828067009	0.00019879	-0.00066909
Single	TGA	-0.023201	0.941355860007114	0.15194	0.33506282120817	0.001781	0.00091452
Single	TGC	-0.01517	0.935940896601727	0.28354	0.338428083201355	0.00099823	0.00013104
Single	TGG	-0.25485	1.15366492586907	0.25813	0.335667191896075	0.0011099	0.00024281
Single	TGT	0.016416	0.908055461921133	0.25352	0.338379277236784	0.0011316	0.00026453
Single	TTA	0.0066975	0.916265761725496	0.088578	0.333216392271029	0.0025153	0.0016494
Single	TTC	-0.01412	0.935837826755246	0.40675	0.343052485934453	0.00059755	-0.00026998
Single	TTG	-0.0028473	0.926811874264553	0.69605	0.341877343052288	0.00013252	-0.00073542
Single	TTT	0.013531	0.908409807436969	0.42647	0.343040425601618	0.00054907	-0.00031851
s_val	AAA	-0.01233	0.732369064344595	0.44408	0.251300127788386	0.00050852	-0.00035909
s_val	AAC	0.014976	0.706665444993415	0.31005	0.250586542897905	0.00089447	2.7191e-05
s_val	AAG	0.012063	0.708059699797329	0.45416	0.251244541698191	0.00048642	-0.00038121
s_val	AAT	-0.015196	0.736732925301256	0.3012	0.250674936891492	0.00092782	6.0567e-05
s_val	ACA	-0.0055098	0.726501974413456	0.76658	0.250754130200124	7.6527e-05	-0.00079146
s_val	ACC	0.012097	0.70932100952515	0.39287	0.247965393200657	0.00063378	-0.00023373
s_val	ACG	0.0097117	0.713941056615626	0.54038	0.257470983352586	0.00032546	-0.00054231
s_val	ACT	-0.014544	0.739845007917747	0.2715	0.256901389816853	0.0010495	0.00018239
s_val	AGA	-0.00050929	0.721695929721983	0.93516	0.250834060908325	5.747e-06	-0.0008623
s_val	AGC	0.017434	0.70751230742633	0.25899	0.259332584670046	0.0011059	0.00023881
s_val	AGG	-0.025781	0.736345561331681	0.17211	0.234162458239182	0.0016178	0.00075119
s_val	AGT	-0.023902	0.740348657555946	0.24083	0.255396286042662	0.001194	0.00032702
s_val	ATA	-0.043966	0.745883832596792	0.11672	0.25125282212224	0.0021348	0.0012686
s_val	ATC	0.015427	0.704568498316651	0.24524	0.251574191352628	0.0011719	0.00030485
s_val	ATG	-1.1986	1.91582983552848	0.19046	0.253426519374078	0.0014874	0.00062065
s_val	ATT	-0.0098603	0.734343280314721	0.5722	0.251371436369028	0.00027701	-0.00059081
s_val	CAA	-0.0029937	0.723835980115624	0.82073	0.251207387606802	4.4594e-05	-0.00082342
s_val	CAC	0.014891	0.708421160985184	0.30792	0.253296692908864	0.00090241	3.5141e-05
s_val	CAG	0.0026431	0.718228432998976	0.8412	0.251077466567135	3.4863e-05	-0.00083316
s_val	CAT	-0.016321	0.738999764318354	0.26851	0.253854071738925	0.0010627	0.00019556
s_val	CCA	-0.0037713	0.725387155556286	0.73566	0.252031511460158	9.8979e-05	-0.00076899
s_val	CCC	0.012054	0.711825895080144	0.42482	0.254594181895649	0.000553	-0.00031458
s_val	CCG	0.01595	0.708486298911313	0.29959	0.260260521243795	0.00093402	6.6778e-05
s_val	CCT	-0.030657	0.75948120224754	0.092539	0.265308030179022	0.0024543	0.0015884
s_val	CGA	-0.035888	0.759177301671909	0.032562	0.270982012402688	0.0039597	0.0030951
s_val	CGC	0.015945	0.706133760592388	0.10141	0.262693522392053	0.0023274	0.0014614
s_val	CGG	0.0078414	0.715105282814473	0.60651	0.252478033346077	0.00023036	-0.0006375
s_val	CGT	0.0012214	0.719651011664106	0.951	0.250008618686163	3.2794e-06	-0.00086477
s_val	CTA	-0.050232	0.748531012401333	0.098327	0.253801983879709	0.0023702	0.0015042
s_val	CTC	0.01682	0.704823675631435	0.14282	0.256272002936582	0.001863	0.0009966
s_val	CTG	-0.0030638	0.724117137775756	0.75627	0.248835172039886	8.3656e-05	-0.00078433
s_val	CTT	-0.019372	0.743134591900752	0.31912	0.255779748691012	0.00086158	-5.7235e-06
s_val	GAA	-0.0096533	0.73113861325699	0.50969	0.253507102455051	0.00037743	-0.0004903
s_val	GAC	0.014637	0.708231509595675	0.3106	0.253424725169735	0.00089247	2.5193e-05
s_val	GAG	0.0094343	0.712070986940014	0.51906	0.253430045928154	0.00036099	-0.00050675
s_val	GAT	-0.014868	0.737688691324126	0.30341	0.25349907342114	0.00091939	5.2128e-05
s_val	GCA	-0.014534	0.735751451062782	0.40736	0.250390653057389	0.000596	-0.00027153
s_val	GCC	0.012592	0.708850654231091	0.36036	0.250593510316166	0.00072629	-0.00014113
s_val	GCG	0.011815	0.713178386752734	0.50154	0.258039921676882	0.00039218	-0.00047554
s_val	GCT	-0.011851	0.737085031474902	0.38385	0.258507611506685	0.00065833	-0.00020915
s_val	GGA	-0.051766	0.779513767138527	0.0035764	0.266683298744447	0.0073435	0.0064818
s_val	GGC	0.015151	0.704131355608741	0.15255	0.259915416341368	0.0017757	0.00090923
s_val	GGG	0.0054096	0.718299778299231	0.84107	0.251437134344945	3.4918e-05	-0.00083311
s_val	GGT	0.0023379	0.717836087966603	0.82673	0.24892337461166	4.1612e-05	-0.00082641
s_val	GTA	-0.018591	0.732467741665253	0.39036	0.252095502826679	0.00064053	-0.00022697
s_val	GTC	0.026001	0.694195626467833	0.14563	0.249549181866014	0.0018372	0.00097073
s_val	GTG	-0.00068278	0.721509105963378	0.95235	0.249912195423812	3.1008e-06	-0.00086495
s_val	GTT	-0.0039442	0.726268973172715	0.70038	0.251728751261957	0.00012858	-0.00073936
s_val	TAA	-0.017584	0.742867864589482	0.27363	0.256555531738982	0.0010402	0.0001731
s_val	TAC	0.012329	0.708760442590439	0.38734	0.251323868223568	0.00064874	-0.00021875
s_val	TAG	0.031542	0.692815738578787	0.184	0.246877281816226	0.0015316	0.00066488
s_val	TAT	-0.012751	0.733608134844065	0.37005	0.251519904024357	0.00069753	-0.00016992
s_val	TCA	-0.0084386	0.730625071389145	0.35733	0.250326867243563	0.00073552	-0.00013189
s_val	TCC	0.014947	0.708090954683386	0.3107	0.247672266262914	0.00089208	2.4803e-05
s_val	TCG	0.011106	0.709793317508129	0.35758	0.257010225017348	0.00073474	-0.00013267
s_val	TCT	-0.012043	0.737971139764593	0.40703	0.259407838489384	0.00059684	-0.0002707
s_val	TGA	-0.01189	0.730124248256645	0.56737	0.247234286055544	0.00028402	-0.00058379
s_val	TGC	0.008598	0.713666178904687	0.63845	0.253969840856693	0.00019171	-0.00067618
s_val	TGG	-0.39703	1.07957131956634	0.17564	0.258692208224666	0.0015915	0.00072487
s_val	TGT	-0.014831	0.734581884626553	0.4263	0.25633255645897	0.00054947	-0.00031811
s_val	TTA	-0.00048623	0.721350751928465	0.92368	0.250420954548725	7.9697e-06	-0.00086008
s_val	TTC	0.019869	0.703239968462819	0.36638	0.24842431147609	0.0007083	-0.00015914
s_val	TTG	0.0025736	0.717692282907459	0.78618	0.250062947214511	6.3907e-05	-0.00080409
s_val	TTT	-0.021291	0.744320064143694	0.33293	0.248362925515222	0.00081379	-5.3557e-05
TAA	avg_GC3s	0.019179	1.21601987984077	0.43602	0.996755550444673	0.00052677	-0.00034083
TAA	Carbon_Breadth	-0.0020428	1.20317544386925	0.18411	0.998757747599093	0.0020746	0.00090053
TAA	CDS_count	-4.601e-06	1.25120073841046	0.13319	0.996588376752441	0.0019563	0.00109
TAA	Duplicated	-0.004679	1.22363558885569	0.91089	0.996714540396211	1.0876e-05	-0.00085717
TAA	Fragmented	-0.030295	1.22397682312662	0.84009	0.996709758715534	3.5356e-05	-0.00083267
TAA	Nitrogen_Breadth	-0.001097	1.18903986078613	0.75175	0.998183450575928	0.00011779	-0.0010585
TAA	Ns_per_100_kbp	-1.6643e-05	1.22417839466056	0.017914	0.997151838837295	0.0048553	0.0039915
TAA	Number_contigs	-6.3136e-06	1.22706637996508	0.038774	0.99680730318877	0.003702	0.0028371
TAA	Single	-0.012458	1.23501846084797	0.70809	0.99676981127032	0.00012174	-0.00074621
TAA	s_val	-0.047698	1.2575797548966	0.03924	0.996751030314273	0.0036844	0.0028196
TAC	avg_GC3s	-0.0037161	0.962436477484792	0.70247	1	0.00012671	-0.00074124
TAC	Carbon_Breadth	-0.0007066	1.00281917487168	0.45237	1	0.00066454	-0.00051115
TAC	CDS_count	5.7641e-07	0.957508223446391	0.76744	1	7.5943e-05	-0.00079205
TAC	Complete	-0.0064598	0.967157516265157	0.84878	1	3.1575e-05	-0.00083645
TAC	Duplicated	0.0098197	0.960693945669252	0.76298	1	7.8973e-05	-0.00078901
TAC	Fragmented	0.0060489	0.960893041455647	0.95268	1	3.0576e-06	-0.000865
TAC	GC	-0.00010363	0.965098061373644	0.65576	1	0.00017256	-0.00069535
TAC	Missing	0.010581	0.960685697119265	0.8145	1	4.7804e-05	-0.00082021
TAC	N50	-1.1816e-09	0.961310413494352	0.64447	1	0.00018491	-0.00068299
TAC	N_BUSCOs	-3.0384e-06	0.967187141182727	0.84932	1	3.1344e-05	-0.00083668
TAC	Nitrogen_Breadth	-0.00027292	0.997737473710049	0.91588	1	1.3132e-05	-0.0011633
TAC	Ns_per_100_kbp	-1.8757e-06	0.96106290660766	0.71891	1	0.00011249	-0.00075547
TAC	Number_contigs	3.9897e-07	0.960762504794204	0.82404	1	4.2933e-05	-0.00082508
TAC	Single	-0.0068691	0.967332531448107	0.76509	1	7.7537e-05	-0.00079045
TAC	s_val	0.0035996	0.958420824093434	0.73439	1	9.997e-05	-0.000768
TAC	tRNA_size	8.5315e-06	0.958923558677706	0.58998	1	0.00025214	-0.0006157
TAG	Complete	-0.052278	0.963067636251211	0.17347	0.99612098263394	0.0016076	0.00074096
TAG	Missing	0.091215	0.910534644823404	0.11237	0.996213401633654	0.0021865	0.0013204
TAG	N50	-3.2726e-09	0.914032945587697	0.49517	0.995978104414644	0.00040398	-0.00046373
TAG	Nitrogen_Breadth	0.002486	0.940089400493546	0.32752	0.994369917894469	0.0011279	-4.7241e-05
TAG	Number_contigs	1.788e-06	0.912115989781259	0.37011	0.995908900019146	0.00069735	-0.0001701
TAT	avg_GC3s	0.0073132	1.01765640778568	0.45317	1	0.00048857	-0.00037906
TAT	Carbon_Breadth	0.00078359	0.978135416963252	0.40572	1	0.00081346	-0.00036205
TAT	CDS_count	-1.0742e-06	1.02699185600467	0.58238	1	0.00026259	-0.00060524
TAT	Complete	-0.0013587	1.02180165577953	0.96808	1	1.3907e-06	-0.00086666
TAT	Duplicated	-0.009559	1.02079190071796	0.76959	1	7.4504e-05	-0.00079349
TAT	Fragmented	0.0080488	1.02037611305377	0.93721	1	5.3897e-06	-0.00086266
TAT	GC	0.00018196	1.01328957659069	0.43474	1	0.00052972	-0.00033788
TAT	Missing	0.0041741	1.02038451236593	0.92642	1	7.4057e-06	-0.00086064
TAT	N50	6.6786e-10	1.02032284971391	0.79468	1	5.8814e-05	-0.00080919
TAT	N_BUSCOs	-9.6021e-07	1.02246294186557	0.95223	1	3.1165e-06	-0.00086494
TAT	Nitrogen_Breadth	0.00037684	0.983644571768866	0.88431	1	2.4922e-05	-0.0011515
TAT	Ns_per_100_kbp	-1.2352e-07	1.02050914937303	0.98113	1	4.8568e-07	-0.00086757
TAT	Number_contigs	-8.7732e-07	1.02100320421985	0.62564	1	0.00020668	-0.00066119
TAT	Single	0.0033165	1.01744176563001	0.88554	1	1.7994e-05	-0.00085005
TAT	s_val	-0.0014817	1.02156156170415	0.88918	1	1.6863e-05	-0.00085118
TAT	tRNA_size	-1.2074e-05	1.02342798250578	0.44666	1	0.00050278	-0.00036483
TCA	Carbon_Breadth	0.0033768	1.05631469616938	0.18685	0.997802672320315	0.0020488	0.00087477
TCA	Complete	0.033644	1.12570822723318	0.68727	0.998193432349919	0.00014073	-0.0007272
TCA	N_BUSCOs	1.4637e-05	1.12797813401659	0.70849	0.998194199541657	0.00012139	-0.00074656
TCA	Ns_per_100_kbp	3.4707e-06	1.15770467205554	0.72932	0.99820742554164	0.00010397	-0.00076399
TCA	Single	-0.008312	1.16552305888389	0.86031	0.998204881131249	2.6893e-05	-0.00084114
TCC	Carbon_Breadth	-0.0018491	0.865562921937473	0.29324	0.996685902014446	0.0012995	0.00012458
TCC	CDS_count	3.6826e-06	0.79785127406289	0.22362	0.997510196267819	0.0012853	0.00041838
TCC	Complete	-0.04157	0.859737520006371	0.48111	0.997505268010116	0.00043096	-0.00043672
TCC	Missing	0.082296	0.817681175383856	0.34877	0.997518346159618	0.00076213	-0.00010526
TCC	Number_contigs	3.3935e-06	0.818119212179777	0.26052	0.997528140553775	0.0010988	0.00023174
TCC	s_val	0.021024	0.805015765542685	0.35269	0.997494694434332	0.00074982	-0.00011759
TCC	tRNA_size	5.8141e-05	0.805947425038852	0.015988	0.997716353477469	0.0050279	0.0041642
TCG	avg_GC3s	-0.041367	1.04261649571259	0.092329	0.998899362168278	0.0024575	0.0015916
TCG	GC	-0.0010845	1.06950221643257	0.047635	0.99890401736043	0.0034009	0.0025358
TCG	Missing	0.010551	1.02618959414735	0.90576	0.998903593977098	1.2172e-05	-0.00085587
TCG	Single	-0.012476	1.03802121275873	0.7221	0.998897656679929	0.00010984	-0.00075812
TCT	avg_GC3s	-0.048007	1.44126509535845	0.076249	0.996325218907697	0.0027258	0.0018602
TCT	Carbon_Breadth	0.00091006	1.39024904495757	0.64496	0.994733321798523	0.00024989	-0.00092628
TCT	GC	-0.00093507	1.45962783715706	0.11934	0.996310358741622	0.0021046	0.0012384
TCT	N50	5.8709e-09	1.42091993354947	0.47532	0.995993657107448	0.00044244	-0.00042523
TCT	Nitrogen_Breadth	-0.0015418	1.40000811853857	0.72159	0.994777460729337	0.00014946	-0.0010268
TCT	s_val	-0.026812	1.44169965143871	0.30019	0.99605690229414	0.0009317	6.4455e-05
TGA	avg_GC3s	0.0078182	0.782071916987669	0.64749	0.996703987663145	0.00018155	-0.00068634
TGA	Carbon_Breadth	-0.0038386	0.836350897253907	0.0020689	0.995444051292188	0.011106	0.0099427
TGA	CDS_count	-6.4158e-07	0.788982788718532	0.76216	0.996648649805196	7.954e-05	-0.00078845
TGA	Complete	-0.088225	0.869398889977811	0.030946	0.997004634077238	0.0040352	0.0031707
TGA	Duplicated	0.008797	0.784860821425301	0.76195	0.996637424765525	7.9682e-05	-0.0007883
TGA	GC	0.0003474	0.771345262547566	0.35786	0.996769340109696	0.0007339	-0.00013352
TGA	Missing	0.1406	0.781115439959961	0.021511	0.996985361949275	0.0045791	0.003715
TGA	N50	6.8252e-10	0.784929515067566	0.89324	0.996629103791276	1.5642e-05	-0.0008524
TGA	N_BUSCOs	-4.1976e-05	0.870780349407452	0.028346	0.997019054858114	0.0041658	0.0033013
TGA	Nitrogen_Breadth	0.0034961	0.800279599050716	0.20699	0.994910629315298	0.0018727	0.00069848
TGA	Ns_per_100_kbp	-3.0615e-06	0.785239672736274	0.53831	0.996670513441952	0.0003288	-0.00053897
TGA	Single	-0.031692	0.814422502935314	0.16912	0.996766561132896	0.0016406	0.00077399
TGC	avg_GC3s	0.0026659	0.837735757673153	0.72441	1	0.00010795	-0.00076001
TGC	Carbon_Breadth	-0.00091542	0.871198008146611	0.20687	1	0.0018737	0.00069945
TGC	CDS_count	1.5529e-07	0.837836036799665	0.91836	1	9.1248e-06	-0.00085892
TGC	Complete	-0.016914	0.854923948873297	0.52061	1	0.00035833	-0.00050942
TGC	Duplicated	0.010845	0.838447626915198	0.66828	1	0.00015945	-0.00070847
TGC	Fragmented	0.04461	0.838063388599577	0.57339	1	0.00027529	-0.00059252
TGC	GC	5.1087e-05	0.836748366117256	0.77737	1	6.9424e-05	-0.00079857
TGC	Missing	0.022049	0.838141108813924	0.52931	1	0.00034359	-0.00052417
TGC	N50	-7.1969e-10	0.838969449038865	0.71763	1	0.00011356	-0.0007544
TGC	N_BUSCOs	-8.3911e-06	0.855889891183674	0.49961	1	0.00039572	-0.000472
TGC	Nitrogen_Breadth	0.00084164	0.862581775992325	0.67288	1	0.00020981	-0.00096642
TGC	Ns_per_100_kbp	-2.1718e-06	0.838859036489992	0.59183	1	0.00024964	-0.0006182
TGC	Number_contigs	9.8779e-07	0.838212189774094	0.47873	1	0.00043565	-0.00043202
TGC	Single	-0.012537	0.850350724567762	0.48285	1	0.00042754	-0.00044015
TGC	s_val	0.0067418	0.833963248973541	0.41353	1	0.00058049	-0.00028706
TGC	tRNA_size	8.6786e-06	0.836672462817728	0.48063	1	0.0004319	-0.00043578
TGG	avg_GC3s	-0.0022924	0.905414321024842	0.34234	0.802761078896273	0.00078273	-8.4646e-05
TGG	Carbon_Breadth	-0.00030526	0.909226426708635	0.041322	0.780749064450859	0.0048883	0.0037176
TGG	CDS_count	-1.5032e-07	0.90540995040985	0.62534	0.802792588620726	0.00020705	-0.00066083
TGG	Complete	-0.0055463	0.909801110374164	0.33241	0.801822478476594	0.00081556	-5.1788e-05
TGG	Duplicated	-0.00076846	0.904529393719136	0.86723	0.802522508505923	2.427e-05	-0.00084376
TGG	Fragmented	0.0056377	0.90441820242074	0.69541	0.80211691158301	0.00013311	-0.00073483
TGG	GC	-3.2692e-05	0.90581154525069	0.54688	0.802584137293838	0.00031514	-0.00055264
TGG	Missing	0.010268	0.904208180911121	0.23716	0.801887977644698	0.0012128	0.00034581
TGG	N50	1.2867e-10	0.904471487041235	0.87766	0.802468321052753	2.0578e-05	-0.00084746
TGG	N_BUSCOs	-2.7117e-06	0.910036728144675	0.31267	0.801816665176174	0.00088486	1.7573e-05
TGG	Nitrogen_Breadth	4.9007e-05	0.906759668883483	0.88451	0.778270105903632	2.4834e-05	-0.0011516
TGG	Ns_per_100_kbp	-9.3141e-07	0.904547362982208	0.32055	0.803425498528691	0.00085651	-1.0806e-05
TGG	Number_contigs	2.2703e-07	0.904378865577765	0.48456	0.801552766682901	0.00042421	-0.00044347
TGG	Single	-0.0015592	0.905949965905953	0.64956	0.802172997957338	0.00017928	-0.00068862
TGG	s_val	-0.0056195	0.908535337848892	0.026741	0.805724835494007	0.0042527	0.0033883
TGG	tRNA_size	-5.3975e-06	0.905797518668551	0.032401	0.805062906030369	0.0039671	0.0031024
TGT	avg_GC3s	0.0058594	0.923866230931537	0.43799	1	0.00052227	-0.00034533
TGT	Carbon_Breadth	2.1528e-05	0.902567759381533	0.9762	1	1.0477e-06	-0.0011754
TGT	CDS_count	-1.6976e-06	0.936400095895404	0.262	1	0.001092	0.00022491
TGT	Complete	-0.0098024	0.935507868766707	0.70946	1	0.00012054	-0.00074741
TGT	Duplicated	-0.015281	0.926607708426946	0.54567	1	0.00031705	-0.00055073
TGT	Fragmented	0.01943	0.925838505815853	0.80613	1	5.2304e-05	-0.00081571
TGT	GC	0.00017478	0.919218288765633	0.33293	1	0.0008138	-5.3548e-05
TGT	Missing	0.019016	0.925602215315788	0.58718	1	0.00025596	-0.00061187
TGT	N50	-7.9186e-11	0.926169486401725	0.96824	1	1.3769e-06	-0.00086668
TGT	N_BUSCOs	-5.2854e-06	0.936928984215778	0.67045	1	0.00015724	-0.00071068
TGT	Nitrogen_Breadth	0.00017423	0.902440393974454	0.92997	1	9.0905e-06	-0.0011674
TGT	Ns_per_100_kbp	-4.3925e-06	0.926320144840375	0.2777	1	0.0010227	0.00015557
TGT	Number_contigs	-1.8739e-06	0.927213570536332	0.17857	1	0.0015702	0.00070351
TGT	Single	0.0025282	0.923813342211021	0.88739	1	1.7414e-05	-0.00085063
TGT	s_val	-0.0033145	0.928513041872983	0.68749	1	0.00014052	-0.00072741
TGT	tRNA_size	-2.1569e-05	0.931370656009849	0.079229	1	0.0026718	0.001806
Total_length	AAA	-514440	13772571.4040517	0.21565	0.2022293585349	0.0013305	0.00046357
Total_length	AAC	356570	12953233.7641942	0.35088	0.203121066756068	0.0007555	-0.0001119
Total_length	AAG	510670	12750471.0025976	0.21921	0.202236193913328	0.0013101	0.00044313
Total_length	AAT	-361980	13669350.1041872	0.34182	0.203158537894126	0.00078439	-8.2985e-05
Total_length	ACA	-147320	13443398.2728464	0.75861	0.203009111100928	8.2009e-05	-0.00078597
Total_length	ACC	142070	13156096.1603142	0.69867	0.203530442877462	0.00013014	-0.00073781
Total_length	ACG	507100	12936811.6673464	0.2142	0.196424425747288	0.0013389	0.00047201
Total_length	ACT	-399680	13815900.4606097	0.24296	0.199026165993716	0.0011833	0.00031623
Total_length	AGA	-96575	13455528.2648322	0.54466	0.199838594248058	0.00031863	-0.00054915
Total_length	AGC	221160	13124149.209596	0.57929	0.201765467968545	0.0002669	-0.00060092
Total_length	AGG	79347	13244985.5101007	0.8715	0.201708863833302	2.272e-05	-0.00084532
Total_length	AGT	-161280	13424287.4031021	0.75829	0.201417618585418	8.2235e-05	-0.00078575
Total_length	ATA	-83463	13339387.0961948	0.90731	0.202338767286141	1.1773e-05	-0.00085627
Total_length	ATC	394840	12875330.0710815	0.25112	0.203404045757561	0.0011431	0.00027607
Total_length	ATG	-18211000	31449395.7991486	0.44991	0.203215933607141	0.00049564	-0.00037198
Total_length	ATT	-656840	14193469.937179	0.14816	0.201119139452988	0.0018143	0.00094781
Total_length	CAA	-172370	13465005.3683743	0.61327	0.203316956260037	0.00022181	-0.00064605
Total_length	CAC	289380	13050795.3127772	0.44419	0.202002050586005	0.00050827	-0.00035934
Total_length	CAG	166350	13128060.4569253	0.6252	0.203267758360612	0.00020721	-0.00066067
Total_length	CAT	-303960	13630451.9422598	0.42614	0.202117820563673	0.00054984	-0.00031774
Total_length	CCA	47106	13234756.2201142	0.86931	0.201677861341353	2.3511e-05	-0.00084452
Total_length	CCC	-50518	13329683.2301454	0.89642	0.201536874581652	1.4717e-05	-0.00085333
Total_length	CCG	486340	12920262.3534103	0.21782	0.195009248589976	0.001318	0.00045111
Total_length	CCT	-751640	14237968.1192903	0.10877	0.192580610145757	0.0022311	0.001365
Total_length	CGA	-214780	13522173.9384282	0.6018	0.200416780017374	0.00023644	-0.00063141
Total_length	CGC	218650	13093249.589389	0.37994	0.199664021812544	0.00066924	-0.00019824
Total_length	CGG	315500	13063199.7112103	0.4193	0.196619862595453	0.00056629	-0.00030127
Total_length	CGT	-265120	13551982.7453993	0.60456	0.202758831445901	0.00023286	-0.00063499
Total_length	CTA	851460	12822473.8367319	0.27565	0.196851391083483	0.0010315	0.00016438
Total_length	CTC	212450	13090966.4534861	0.47176	0.204375370196999	0.00044963	-0.00041804
Total_length	CTG	15786	13275411.9660556	0.95059	0.202096406444861	3.3347e-06	-0.00086472
Total_length	CTT	-174490	13492733.3325156	0.72669	0.201658386906576	0.00010609	-0.00076187
Total_length	GAA	-261490	13571867.3820802	0.48787	0.202970231136004	0.00041782	-0.00044987
Total_length	GAC	265150	13063689.5054649	0.4779	0.201860848389719	0.00043728	-0.00043039
Total_length	GAG	264270	13047265.5855803	0.48298	0.202980243173463	0.00042729	-0.00044039
Total_length	GAT	-261600	13588543.3893999	0.48416	0.201862487858461	0.00042499	-0.00044269
Total_length	GCA	100610	13188879.522927	0.82439	0.201211132250148	4.276e-05	-0.00082526
Total_length	GCC	24386	13268890.2263605	0.94551	0.202259084358183	4.0565e-06	-0.000864
Total_length	GCG	661850	12867262.0647672	0.14263	0.191936553126527	0.0018648	0.00099839
Total_length	GCT	-453650	13916072.2045765	0.19595	0.196202295572123	0.0014512	0.00058443
Total_length	GGA	-545440	13909326.7250782	0.23183	0.196410679121832	0.0012407	0.00037376
Total_length	GGC	168230	13108115.3874395	0.53847	0.201646470120241	0.00032854	-0.00053923
Total_length	GGG	497130	13058505.04145	0.47674	0.196778996080731	0.0004396	-0.00042807
Total_length	GGT	-50354	13357509.6933889	0.85512	0.20191334386397	2.8952e-05	-0.00083908
Total_length	GTA	-398440	13540460.0114385	0.4747	0.203848894557154	0.00044369	-0.00042399
Total_length	GTC	459800	12820329.7883326	0.32242	0.202337432063969	0.00084994	-1.738e-05
Total_length	GTG	69175	13225155.8169171	0.81488	0.201905057761944	4.7604e-05	-0.00082041
Total_length	GTT	-117060	13453507.8689243	0.65908	0.201466884816644	0.00016902	-0.00069889
Total_length	TAA	-458170	13869262.3846541	0.27185	0.203562826460788	0.001048	0.00018082
Total_length	TAC	312990	12984411.5954971	0.39649	0.202028598496376	0.00062416	-0.00024336
Total_length	TAG	804570	12577319.7767472	0.19127	0.204882768226299	0.001482	0.00061527
Total_length	TAT	-316360	13607847.8599311	0.39014	0.201988077730567	0.00064114	-0.00022636
Total_length	TCA	-100130	13408085.7205122	0.6727	0.20266366477552	0.00015497	-0.00071295
Total_length	TCC	194890	13124611.4412271	0.61035	0.203645330738339	0.00022547	-0.00064239
Total_length	TCG	284730	13011429.0103876	0.36001	0.199098449789937	0.00072735	-0.00014007
Total_length	TCT	-722210	14322005.465053	0.054222	0.192626310444149	0.0032131	0.0023478
Total_length	TGA	141890	13181904.6300512	0.79111	0.202119428276647	6.0925e-05	-0.00080708
Total_length	TGC	380970	12975938.7112382	0.41922	0.199716503898861	0.00056649	-0.00030107
Total_length	TGG	-910120	14114634.7347646	0.90427	0.202343315346145	1.2563e-05	-0.00085548
Total_length	TGT	-393320	13658123.8666147	0.41338	0.200390250887869	0.00058086	-0.00028669
Total_length	TTA	-122300	13418841.8179245	0.35025	0.201926931732939	0.00075748	-0.00010992
Total_length	TTC	691450	12677095.2771703	0.22584	0.206128065285045	0.0012731	0.00040611
Total_length	TTG	328860	12883387.4099396	0.18086	0.194711327442125	0.0015538	0.00068706
Total_length	TTT	-691530	14052256.9671712	0.22566	0.206023278740242	0.0012741	0.00040711
tRNA_size	AAA	-28.836	259.456521326684	0.13379	0.596091399982057	0.0019503	0.0010839
tRNA_size	AAC	25.649	208.516251297637	0.13444	0.596106396207305	0.0019438	0.0010775
tRNA_size	AAG	28.398	202.412550172644	0.13979	0.596064106697204	0.0018916	0.0010252
tRNA_size	AAT	-26.078	260.064393634351	0.12668	0.596159225454586	0.0020237	0.0011574
tRNA_size	ACA	-33.327	266.873736383986	0.12893	0.597014139244413	0.002	0.0011337
tRNA_size	ACC	31.565	202.80081472785	0.055187	0.595597660783133	0.0031876	0.0023224
tRNA_size	ACG	27.834	212.506942349904	0.13213	0.597457964251951	0.001967	0.0011007
tRNA_size	ACT	-29.625	271.171377968191	0.050176	0.596172731267454	0.0033254	0.0024602
tRNA_size	AGA	-8.6279	246.679980427569	0.27224	0.598357423610815	0.0010463	0.00017912
tRNA_size	AGC	26.87	212.093546040462	0.13211	0.600189641995613	0.0019672	0.0011009
tRNA_size	AGG	-13.215	240.313755140792	0.56357	0.594422416421018	0.00028963	-0.00057818
tRNA_size	AGT	-31.198	257.874755151695	0.19489	0.598550736120548	0.0014582	0.00059136
tRNA_size	ATA	-57.841	266.214513682636	0.098647	0.594428378490085	0.0023657	0.0014997
tRNA_size	ATC	24.478	206.654595517831	0.11056	0.59692753205512	0.0022088	0.0013426
tRNA_size	ATG	-1535.3	1763.21805686157	0.10664	0.600752490112288	0.0022583	0.0013922
tRNA_size	ATT	-22.498	262.99444733127	0.25236	0.598014123877275	0.0011372	0.00027011
tRNA_size	CAA	-21.453	254.033853800228	0.17143	0.598398999833035	0.001623	0.00075636
tRNA_size	CAC	29.66	207.883881823894	0.079417	0.596148035140966	0.0026684	0.0018027
tRNA_size	CAG	20.815	211.991256451187	0.18392	0.598263731936314	0.0015322	0.00066544
tRNA_size	CAT	-32.072	268.314110876508	0.060283	0.596460267128022	0.0030605	0.0021951
tRNA_size	CCA	-6.2386	239.917576771943	0.64401	0.598119650099394	0.00018542	-0.00068247
tRNA_size	CCC	18.538	218.79322844361	0.29975	0.598625680939547	0.00093338	6.6136e-05
tRNA_size	CCG	39.021	201.82742378152	0.030347	0.597778108029679	0.0040643	0.0031997
tRNA_size	CCT	-64.832	314.890143592189	0.0019092	0.588098221799684	0.0083323	0.0074714
tRNA_size	CGA	-35.223	270.237908549347	0.11382	0.595228059932822	0.002169	0.0013028
tRNA_size	CGC	23.641	210.349449183099	0.041924	0.596634038203936	0.0035874	0.0027224
tRNA_size	CGG	32.168	208.334697681409	0.078719	0.597207635116159	0.0026809	0.0018151
tRNA_size	CGT	-25.658	257.650610114479	0.28386	0.598174089273912	0.00099689	0.0001297
tRNA_size	CTA	-3.0688	234.203960732817	0.93128	0.596546818519654	6.4579e-06	-0.00086159
tRNA_size	CTC	25.92	207.838577218497	0.059791	0.597816827209782	0.0030723	0.0022069
tRNA_size	CTG	9.5274	222.23126090048	0.41972	0.596946916455593	0.00056528	-0.00030229
tRNA_size	CTT	-37.098	275.462310544923	0.11039	0.593291341355242	0.0022108	0.0013447
tRNA_size	GAA	-29.277	263.736814919965	0.094423	0.596481919066359	0.0024263	0.0015604
tRNA_size	GAC	26.564	209.785193674963	0.11248	0.597049337825837	0.0021853	0.0013191
tRNA_size	GAG	29.199	205.364386406265	0.095113	0.596493391988115	0.0024162	0.0015502
tRNA_size	GAT	-26.796	263.033941649565	0.10965	0.597055501496791	0.0022201	0.001354
tRNA_size	GCA	-12.966	245.788113978141	0.5295	0.596521615928271	0.00034328	-0.00052447
tRNA_size	GCC	24.387	209.392282605125	0.12562	0.596685530653319	0.0020351	0.0011688
tRNA_size	GCG	33.609	210.727944790156	0.099997	0.597055920052784	0.0023469	0.0014808
tRNA_size	GCT	-36.37	282.583975185951	0.020456	0.597077629911297	0.0046549	0.0037908
tRNA_size	GGA	-52.522	292.208516807694	0.011257	0.586531593159388	0.0055635	0.0047003
tRNA_size	GGC	25.064	204.734293818159	0.040455	0.598717712869611	0.0036397	0.0027748
tRNA_size	GGG	24.632	220.927044950725	0.42913	0.595186120504676	0.00054277	-0.00032482
tRNA_size	GGT	-11.682	247.448837241054	0.35519	0.599267856412691	0.00074208	-0.00012533
tRNA_size	GTA	-51.703	265.382340022168	0.044137	0.595056839640739	0.0035121	0.0026471
tRNA_size	GTC	22.095	209.848163973011	0.27686	0.597000350509992	0.0010264	0.00015919
tRNA_size	GTG	14.199	218.891640390924	0.29136	0.596622635547196	0.00096639	9.9175e-05
tRNA_size	GTT	-7.8105	243.250042542866	0.51135	0.597015663931021	0.00037448	-0.00049325
tRNA_size	TAA	-29.578	269.317783380517	0.10507	0.600673828675419	0.0022786	0.0014125
tRNA_size	TAC	24.052	209.229834840786	0.14739	0.596094772276183	0.0018212	0.00095477
tRNA_size	TAG	52.708	185.022951899007	0.057732	0.595439306543518	0.0031227	0.0022573
tRNA_size	TAT	-24.757	257.603659156818	0.13497	0.596198687720747	0.0019385	0.0010721
tRNA_size	TCA	-1.8889	234.696341068685	0.86072	0.596657323670631	2.6734e-05	-0.0008413
tRNA_size	TCC	23.314	213.093037840973	0.17242	0.596050388515682	0.0016155	0.00074888
tRNA_size	TCG	27.626	204.60426980288	0.049713	0.596124414899414	0.0033388	0.0024737
tRNA_size	TCT	-47.418	300.252416263988	0.0040446	0.594103054100816	0.0071507	0.0062889
tRNA_size	TGA	-9.7704	240.101206149756	0.69297	0.595793058221236	0.00013537	-0.00073257
tRNA_size	TGC	35.287	203.136412936021	0.099264	0.599155420088225	0.002357	0.001491
tRNA_size	TGG	-624.91	797.631424045883	0.059937	0.598986773696638	0.0030688	0.0022034
tRNA_size	TGT	-42.32	271.917300039461	0.05104	0.600443345618169	0.0033006	0.0024354
tRNA_size	TTA	-5.998	238.85131523379	0.31862	0.597002933127241	0.00086336	-3.9428e-06
tRNA_size	TTC	31.147	205.173188049455	0.22102	0.597187343470618	0.0012998	0.00043291
tRNA_size	TTG	-3.2421	236.334965583665	0.76257	0.596502338235091	7.9258e-05	-0.00078873
tRNA_size	TTT	-32.447	268.551799118308	0.20222	0.597194223254843	0.0014113	0.00054445
TTA	avg_GC3s	0.061251	1.0329709864923	0.27942	0.998720072825157	0.0010155	0.00014829
TTA	Fragmented	-0.22602	1.06042842056453	0.52863	0.99872896569017	0.00034473	-0.00052302
TTA	GC	0.0014265	1.00027623009181	0.25792	0.998721032947773	0.0011109	0.00024378
TTA	N50	9.026e-09	1.05436908079829	0.56039	0.998734388231471	0.00029439	-0.00057342
TTA	N_BUSCOs	3.0642e-05	0.994334847214484	0.6401	0.998721663332799	0.00018983	-0.00067806
TTA	Ns_per_100_kbp	-8.5105e-06	1.05718347558342	0.6139	0.998774766426618	0.00022102	-0.00064684
TTA	Single	0.059878	1.00151346756555	0.45325	0.998751855168832	0.00048838	-0.00037925
TTA	s_val	-0.031906	1.07963692937402	0.53644	0.998737133244463	0.00033184	-0.00053593
TTC	avg_GC3s	0.0040957	0.877276712479633	0.54307	1	0.00032116	-0.00054662
TTC	Carbon_Breadth	-2.6291e-05	0.937398530105403	0.96741	1	1.9653e-06	-0.0011745
TTC	CDS_count	6.3889e-07	0.875013146061701	0.63586	1	0.00019468	-0.00067321
TTC	Complete	-0.009661	0.888096502160537	0.68038	1	0.00014736	-0.00072056
TTC	Duplicated	0.012297	0.878501679698814	0.5854	1	0.00025839	-0.00060944
TTC	Fragmented	0.054702	0.878000376774521	0.43821	1	0.00052177	-0.00034583
TTC	GC	7.9774e-05	0.87570865692168	0.62009	1	0.00021338	-0.00065449
TTC	Missing	0.013671	0.878479289184839	0.66148	1	0.00016649	-0.00070142
TTC	N50	-7.4934e-10	0.879075232203377	0.67249	1	0.00015518	-0.00071274
TTC	N_BUSCOs	-5.1707e-06	0.889418688923085	0.64048	1	0.0001894	-0.00067849
TTC	Nitrogen_Breadth	-0.00023544	0.93759260983137	0.89406	1	2.0877e-05	-0.0011556
TTC	Ns_per_100_kbp	1.7686e-06	0.878802311361898	0.62398	1	0.00020868	-0.0006592
TTC	Number_contigs	7.5493e-07	0.878442335013267	0.54333	1	0.00032075	-0.00054703
TTC	Single	-0.0099856	0.888092599911939	0.53033	1	0.00034189	-0.00052587
TTC	s_val	0.0054053	0.875014636366494	0.46171	1	0.00047035	-0.00039729
TTC	tRNA_size	2.9429e-06	0.878159028297367	0.78832	1	6.2602e-05	-0.0008054
TTG	Carbon_Breadth	-0.0040691	1.24741343028614	0.24041	0.990135070168221	0.001621	0.00044646
TTG	CDS_count	-8.9565e-07	1.16546819444885	0.87925	0.992138741072116	2.0042e-05	-0.000848
TTG	GC	0.00073864	1.13076584201287	0.48883	0.992302068046162	0.00041598	-0.00045171
TTG	Nitrogen_Breadth	0.0036992	1.20920345155259	0.62866	0.990291407938353	0.00027528	-0.00090087
TTG	Number_contigs	-8.9074e-07	1.16057929004916	0.88297	0.992142883639288	1.8817e-05	-0.00084922
TTG	tRNA_size	-6.2224e-05	1.17513800265242	0.20446	0.992414679972454	0.0013974	0.00053057
TTT	avg_GC3s	0.0031779	1.10834455814635	0.63698	1	0.00019339	-0.00067449
TTT	Carbon_Breadth	0.00029531	1.05038556970939	0.6461	1	0.00024817	-0.00092801
TTT	CDS_count	-1.0353e-06	1.11583433587884	0.44285	1	0.00051127	-0.00035634
TTT	Complete	0.0083166	1.10164089889647	0.72284	1	0.00010923	-0.00075873
TTT	Duplicated	-0.010284	1.10989147124345	0.6482	1	0.00018077	-0.00068713
TTT	Fragmented	-0.033189	1.11011067858632	0.6381	1	0.00019211	-0.00067578
TTT	GC	8.8451e-05	1.10607505504019	0.58252	1	0.00026239	-0.00060544
TTT	Missing	-0.0074664	1.10979635780994	0.81097	1	4.9675e-05	-0.00081834
TTT	N50	1.0137e-09	1.1093066493968	0.56735	1	0.00028405	-0.00058376
TTT	N_BUSCOs	3.8765e-06	1.10167487510574	0.72621	1	0.00010648	-0.00076148
TTT	Nitrogen_Breadth	0.00029432	1.05220278728457	0.86772	1	3.2653e-05	-0.0011438
TTT	Ns_per_100_kbp	-2.7545e-06	1.10969004340924	0.44507	1	0.00050632	-0.00036129
TTT	Number_contigs	-1.1418e-06	1.11023139122406	0.35784	1	0.00073394	-0.00013348
TTT	Single	0.0081898	1.10201939502532	0.60677	1	0.00023003	-0.00063782
TTT	s_val	-0.0016419	1.11075366620911	0.82309	1	4.3409e-05	-0.00082461
TTT	tRNA_size	-6.8732e-06	1.11124636877405	0.53054	1	0.00034155	-0.00052621
codons	slope	intercept	p_value	lambda	r_squared	adusted_r_squared
AAA	Total_length	NULL	NULL	NULL	NULL	NULL	NULL
AAC	Total_length	NULL	NULL	NULL	NULL	NULL	NULL
AAG	Total_length	NULL	NULL	NULL	NULL	NULL	NULL
AAT	Total_length	NULL	NULL	NULL	NULL	NULL	NULL
ACA	Total_length	NULL	NULL	NULL	NULL	NULL	NULL
ACC	Total_length	NULL	NULL	NULL	NULL	NULL	NULL
ACG	Total_length	NULL	NULL	NULL	NULL	NULL	NULL
ACT	Total_length	NULL	NULL	NULL	NULL	NULL	NULL
AGA	Total_length	NULL	NULL	NULL	NULL	NULL	NULL
AGC	avg_GC3s	-0.010339	0.77676910858481	0.28119	1	0.001008	0.00014084
AGC	Complete	-0.049127	0.819652204700248	0.14133	1	0.001877	0.0010105
AGC	Duplicated	0.069958	0.770638274912229	0.029238	1	0.0041196	0.0032552
AGC	Fragmented	0.17928	0.769887672715897	0.074406	1	0.0027604	0.0018948
AGC	GC	-0.00036213	0.787101314823059	0.11408	1	0.0021659	0.0012997
AGC	Missing	0.05733	0.771097683933947	0.19734	1	0.0014422	0.00057543
AGC	N50	-1.86e-09	0.773248404502896	0.46143	1	0.00047095	-0.00039669
AGC	N_BUSCOs	-2.4205e-05	0.822115772511735	0.12476	1	0.0020444	0.0011781
AGC	Nitrogen_Breadth	0.00093008	0.798737562126855	0.71622	1	0.00015554	-0.0010207
AGC	Number_contigs	7.3749e-06	0.768549196090827	2.8816e-05	1	0.015078	0.014223
AGC	Single	-0.054485	0.823056202420298	0.016137	1	0.0050138	0.0041501
[truncated: 177 more rows]
