# Supplementary material for: Genomic factors shaping codon usage across the Saccharomycotina subphylum
Source: G3 (Bethesda). 2024 Aug 30;14(11):jkae207. doi: 10.1093/g3journal/jkae207 (PMC11540330; doi:10.1093/g3journal/jkae207)
Supplement: jkae207_Supplementary_Data [file jkae207_supplementary_data.zip › Table_S6_G3-2024-405191.csv]

FeatureY	FeatureX	slope	intercept	p_value	lambda	r_squared	adusted_r_squared
avg_GC3s	Complete	-0.31978	0.712345875	2.66E-06	0.390471823	0.018967	0.018115
avg_GC3s	Duplicated	-0.16684	0.412617021	0.0032479	0.393386417	0.0074948	0.0066332
avg_GC3s	Total_length_log	-0.06874	1.532946217	0.00013984	0.420244028	0.012517	0.01166
avg_GC3s	Single	-0.029779	0.435936869	0.47944	0.392310066	0.00043424	-0.00043344
avg_GC3s	N_BUSCOs	-0.00015135	0.715740391	2.19E-06	0.391256212	0.019279	0.018428
avg_GC3s	Carbon_Breadth	-5.37E-05	0.399526816	0.97601	0.432145376	1.06E-06	-0.0011754
avg_GC3s	Ns_per_100_kbp	-2.65E-05	0.409786661	0.030962	0.391057978	0.0040345	0.0031699
avg_GC3s	CDS_count	-1.79E-05	0.514392603	2.65E-06	0.416441796	0.018972	0.018121
avg_GC3s	Number_contigs	-4.04E-06	0.410516568	0.31896	0.397198527	0.00086216	-5.14E-06
avg_GC3s	N50	1.93E-08	0.402921175	0.057119	0.390690692	0.003138	0.0022727
avg_GC3s	tRNA_size	5.84E-05	0.395558029	0.052048	0.383962005	0.0032723	0.0024071
avg_GC3s	Nitrogen_Breadth	0.0024466	0.39495437	0.54902	0.432064259	0.00042261	-0.00075336
avg_GC3s	GC	0.021629	-0.466289188	0	0.38079906	0.92359	0.92352
avg_GC3s	s_val	0.049459	0.372930335	0.11612	0.39034027	0.0021418	0.0012756
avg_GC3s	Missing	0.39265	0.395596744	0.00012437	0.397085415	0.012706	0.011849
avg_GC3s	Fragmented	1.0208	0.391569904	4.72E-09	0.377589017	0.029348	0.028506
Carbon_Breadth	Missing	-13.821	8.15453392	3.14E-08	0.475016506	0.0354	0.034265
Carbon_Breadth	Fragmented	-7.7737	7.858121882	0.064749	0.522330102	0.0040077	0.0028359
Carbon_Breadth	Duplicated	-2.4927	7.758534375	0.070951	0.528837457	0.0038312	0.0026593
Carbon_Breadth	s_val	-0.24912	7.902596418	0.73359	0.53025372	0.00013636	-0.00104
Carbon_Breadth	avg_GC3s	-0.12916	7.77419875	0.84427	0.530278821	4.54E-05	-0.001131
Carbon_Breadth	Number_contigs	-7.21E-05	7.763444824	0.40275	0.533929089	0.0008238	-0.0003517
Carbon_Breadth	Ns_per_100_kbp	-6.13E-05	7.726447889	0.86286	0.529045497	3.51E-05	-0.0011413
Carbon_Breadth	N50	1.30E-06	7.343977429	8.47E-06	0.543837677	0.023072	0.021922
Carbon_Breadth	tRNA_size	0.00017652	7.68216485	0.79625	0.523939177	7.85E-05	-0.0010979
Carbon_Breadth	CDS_count	0.00023025	6.363376655	0.0061741	0.507747582	0.0087884	0.0076223
Carbon_Breadth	N_BUSCOs	0.0034061	0.802834289	1.18E-05	0.493818997	0.022349	0.021198
Carbon_Breadth	GC	0.016335	7.068929538	0.27279	0.522434961	0.0014147	0.00023992
Carbon_Breadth	Total_length_log	0.63775	-2.709105173	0.12487	0.512609721	0.0027686	0.0015954
Carbon_Breadth	Nitrogen_Breadth	0.94441	6.121929395	0	0.540900759	0.17223	0.17126
Carbon_Breadth	Single	3.9584	4.019013098	6.45E-05	0.50610222	0.018619	0.017465
Carbon_Breadth	Complete	7.1513	0.919528181	1.57E-05	0.493579329	0.021722	0.020571
CDS_count	Single	-6402	11892.02901	0	0.455080478	0.33821	0.33764
CDS_count	Complete	-2740.4	8566.779253	1.22E-07	0.289799608	0.024012	0.023165
CDS_count	avg_GC3s	-1000.5	6381.217217	8.41E-06	0.266813013	0.017085	0.016231
CDS_count	s_val	-748.81	6506.15633	0.0019291	0.235031485	0.0083159	0.0074551
CDS_count	Nitrogen_Breadth	-29.015	5949.947581	0.35453	0.167955714	0.0010085	-0.00016678
CDS_count	GC	-22.977	6901.855708	5.40E-06	0.27447559	0.017808	0.016956
CDS_count	N_BUSCOs	-1.2699	8541.034646	1.77E-07	0.288316757	0.023405	0.022558
CDS_count	N50	-0.0005276	6122.127071	4.40E-12	0.271339366	0.040775	0.039942
CDS_count	Ns_per_100_kbp	0.43186	5942.599337	5.76E-06	0.23791457	0.017701	0.016849
CDS_count	Number_contigs	0.69909	5573.567553	0	0.325739701	0.4346	0.43411
CDS_count	tRNA_size	2.2034	5479.224854	0	0.249122076	0.081131	0.080333
CDS_count	Carbon_Breadth	61.201	5407.689029	2.56E-06	1.00E-06	0.025704	0.024558
CDS_count	Missing	749.39	5940.915135	0.33262	0.245761951	0.00081485	-5.25E-05
CDS_count	Total_length_log	3472.9	-50885.85919	0	0.161765414	0.5383	0.5379
CDS_count	Duplicated	9676	5730.115255	0	0.323595852	0.42625	0.42575
CDS_count	Fragmented	15590	5695.691172	0	0.304771371	0.11654	0.11577
Complete	Fragmented	-2.2969	0.990305675	0	0.642321034	0.82057	0.82042
Complete	Missing	-1.4524	0.99706316	0	0.404952477	0.93756	0.93751
Complete	Duplicated	-0.080517	0.954889623	0.00081551	0.579718558	0.0096841	0.0088245
Complete	avg_GC3s	-0.058629	0.976208459	2.83E-06	0.570177801	0.018864	0.018012
Complete	Total_length_log	-0.0033336	1.007230684	0.6639	0.570697852	0.00016396	-0.00070395
Complete	GC	-0.0019034	1.029091592	1.13E-11	0.57089428	0.039229	0.038395
Complete	Number_contigs	-2.15E-05	0.965087835	0	0.608350112	0.13724	0.1365
Complete	Ns_per_100_kbp	-1.79E-05	0.953411044	0.00047436	0.567766786	0.010551	0.0096919
Complete	CDS_count	-9.74E-06	1.011222909	1.39E-09	0.600995612	0.031358	0.030517
Complete	N50	2.32E-08	0.946281406	8.51E-08	0.593871963	0.024605	0.023759
Complete	tRNA_size	0.00011498	0.925516048	0	0.514050905	0.068101	0.067292
Complete	N_BUSCOs	0.00046894	-0.001913502	0	0.051447223	0.99778	0.99778
Complete	Nitrogen_Breadth	0.00089141	0.950624862	0.57611	0.630343994	0.00036788	-0.00080816
Complete	Carbon_Breadth	0.00287	0.929648915	4.18E-05	0.609754209	0.019568	0.018415
Complete	s_val	0.13708	0.854144631	0	0.56023917	0.091092	0.090303
Complete	Single	0.41233	0.570998596	0	0.539112122	0.45691	0.45644
Duplicated	Single	-0.59254	0.574294774	0	0.530627748	0.63545	0.63513
Duplicated	Complete	-0.084361	0.096074315	0.0090664	1.00E-06	0.0058963	0.0050334
Duplicated	avg_GC3s	-0.040444	0.032978178	0.0057194	1.00E-06	0.00661	0.0057477
Duplicated	s_val	-0.012382	0.024790808	0.44106	1.00E-06	0.0005153	-0.00035231
Duplicated	Nitrogen_Breadth	-0.0037981	0.020969038	0.039208	1.00E-06	0.0049926	0.003822
Duplicated	Carbon_Breadth	-0.0012165	0.023430561	0.1189	1.00E-06	0.0028585	0.0016854
Duplicated	GC	-0.00092302	0.053758936	0.0044535	1.00E-06	0.0070001	0.0061381
Duplicated	N_BUSCOs	-3.93E-05	0.095671912	0.009631	1.00E-06	0.0058032	0.0049402
Duplicated	N50	-1.57E-08	0.021753045	0.0014109	1.00E-06	0.0088116	0.0079512
Duplicated	Ns_per_100_kbp	1.06E-05	0.015065171	0.10183	1.00E-06	0.0023218	0.0014558
Duplicated	Number_contigs	1.88E-05	0.005702887	0	1.00E-06	0.069059	0.068251
Duplicated	CDS_count	4.40E-05	-0.238248395	0	0.308325241	0.42588	0.42539
Duplicated	tRNA_size	7.46E-05	-0.002361958	1.23E-07	1.00E-06	0.024005	0.023158
Duplicated	Missing	0.076322	0.01347936	0.10703	1.00E-06	0.0022532	0.0013871
Duplicated	Total_length_log	0.13307	-2.154912984	0	0.220962006	0.1738	0.17308
Duplicated	Fragmented	0.32151	0.010141364	0.00018863	1.00E-06	0.012034	0.011176
Fragmented	Complete	-0.3549	0.354333545	0	0.517262221	0.81924	0.81908
Fragmented	Single	-0.15369	0.159328683	0	0.312217069	0.40977	0.40926
Fragmented	s_val	-0.056929	0.058113108	0	0.364492761	0.10059	0.099809
Fragmented	Nitrogen_Breadth	-0.00054254	0.018841406	0.39451	0.453424672	0.00085306	-0.00032241
Fragmented	Carbon_Breadth	-0.00053145	0.0220417	0.05652	0.447679226	0.0042718	0.0031003
Fragmented	N_BUSCOs	-0.00016689	0.355921227	0	0.515382354	0.82229	0.82214
Fragmented	tRNA_size	-3.64E-05	0.025418422	2.88E-13	0.346396383	0.045225	0.044396
Fragmented	N50	-1.02E-08	0.019731536	1.53E-09	0.437348199	0.031195	0.030354
Fragmented	CDS_count	7.57E-06	-0.02852335	0	0.460281975	0.12085	0.12009
Fragmented	Ns_per_100_kbp	1.12E-05	0.016420032	5.09E-08	0.399414536	0.025448	0.024602
Fragmented	Number_contigs	1.17E-05	0.010126319	0	0.464674834	0.25588	0.25523
Fragmented	GC	0.0009263	-0.020389617	0	0.373130058	0.060152	0.059336
Fragmented	Total_length_log	0.018997	-0.294121112	2.94E-10	0.405124575	0.0339	0.033062
Fragmented	avg_GC3s	0.02872	0.005297291	4.90E-09	0.386601318	0.029287	0.028445
Fragmented	Duplicated	0.038512	0.015939081	4.96E-05	0.409218388	0.014195	0.013339
Fragmented	Missing	0.46042	0.002162281	0	0.433973134	0.61663	0.6163
GC	Complete	-20.479	59.88126538	1.06E-11	0.408154148	0.039338	0.038504
GC	Duplicated	-8.1587	40.61486052	0.0011823	0.413901334	0.0090924	0.0082322
GC	Total_length_log	-5.0632	123.2468072	2.00E-10	0.456832266	0.034532	0.033694
GC	Single	-3.248	43.41650009	0.082313	0.408456251	0.002618	0.0017523
GC	s_val	-1.0802	41.1865125	0.43973	0.4119854	0.0005183	-0.0003493
GC	N_BUSCOs	-0.0096918	60.09668496	7.18E-12	0.409020685	0.039976	0.039142
GC	tRNA_size	-0.0026426	40.99907926	0.048393	0.41832608	0.003378	0.0025128
GC	Ns_per_100_kbp	-0.0014796	40.48645085	0.0066285	0.409365684	0.0063808	0.0055182
GC	CDS_count	-0.00082143	45.27827088	1.19E-06	0.435471255	0.020287	0.019437
GC	Number_contigs	-0.00040837	40.62869436	0.02321	0.418496433	0.0044648	0.0036006
GC	N50	1.32E-06	40.03340667	0.0033344	0.409180514	0.0074535	0.0065919
GC	Carbon_Breadth	0.09313	39.32694001	0.23783	0.462841321	0.0016389	0.00046439
GC	Nitrogen_Breadth	0.312	39.50023515	0.083054	0.47044322	0.0035301	0.0023578
GC	Missing	25.178	39.59522481	2.88E-08	0.417590234	0.026381	0.025535
GC	avg_GC3s	42.698	23.00383129	0	0.397281266	0.92358	0.92351
GC	Fragmented	64.839	39.34805246	0	0.387106463	0.059976	0.05916
Missing	Complete	-0.64313	0.643256965	0	0.514547352	0.93689	0.93684
Missing	Single	-0.25585	0.2667729	0	0.628059022	0.40527	0.40475
Missing	s_val	-0.081734	0.088640026	0	0.637711746	0.074799	0.073996
Missing	Total_length_log	-0.016133	0.294242006	0.001338	0.641333772	0.0088958	0.0080354
Missing	Carbon_Breadth	-0.0023051	0.04793632	4.34E-07	0.682054288	0.029613	0.028471
Missing	Nitrogen_Breadth	-0.0004165	0.030545497	0.68776	0.706284643	0.00019012	-0.00098613
Missing	N_BUSCOs	-0.00030213	0.645497479	0	0.534553476	0.93945	0.93939
Missing	tRNA_size	-8.17E-05	0.049344637	0	0.595882501	0.0782	0.077399
Missing	N50	-1.29E-08	0.033540258	7.14E-06	0.659095802	0.017352	0.016499
Missing	CDS_count	2.08E-06	0.017463393	0.050601	0.651075154	0.0033132	0.002448
Missing	Ns_per_100_kbp	6.56E-06	0.029720112	0.050423	0.642167621	0.0033183	0.0024531
Missing	Number_contigs	9.69E-06	0.024469474	0	0.658298846	0.064242	0.06343
Missing	GC	0.0010481	-0.012039821	1.57E-08	0.650911176	0.02738	0.026536
Missing	avg_GC3s	0.032474	0.016986261	8.57E-05	0.647813873	0.01331	0.012453
Missing	Duplicated	0.038714	0.028901418	0.01463	0.64967946	0.0051629	0.0042993
Missing	Fragmented	1.3179	0.008765765	0	0.655388177	0.61779	0.61746
N_BUSCOs	Fragmented	-4902.5	2115.650536	0	0.64057865	0.82358	0.82342
N_BUSCOs	Missing	-3100.5	2130.187364	0	0.430592964	0.93997	0.93992
N_BUSCOs	Duplicated	-169.26	2040.000551	0.00095757	0.578509165	0.009428	0.0085681
N_BUSCOs	avg_GC3s	-126.12	2085.996176	2.25E-06	0.569858014	0.019235	0.018383
N_BUSCOs	Total_length_log	-5.3175	2122.356689	0.74493	0.569707366	9.19E-05	-0.00077607
N_BUSCOs	GC	-4.0912	2199.626883	7.36E-12	0.570734757	0.039936	0.039103
N_BUSCOs	Number_contigs	-0.045543	2061.614907	0	0.606906159	0.13552	0.13477
N_BUSCOs	Ns_per_100_kbp	-0.037229	2036.885121	0.00066012	0.567019256	0.010022	0.0091624
N_BUSCOs	CDS_count	-0.020481	2158.492387	2.25E-09	0.599514261	0.030565	0.029724
N_BUSCOs	N50	4.81E-05	2022.084228	1.86E-07	0.592403396	0.02332	0.022472
N_BUSCOs	tRNA_size	0.24682	1977.074792	0	0.512040888	0.069154	0.068345
N_BUSCOs	Nitrogen_Breadth	2.0167	2029.819949	0.55273	0.627021771	0.0004148	-0.00076118
N_BUSCOs	Carbon_Breadth	6.2234	1984.498987	3.03E-05	0.606405982	0.020276	0.019123
N_BUSCOs	s_val	291.28	1825.983298	0	0.559177881	0.090617	0.089827
N_BUSCOs	Single	878.44	1222.175128	0	0.534899363	0.45674	0.45627
N_BUSCOs	Complete	2127.7	8.551952857	0	0.052418898	0.99778	0.99777
N50	Fragmented	-3128400	337128.1304	5.13E-10	0.545702075	0.032988	0.032149
N50	Missing	-1277300	325267.3291	1.94E-05	0.543430104	0.015722	0.014868
N50	Duplicated	-608140	302205.748	0.0001918	0.534808846	0.012007	0.011149
N50	Total_length_log	-516940	8751364.92	0	0.563696818	0.086033	0.08524
N50	tRNA_size	-254.96	344944.6586	0.0036279	0.534146826	0.0073211	0.0064594
N50	Number_contigs	-125.4	356460.3738	0	0.533488463	0.10054	0.099757
N50	Ns_per_100_kbp	-125.01	291631.7826	0.00033233	0.544871245	0.011122	0.010264
N50	CDS_count	-78.627	756224.6456	5.26E-13	0.539565326	0.044243	0.043413
N50	N_BUSCOs	476.91	-684460.4401	2.95E-07	0.546568302	0.022568	0.02172
N50	GC	5568.3	62269.24912	0.0036448	0.526265021	0.0073138	0.0064521
N50	Carbon_Breadth	15248	230247.4028	3.21E-05	1.00E-06	0.020147	0.018994
N50	Nitrogen_Breadth	26906	300822.6114	0.0019427	1.00E-06	0.011241	0.010077
N50	avg_GC3s	158530	222292.9004	0.062651	0.526694657	0.0030053	0.0021398
N50	s_val	337760	43770.98635	0.00018814	0.52754618	0.012038	0.011181
N50	Single	705810	-366779.4628	4.86E-09	0.547551748	0.0293	0.028457
N50	Complete	1043600	-708027.3351	1.38E-07	0.547148197	0.023815	0.022967
Nitrogen_Breadth	Fragmented	-1.5916	1.738464891	0.38687	0.320877666	0.00088103	-0.0002944
Nitrogen_Breadth	Duplicated	-1.5523	1.732007997	0.011814	0.325691642	0.0074338	0.0062661
Nitrogen_Breadth	Missing	-0.61202	1.729659086	0.57134	0.320757974	0.00037715	-0.00079888
Nitrogen_Breadth	Total_length_log	-0.47595	9.490363408	0.0095452	0.326485432	0.0078768	0.0067096
Nitrogen_Breadth	s_val	-0.14489	1.813525209	0.65363	0.318602516	0.00023699	-0.0009392
Nitrogen_Breadth	tRNA_size	-0.0017131	2.081988272	5.13E-09	0.344703645	0.039389	0.038259
Nitrogen_Breadth	Ns_per_100_kbp	-0.00023814	1.723733143	0.13227	0.317707493	0.0026635	0.0014902
Nitrogen_Breadth	Number_contigs	-0.00010424	1.767401405	0.0064182	0.317343304	0.008707	0.0075407
Nitrogen_Breadth	CDS_count	-4.26E-05	1.958987197	0.25353	0.328382635	0.0015336	0.00035888
Nitrogen_Breadth	N50	3.75E-07	1.59801763	0.0040492	0.306883727	0.0096781	0.0085131
Nitrogen_Breadth	N_BUSCOs	0.00023518	1.233086438	0.48563	0.320454006	0.00057217	-0.00060363
Nitrogen_Breadth	GC	0.011294	1.253214682	0.082099	0.320330139	0.0035521	0.0023798
Nitrogen_Breadth	avg_GC3s	0.17044	1.639812623	0.55334	0.321374631	0.00041354	-0.00076244
Nitrogen_Breadth	Carbon_Breadth	0.18012	0.321446219	0	0.35337494	0.17081	0.16984
Nitrogen_Breadth	Complete	0.47945	1.25472434	0.50438	0.320411942	0.00052454	-0.00065131
Nitrogen_Breadth	Single	0.95762	0.817595534	0.028721	0.323630023	0.005616	0.0044462
Ns_per_100_kbp	Complete	-481.73	527.3047351	0.0010026	1.00E-06	0.0093548	0.0084948
Ns_per_100_kbp	Single	-311.31	359.8583092	0.0011368	1.00E-06	0.0091549	0.0082948
Ns_per_100_kbp	avg_GC3s	-156.78	135.4966245	0.018182	1.00E-06	0.0048328	0.003969
Ns_per_100_kbp	Nitrogen_Breadth	-12.265	88.54922341	0.091573	0.032941439	0.0033452	0.0021726
Ns_per_100_kbp	s_val	-12.118	77.69775507	0.86792	1.00E-06	2.40E-05	-0.00084402
Ns_per_100_kbp	GC	-4.3651	248.4212195	0.0030043	1.00E-06	0.0076173	0.0067558
Ns_per_100_kbp	Carbon_Breadth	-0.98339	73.99142149	0.75096	0.035850043	0.00011857	-0.0010578
Ns_per_100_kbp	N_BUSCOs	-0.22295	522.2875253	0.0011784	1.00E-06	0.0090977	0.0082375
Ns_per_100_kbp	N50	-7.28E-06	71.66438854	0.74394	1.00E-06	9.26E-05	-0.00077533
Ns_per_100_kbp	CDS_count	0.038066	-156.4902876	1.63E-05	1.00E-06	0.016003	0.015149
Ns_per_100_kbp	tRNA_size	0.078513	49.77251098	0.22183	1.00E-06	0.0012953	0.00042833
Ns_per_100_kbp	Number_contigs	0.098957	15.72963623	0	1.00E-06	0.093206	0.092419
Ns_per_100_kbp	Total_length_log	188.06	-3007.428127	7.28E-06	0.033189875	0.017319	0.016466
Ns_per_100_kbp	Duplicated	218.45	65.44488988	0.10183	1.00E-06	0.0023218	0.0014558
Ns_per_100_kbp	Missing	407.26	56.52615726	0.057769	1.00E-06	0.0031217	0.0022564
Ns_per_100_kbp	Fragmented	2055.1	32.74145945	1.29E-07	1.00E-06	0.023923	0.023076
Number_contigs	Complete	-5876.3	6138.911929	0	0.264322415	0.12511	0.12435
Number_contigs	Single	-4270.5	4509.820152	0	0.253479777	0.17146	0.17074
Number_contigs	s_val	-911.28	1240.320868	5.62E-05	0.12318848	0.013993	0.013137
Number_contigs	avg_GC3s	-123.6	633.4173616	0.55686	0.128438426	0.00029972	-0.00056808
Number_contigs	Nitrogen_Breadth	-87.14	701.1314895	0.0033542	1.00E-06	0.010077	0.0089126
Number_contigs	GC	-8.8442	942.6694342	0.060973	0.138931351	0.0030442	0.0021788
Number_contigs	N_BUSCOs	-2.7404	6118.750237	0	0.261485718	0.12355	0.12279
Number_contigs	N50	-0.00075373	801.2844537	0	0.179203937	0.096283	0.095498
Number_contigs	CDS_count	0.61939	-3125.38144	0	0.250748743	0.43263	0.43214
Number_contigs	Ns_per_100_kbp	0.93157	524.4438282	0	0.130493715	0.092166	0.091378
Number_contigs	tRNA_size	1.4705	261.6128593	1.63E-12	0.131668781	0.042395	0.041564
Number_contigs	Carbon_Breadth	3.5312	505.6026208	0.7794	1.00E-06	9.24E-05	-0.001084
Number_contigs	Total_length_log	2160.9	-34792.71762	0	0.14926267	0.23635	0.23569
Number_contigs	Duplicated	3770.3	491.8687598	0	0.164557472	0.073038	0.072233
Number_contigs	Missing	5701.7	374.9818786	1.33E-15	0.215666672	0.053795	0.052973
Number_contigs	Fragmented	21434	187.5171903	0	0.25412646	0.24947	0.24882
s_val	Fragmented	-1.7877	0.754628652	0	0.182809466	0.10451	0.10373
s_val	Missing	-0.88873	0.75159493	0	0.235253475	0.077529	0.076728
s_val	Duplicated	-0.034192	0.721668938	0.52044	0.249811685	0.00035861	-0.00050913
s_val	Nitrogen_Breadth	-0.0020162	0.725515598	0.57939	0.21424772	0.00036158	-0.00081447
s_val	GC	-0.0004663	0.739833916	0.44983	0.250119768	0.00049583	-0.00037179
s_val	Carbon_Breadth	-6.68E-05	0.722521227	0.96614	0.217890134	2.12E-06	-0.0011743
s_val	Number_contigs	-1.53E-05	0.729560991	5.57E-05	0.251393251	0.014008	0.013152
s_val	CDS_count	-1.11E-05	0.787093951	0.0019342	0.249846417	0.0083117	0.0074509
s_val	Ns_per_100_kbp	-4.52E-06	0.721083591	0.69775	0.250944487	0.00013097	-0.00073697
s_val	N50	3.54E-08	0.710497162	0.00014272	0.242461646	0.012484	0.011627
s_val	tRNA_size	0.00029314	0.656308545	0	0.235813771	0.097147	0.096363
s_val	N_BUSCOs	0.00030723	0.099706097	0	0.220293123	0.093759	0.092972
s_val	Total_length_log	0.010563	0.547895466	0.53407	0.251392102	0.00033572	-0.00053204
s_val	avg_GC3s	0.04464	0.702363849	0.1037	0.247948331	0.0022967	0.0014306
s_val	Single	0.27105	0.471269695	3.05E-12	0.219247516	0.041373	0.040541
s_val	Complete	0.65605	0.100093426	0	0.220129043	0.094226	0.09344
Single	Fragmented	-2.6711	0.97059603	0	0.216988586	0.4128	0.41229
Single	Missing	-1.4848	0.979748159	0	1.00E-06	0.43925	0.43877
Single	Duplicated	-1.0734	0.953506319	0	0.574965262	0.63734	0.63703
Single	Total_length_log	-0.13314	3.103785808	0	0.396080633	0.095675	0.09489
Single	avg_GC3s	-0.014874	0.929476024	0.47044	0.342522297	0.0004523	-0.00041536
Single	GC	-0.00082267	0.95669311	0.075841	0.339278197	0.0027334	0.0018677
Single	CDS_count	-5.32E-05	1.242702301	0	0.548302184	0.3444	0.34383
Single	Number_contigs	-4.06E-05	0.946933134	0	0.436368921	0.17823	0.17751
Single	Ns_per_100_kbp	-2.90E-05	0.924865663	0.00077369	0.344779164	0.0097681	0.0089086
Single	N50	3.92E-08	0.912360617	2.60E-08	0.382673441	0.02655	0.025705
Single	tRNA_size	2.05E-05	0.918671542	0.3274	0.331234619	0.00083263	-3.47E-05
Single	N_BUSCOs	0.0005039	-0.090070821	0	1.00E-06	0.49195	0.4915
Single	Carbon_Breadth	0.0049702	0.890745001	1.77E-05	0.263608881	0.021455	0.020304
Single	Nitrogen_Breadth	0.0058394	0.91944326	0.02936	0.285653256	0.0055717	0.0044018
Single	s_val	0.15016	0.815051094	6.22E-12	0.319698387	0.04021	0.039377
Single	Complete	1.0734	-0.086805594	0	1.00E-06	0.49169	0.49125
Total_length	Single	-13238000	25509632.03	0	0.245303479	0.14137	0.14063
Total_length	Missing	-4474800	13448464.97	0.069695	0.201592266	0.0028532	0.0019876
Total_length	Complete	-2478500	15637600.43	0.13491	0.202396431	0.0019392	0.0010728
Total_length	avg_GC3s	-2042700	14144731.58	0.0047103	0.225755078	0.0069126	0.0060505
Total_length	Nitrogen_Breadth	-286750	13522515.4	0.0035968	0.161567327	0.0099291	0.0087643
Total_length	GC	-86280	16811351.38	1.01E-07	0.256332827	0.024323	0.023476
Total_length	N_BUSCOs	-1091.7	15499488.15	0.16072	0.202149711	0.0017071	0.00084056
Total_length	N50	-2.1299	13926370.24	0	0.284031465	0.064026	0.063213
Total_length	Ns_per_100_kbp	1374.1	13213366.94	7.56E-06	0.19782004	0.017259	0.016405
Total_length	Number_contigs	1748.6	12291133.35	0	0.211383652	0.26192	0.26128
Total_length	CDS_count	2477	-1487067.293	0	0.16898396	0.59426	0.5939
Total_length	tRNA_size	10316	11012807.63	0	0.264049125	0.17129	0.17057
Total_length	Carbon_Breadth	57415	12580238.47	0.17594	0.138788708	0.0021538	0.00097983
Total_length	s_val	243770	13116361.25	0.75393	0.202612361	8.53E-05	-0.00078266
Total_length	Total_length_log	14893000	-230510272.4	0	0.189938653	0.9582	0.95816
Total_length	Duplicated	22968000	12749616.66	0	0.248911634	0.23205	0.23138
Total_length	Fragmented	29409000	12748011.03	4.85E-12	0.185014423	0.040616	0.039783
Total_length_log	Single	-0.70612	17.02356176	0	0.277485116	0.093053	0.092266
Total_length_log	Missing	-0.5706	16.39067585	0.00044478	0.226293809	0.010654	0.0097953
Total_length_log	avg_GC3s	-0.16342	16.43933392	0.00058381	0.262184709	0.010218	0.0093591
Total_length_log	Nitrogen_Breadth	-0.016123	16.37729575	0.011237	0.197028349	0.0075376	0.00637
Total_length_log	Complete	-0.014975	16.38532032	0.89114	0.234545469	1.6267e-05	-0.00085177
Total_length_log	GC	-0.0062959	16.62804409	3.3497e-09	0.291723187	0.029912	0.02907
Total_length_log	N_BUSCOs	-2.16E-06	16.37549569	0.96652	0.23430125	1.5303e-06	-0.00086652
Total_length_log	N50	-1.54E-07	16.41763023	0	0.321477456	0.076982	0.076181
Total_length_log	Number_contigs	0.00010923	16.3090431	0	0.246257758	0.23707	0.23641
Total_length_log	CDS_count	0.00024108	14.93327978	0	1	0.4928	0.49236
Total_length_log	tRNA_size	0.00068863	16.21902973	0	0.260206668	0.17714	0.17643
Total_length_log	Carbon_Breadth	0.0072721	16.29294554	0.0078817	0.156340142	0.0082765	0.0071098
Total_length_log	s_val	0.031365	16.34853222	0.53942	0.235047908	0.00032702	-0.00054075
Total_length_log	Duplicated	1.308	16.34022063	0	0.26264918	0.17445	0.17374
Total_length_log	Fragmented	1.764	16.33936452	3.4209e-10	0.233852549	0.033653	0.032814
Total_length_log	Ns_per_100_kbp	8.9267e-05	16.36614463	9.1995e-06	0.231507504	0.016938	0.016084
tRNA_size	Fragmented	-1156.6	250.48758	6.43E-12	0.567260791	0.040155	0.039322
tRNA_size	Missing	-968.45	260.643073	0	0.539615119	0.080302	0.079504
tRNA_size	Nitrogen_Breadth	-23.343	265.6593499	1.43E-09	0.612201142	0.042204	0.041077
tRNA_size	GC	-1.4004	288.8638722	0.028791	0.602573567	0.0041426	0.0032781
tRNA_size	Carbon_Breadth	-0.12465	226.6258663	0.94219	0.596987739	6.19E-06	-0.0011703
tRNA_size	N50	-2.94E-05	241.0449756	0.0028815	0.602692582	0.0076829	0.0068215
tRNA_size	Ns_per_100_kbp	0.015506	231.8584454	0.18097	0.598110019	0.001553	0.00068629
tRNA_size	Number_contigs	0.028234	217.1530089	1.75E-13	0.612696205	0.046032	0.045204
tRNA_size	CDS_count	0.03569	18.97871778	0	0.597502722	0.081882	0.081085
tRNA_size	N_BUSCOs	0.27766	-333.9161727	0	0.547125845	0.067964	0.067155
tRNA_size	Single	10.843	222.4257035	0.78959	0.594959849	6.18E-05	-0.00080617
tRNA_size	avg_GC3s	48.601	212.8632455	0.087926	0.592166225	0.0025256	0.0016598
tRNA_size	Total_length_log	250.48	-3868.942992	0	0.623796059	0.18209	0.18138
tRNA_size	s_val	318.36	4.037597839	0	0.593734216	0.096033	0.095249
tRNA_size	Duplicated	366.86	223.127791	1.09E-11	0.614485201	0.039297	0.038463
tRNA_size	Complete	587.13	-328.0973867	0	0.548144087	0.066967	0.066157
